# Supplementary material for: Modulation of Human Adipose Stem Cells’ Neurotrophic Capacity Using a Variety of Growth Factors for Neural Tissue Engineering Applications: Axonal Growth, Transcriptional, and Phosphoproteomic Analyses In Vitro
Source: Cells. 2020 Aug 21;9(9):1939. doi: 10.3390/cells9091939 (PMC7565501; doi:10.3390/cells9091939)
Supplement: Supplementary file 1 [file cells-09-01939-s001.zip]

Archive with 13 entries (12 files):
- Figure S1.tif
- __MACOSX/
- __MACOSX/._Figure S1.tif
- Figure S2.tif
- __MACOSX/._Figure S2.tif
- Figure S3.tif
- __MACOSX/._Figure S3.tif
- Figure S4.tif
- __MACOSX/._Figure S4.tif
- Tables S1.xlsx
- __MACOSX/._Tables S1.xlsx
- Tables S2.xlsx
- __MACOSX/._Tables S2.xlsx
