# Supplementary material for: Modulation of Human Adipose Stem Cells’ Neurotrophic Capacity Using a Variety of Growth Factors for Neural Tissue Engineering Applications: Axonal Growth, Transcriptional, and Phosphoproteomic Analyses In Vitro
Source: Cells. 2020 Aug 21;9(9):1939. doi: 10.3390/cells9091939 (PMC7565501; doi:10.3390/cells9091939)
Supplement: Supplementary file 1 [file cells-09-01939-s001.zip › Tables S1.xlsx]

## Sheet: Table S1
Supplemental Table 1: Results of the quantiative phosphoproteomics analysis of human ASC(+) cells as provided by label-free quantification followed by SafeQuant data analysis
										ASC1			ASC2
proteinName	ac	geneName	proteinDescription	modifCoord	idScore	peptide	ptm	motifX	allAccessions	001_ASC_PO4_D20	003_ASC_PO4_D20	005_ASC_PO4_D20	004_ASC_PO4_D20	006_ASC_PO4_D20	002_ASC_PO4_D20	medianInt_Condition1	medianInt_Condition2	cv_Condition1	cv_Condition2	log2ratio_ASC2/ASC1	pValue_Condition2	qValue_Condition2	FTestPValue	FTestQValue	log2_pairedRatio_004_ASC_PO4_D20	log2_pairedRatio_006_ASC_PO4_D20	log2_pairedRatio_002_ASC_PO4_D20	negative LOG10(p-value) (for volcano plot)
sp|Q04721|NOTC2_HUMAN	Q04721	NOTCH2	Neurogenic locus notch homolog protein 2 OS=Homo sapiens OX=9606 GN=NOTCH2 PE=1 SV=3	2093	26.73	SFLSLK	[4] Phospho (ST)	PNRSFLS*LKHTPM	sp|Q04721|NOTC2_HUMAN	11778.2	6824.6	11482.2	2412.63	956.019	1701.81	11482.2	1701.81	NA	0.214594	-2.75426	0.000377352	0.0459104	0.0014417	0.176368	-2.28744	-2.83563	-2.75426	3.42325
sp|P23497|SP100_HUMAN	P23497	SP100	Nuclear autoantigen Sp-100 OS=Homo sapiens OX=9606 GN=SP100 PE=1 SV=3	228	93.86	RKDTTSDKDDSLGSQQTNEQCAQK	[11] Phospho (ST)	TSDKDDS*LGSQQT	sp|P23497|SP100_HUMAN	26340.8	28407	28549.3	80830.5	110482	97864.1	28407	97864.1	NA	0.118825	1.77732	0.000813937	0.0459104	0.000519741	0.176368	1.6176	1.9595	1.77732	3.08941
sp|P53396|ACLY_HUMAN	P53396	ACLY	ATP-citrate synthase OS=Homo sapiens OX=9606 GN=ACLY PE=1 SV=3	447	24.28	PIPNQPPTAAHTANFLLNASGSTSTPAPSR	[25] Phospho (ST)	ASGSTST*PAPSRT	sp|P53396|ACLY_HUMAN	53695	5077.52	65711.7	14418.8	1570.25	22138	53695	14418.8	NA	0.112794	-1.69313	0.00090419	0.0459104	0.277613	0.478462	-1.89684	-1.69313	-1.56963	3.04374
sp|Q09666|AHNK_HUMAN	Q09666	AHNAK	Neuroblast differentiation-associated protein AHNAK OS=Homo sapiens OX=9606 GN=AHNAK PE=1 SV=2	247	63.89	LQVTMPGIK	[4] Phospho (ST)	HSKLQVT*MPGIKV	sp|Q09666|AHNK_HUMAN	99494	19805.6	56417.9	12579.2	1279.24	8435.13	56417.9	8435.13	NA	0.386838	-2.98357	0.000941241	0.0459104	0.0244259	0.289829	-2.98357	-3.95255	-2.74167	3.0263
sp|O15211|RGL2_HUMAN	O15211	RGL2	Ral guanine nucleotide dissociation stimulator-like 2 OS=Homo sapiens OX=9606 GN=RGL2 PE=1 SV=1	619	118.59	SASCGSPLSGGAEEASGGTGYGGEGSGPGASDCR	[3] Phospho (ST)	GHRRSAS*CGSPLS	sp|O15211|RGL2_HUMAN	1426.79	6696.76	1578.78	11551.3	58392	31551.8	1578.78	31551.8	NA	0.545483	3.12424	0.00100397	0.0459104	0.007913	0.276412	3.01722	3.12424	4.32084	2.99828
sp|Q9BZ67|FRMD8_HUMAN	Q9BZ67	FRMD8	FERM domain-containing protein 8 OS=Homo sapiens OX=9606 GN=FRMD8 PE=1 SV=1	20	36.78	SHRSSVSSVGAR	[4] Phospho (ST)	AERSHRS*SVSSVG	sp|Q9BZ67|FRMD8_HUMAN	657.18	297.163	2122.75	3962.46	2812.39	32468.1	657.18	3962.46	NA	0.456425	3.24247	0.00103403	0.0459104	0.035545	0.291342	2.59204	3.24247	3.93502	2.98547
sp|Q09666|AHNK_HUMAN	Q09666	AHNAK	Neuroblast differentiation-associated protein AHNAK OS=Homo sapiens OX=9606 GN=AHNAK PE=1 SV=2	1571	75.38	FKMPSMNIQTHK	[5] Phospho (ST)	PKFKMPS*MNIQTH	sp|Q09666|AHNK_HUMAN	225494	68743.2	227327	83456.3	23881.5	74871.2	225494	74871.2	NA	0.0585159	-1.52532	0.00107214	NA	0.0829384	NA	-1.434	-1.52532	-1.60229	2.96975
sp|Q2KHT3|CL16A_HUMAN	Q2KHT3	CLEC16A	Protein CLEC16A OS=Homo sapiens OX=9606 GN=CLEC16A PE=1 SV=2	7	15.39	SRSWVGGGHGK	[3] Phospho (ST)	MFGRSRS*WVGGGH	sp|Q2KHT3|CL16A_HUMAN	8367.83	16076.6	7871.17	1139.67	1379.7	367.418	8367.83	1139.67	NA	0.501046	-3.54254	0.00107833	0.0459104	0.00137367	0.176368	-2.87623	-3.54254	-4.42108	2.96725
sp|O75122|CLAP2_HUMAN	O75122	CLASP2	CLIP-associating protein 2 OS=Homo sapiens OX=9606 GN=CLASP2 PE=1 SV=3	313	29.27	SSGSVASLPQSDR	[4] Phospho (ST)	YLKSSGS*VASLPQ	sp|O75122|CLAP2_HUMAN	5506.34	2783.66	4602.78	1091.78	669.063	1435.5	4602.78	1091.78	NA	0.229574	-2.05677	0.00109104	0.0459104	0.00395166	0.276412	-2.33442	-2.05677	-1.68096	2.96216
sp|Q14498|RBM39_HUMAN	Q14498	RBM39	RNA-binding protein 39 OS=Homo sapiens OX=9606 GN=RBM39 PE=1 SV=2	117	31.83	IGLPHSIK	[6] Phospho (ST)	KIGLPHS*IKLSRR	sp|Q14498|RBM39_HUMAN	97572.7	24188.4	179800	7204.94	3889.6	28013.7	97572.7	7204.94	NA	0.375171	-2.68219	0.0011475	0.0459104	0.0288732	0.289829	-3.75942	-2.63662	-2.68219	2.94025
sp|Q9Y2D5|AKAP2_HUMAN	Q9Y2D5	AKAP2	A-kinase anchor protein 2 OS=Homo sapiens OX=9606 GN=AKAP2 PE=1 SV=3	778	10.99	VKPPPSPTTEGPSLQPDLAPEEAAGTQRPK	[6] Phospho (ST)	KVKPPPS*PTTEGP	sp|Q9Y2D5|AKAP2_HUMAN	2867.94	3434.03	4834.15	9324.09	16158.5	15827.1	3434.03	15827.1	NA	0.222541	1.71106	0.00125096	0.0459104	0.00252426	0.231601	1.70095	2.23432	1.71106	2.90276
sp|Q6NZI2|CAVN1_HUMAN	Q6NZI2	CAVIN1	Caveolae-associated protein 1 OS=Homo sapiens OX=9606 GN=CAVIN1 PE=1 SV=1	279	31.28	LGTRLVPAER	[3] Phospho (ST)	RMNKLGT*RLVPAE	sp|Q6NZI2|CAVN1_HUMAN	231070	386.77	16782.3	85754.8	122.814	4358.91	16782.3	4358.91	NA	0.176218	-1.655	0.00148149	0.0493664	0.624003	0.701347	-1.43004	-1.655	-1.94491	2.8293
sp|Q2NKX8|ERC6L_HUMAN	Q2NKX8	ERCC6L	DNA excision repair protein ERCC-6-like OS=Homo sapiens OX=9606 GN=ERCC6L PE=1 SV=1	14	37.31	RFPEAEALSPEQAAHYLR	[9] Phospho (ST)	PEAEALS*PEQAAH	sp|Q2NKX8|ERC6L_HUMAN	9931.42	6065.62	30450	2857.08	2257.29	11410.9	9931.42	2857.08	NA	0.143631	-1.42607	0.00161925	NA	0.131056	NA	-1.79746	-1.42607	-1.41603	2.79069
sp|Q9UM47|NOTC3_HUMAN	Q9UM47	NOTCH3	Neurogenic locus notch homolog protein 3 OS=Homo sapiens OX=9606 GN=NOTCH3 PE=1 SV=2	2032	16.04	LLDQPSGPRSPPGPHGLGPLLCPPGAFLPGLK	[10] Phospho (ST)	QPSGPRS*PPGPHG	sp|Q9UM47|NOTC3_HUMAN	23091.3	17382.2	54048.4	56660.4	41221.2	154313	23091.3	56660.4	NA	0.101072	1.29499	0.00190089	NA	0.0956175	NA	1.29499	1.24578	1.51353	2.72104
sp|Q8TBZ3|WDR20_HUMAN	Q8TBZ3	WDR20	WD repeat-containing protein 20 OS=Homo sapiens OX=9606 GN=WDR20 PE=1 SV=2	465	33.12	FATLSLHDRK	[5] Phospho (ST)	SKFATLS*LHDRKE	sp|Q8TBZ3|WDR20_HUMAN	6396.53	2704.42	4227.35	2875.02	997.922	1542.56	4227.35	1542.56	NA	0.120888	-1.43832	0.0021096	NA	0.0464615	NA	-1.15372	-1.43832	-1.45442	2.6758
sp|O95747|OXSR1_HUMAN	O95747	OXSR1	Serine/threonine-protein kinase OSR1 OS=Homo sapiens OX=9606 GN=OXSR1 PE=1 SV=1	310	25.73	APTISER	[3] Phospho (ST)	TLQRAPT*ISERAK	sp|O95747|OXSR1_HUMAN	10853.6	10196	41432.5	3563.7	1846.86	6951.84	10853.6	3563.7	NA	0.394645	-2.46486	0.00210974	0.0493664	0.0288541	0.289829	-1.60673	-2.46486	-2.5753	2.67577
sp|Q9BY89|K1671_HUMAN	Q9BY89	KIAA1671	Uncharacterized protein KIAA1671 OS=Homo sapiens OX=9606 GN=KIAA1671 PE=1 SV=2	1499	17.01	SHSFCK	[3] Phospho (ST)	VPWRSHS*FCKDRR	sp|Q9BY89|K1671_HUMAN	1823.57	1828.27	913.683	4143.85	4127.94	2231.66	1823.57	4127.94	NA	0.0441722	1.1842	0.00220597	NA	0.0343406	NA	1.1842	1.17494	1.28835	2.6564
sp|Q09666|AHNK_HUMAN	Q09666	AHNAK	Neuroblast differentiation-associated protein AHNAK OS=Homo sapiens OX=9606 GN=AHNAK PE=1 SV=2	5031	89.41	IHMSGPK	[4] Phospho (ST)	MPKIHMS*GPKIKA	sp|Q09666|AHNK_HUMAN	2.52294e+06	2.38533e+06	2.15765e+06	1.01597e+06	1.08325e+06	906602	2.38533e+06	1.01597e+06	NA	0.0614439	-1.25092	0.002207	NA	0.00251322	NA	-1.31225	-1.13882	-1.25092	2.6562
sp|Q14247|SRC8_HUMAN	Q14247	CTTN	Src substrate cortactin OS=Homo sapiens OX=9606 GN=CTTN PE=1 SV=2	261	66.84	LQLHESQKDYK	[6] Phospho (ST)	KLQLHES*QKDYKT	sp|Q14247|SRC8_HUMAN	410591	342481	743932	140065	134184	329440	410591	140065	NA	0.129753	-1.35181	0.00221707	NA	0.0391328	NA	-1.55161	-1.35181	-1.17516	2.65422
sp|Q09666|AHNK_HUMAN	Q09666	AHNAK	Neuroblast differentiation-associated protein AHNAK OS=Homo sapiens OX=9606 GN=AHNAK PE=1 SV=2	5720	37.93	FNFSKPK	[4] Phospho (ST)	MPKFNFS*KPKGKG	sp|Q09666|AHNK_HUMAN	1.00224e+06	396787	805588	136116	56470.2	238914	805588	136116	NA	0.475001	-2.8128	0.00222394	0.0493664	0.0101576	0.276412	-2.88033	-2.8128	-1.75355	2.65288
sp|O60503|ADCY9_HUMAN	O60503	ADCY9	Adenylate cyclase type 9 OS=Homo sapiens OX=9606 GN=ADCY9 PE=1 SV=4	1257	86.45	VIPQHQLSISPDIR	[8] Phospho (ST)	IPQHQLS*ISPDIR	sp|O60503|ADCY9_HUMAN	349768	105273	299739	144849	38117.3	84994.2	299739	84994.2	NA	0.186068	-1.46562	0.0022706	NA	0.074794	NA	-1.27185	-1.46562	-1.81827	2.64386
sp|Q9P031|TAP26_HUMAN	Q9P031	CCDC59	Thyroid transcription factor 1-associated protein 26 OS=Homo sapiens OX=9606 GN=CCDC59 PE=1 SV=2	129	24.65	KVDHPLSEQVHQPLLEEQCSIDEPLFEDQCSFDQPQPEEQCIK	[20] Phospho (ST)	LLEEQCS*IDEPLF	sp|Q9P031|TAP26_HUMAN	41442.5	92417.2	27491.8	202796	255309	142945	41442.5	202796	NA	0.309783	2.29084	0.0024514	0.0493664	0.00943	0.276412	2.29084	1.46601	2.37839	2.61059
sp|Q8TBN0|R3GEF_HUMAN	Q8TBN0	RAB3IL1	Guanine nucleotide exchange factor for Rab-3A OS=Homo sapiens OX=9606 GN=RAB3IL1 PE=1 SV=1	198	33.62	HKSTSSTLCPAVCPAAGHTLTPDR	[7] Phospho (ST)	HKSTSST*LCPAVC	sp|Q8TBN0|R3GEF_HUMAN	16980.5	62889.6	56099.8	35816.4	158724	139897	56099.8	139897	NA	0.097303	1.3183	0.00253943	NA	0.176189	NA	1.07674	1.33563	1.3183	2.59526
sp|O75116|ROCK2_HUMAN	O75116	ROCK2	Rho-associated protein kinase 2 OS=Homo sapiens OX=9606 GN=ROCK2 PE=1 SV=4	1374	17.2	IQQNQSIR	[6] Phospho (ST)	KIQQNQS*IRRPSR	sp|O75116|ROCK2_HUMAN	62022.2	23519.2	193307	6189.44	3899.97	51508.4	62022.2	6189.44	NA	0.47322	-2.5923	0.0025517	0.0493664	0.083026	0.360852	-3.3249	-2.5923	-1.90801	2.59317
sp|Q14980|NUMA1_HUMAN	Q14980	NUMA1	Nuclear mitotic apparatus protein 1 OS=Homo sapiens OX=9606 GN=NUMA1 PE=1 SV=2	2047	16.07	RQSMAFSILNTPK	[3] Phospho (ST)	QADRRQS*MAFSIL	sp|Q14980|NUMA1_HUMAN	11162.5	17934.3	7264.13	4798.4	4954.05	2366.62	11162.5	4798.4	NA	0.227966	-1.61796	0.002558	0.0493664	0.0200535	0.289829	-1.21803	-1.85604	-1.61796	2.5921
sp|Q5VT06|CE350_HUMAN	Q5VT06	CEP350	Centrosome-associated protein 350 OS=Homo sapiens OX=9606 GN=CEP350 PE=1 SV=1	1807	15.61	SAGESKLDSHSDDDTKDNK	[11] Phospho (ST)	SKLDSHS*DDDTKD	sp|Q5VT06|CE350_HUMAN	49.1599	48.6442	1964.15	11314.1	1879.16	42896.6	49.1599	11314.1	NA	1.19461	5.27168	0.00272736	0.0493664	0.0223562	0.289829	7.84642	5.27168	4.44889	2.56426
sp|Q5VT06|CE350_HUMAN	Q5VT06	CEP350	Centrosome-associated protein 350 OS=Homo sapiens OX=9606 GN=CEP350 PE=1 SV=1	1805	15.61	SAGESKLDSHSDDDTKDNK	[9] Phospho (ST)	GESKLDS*HSDDDT	sp|Q5VT06|CE350_HUMAN	49.1599	48.6442	1964.15	11314.1	1879.16	42896.6	49.1599	11314.1	NA	1.19461	5.27168	0.00272736	0.0493664	0.0223562	0.289829	7.84642	5.27168	4.44889	2.56426
sp|Q01130|SRSF2_HUMAN	Q01130	SRSF2	Serine/arginine-rich splicing factor 2 OS=Homo sapiens OX=9606 GN=SRSF2 PE=1 SV=4	101	71.67	YGRPPDSHHSR	[10] Phospho (ST)	PPDSHHS*RRGPPP	sp|Q01130|SRSF2_HUMAN	69282.3	73018.4	235662	27297.9	17640.1	82605.8	73018.4	27297.9	NA	0.238876	-1.51241	0.00275503	NA	0.082295	NA	-1.3437	-2.0494	-1.51241	2.55987
sp|P52948|NUP98_HUMAN	P52948	NUP98	Nuclear pore complex protein Nup98-Nup96 OS=Homo sapiens OX=9606 GN=NUP98 PE=1 SV=4	1028	34.63	ADTSQEICSPR	[9] Phospho (ST)	TSQEICS*PRLPIS	sp|P52948|NUP98_HUMAN	1521.97	2596.83	8623.02	5806.62	6148.78	25443.7	2596.83	6148.78	NA	0.239196	1.56104	0.0027585	NA	0.128545	NA	1.93175	1.24355	1.56104	2.55933
sp|Q8IVF2|AHNK2_HUMAN	Q8IVF2	AHNAK2	Protein AHNAK2 OS=Homo sapiens OX=9606 GN=AHNAK2 PE=1 SV=2	332	17.5	FRTGSGQGPSSTGQPGR	[5] Phospho (ST)	LRFRTGS*GQGPSS	sp|Q8IVF2|AHNK2_HUMAN	7174.63	2003.02	1686.08	1233.44	132.893	63.5536	2003.02	132.893	NA	0.768488	-3.91385	0.00280553	0.0493664	0.0258094	0.289829	-2.54022	-3.91385	-4.72956	2.55198
sp|Q6BDS2|URFB1_HUMAN	Q6BDS2	UHRF1BP1	UHRF1-binding protein 1 OS=Homo sapiens OX=9606 GN=UHRF1BP1 PE=1 SV=1	1103	94.58	TVSQQSFDGVSLDSSGPEDR	[3] Phospho (ST)	SMKRTVS*QQSFDG	sp|Q6BDS2|URFB1_HUMAN	627.497	39548.8	4174.59	48.8613	1986.47	46.9984	4174.59	48.8613	NA	0.720426	-4.31536	0.00282478	0.0493664	0.0654281	0.350256	-3.68284	-4.31536	-6.47288	2.54901
sp|Q6BDS2|URFB1_HUMAN	Q6BDS2	UHRF1BP1	UHRF1-binding protein 1 OS=Homo sapiens OX=9606 GN=UHRF1BP1 PE=1 SV=1	1106	94.58	TVSQQSFDGVSLDSSGPEDR	[6] Phospho (ST)	RTVSQQS*FDGVSL	sp|Q6BDS2|URFB1_HUMAN	627.497	39548.8	4174.59	48.8613	1986.47	46.9984	4174.59	48.8613	NA	0.720426	-4.31536	0.00282478	0.0493664	0.0654281	0.350256	-3.68284	-4.31536	-6.47288	2.54901
sp|Q7Z6B7|SRGP1_HUMAN	Q7Z6B7	SRGAP1	SLIT-ROBO Rho GTPase-activating protein 1 OS=Homo sapiens OX=9606 GN=SRGAP1 PE=1 SV=1	917	47.5	RRPGHGSLTNISR	[7] Phospho (ST)	RRPGHGS*LTNISR	sp|Q7Z6B7|SRGP1_HUMAN	98541.9	70406.7	203792	21215.2	27423.4	41120.4	98541.9	27423.4	NA	0.389425	-2.21564	0.00308005	0.0513808	0.00889834	0.276412	-2.21564	-1.36031	-2.30917	2.51144
sp|P23634|AT2B4_HUMAN	P23634	ATP2B4	Plasma membrane calcium-transporting ATPase 4 OS=Homo sapiens OX=9606 GN=ATP2B4 PE=1 SV=2	13	51.11	VLPANSMAESR	[6] Phospho (ST)	RVLPANS*MAESRE	sp|P23634|AT2B4_HUMAN	303524	207168	233177	145861	76282.4	76724	233177	76724	NA	0.200329	-1.44138	0.00328855	NA	0.0114663	NA	-1.05721	-1.44138	-1.60368	2.483
sp|Q8TCJ2|STT3B_HUMAN	Q8TCJ2	STT3B	Dolichyl-diphosphooligosaccharide--protein glycosyltransferase subunit STT3B OS=Homo sapiens OX=9606 GN=STT3B PE=1 SV=1	29	12.55	SSLNSSPWSGLMALGNSR	[17] Phospho (ST)	LMALGNS*RHGHHG	sp|Q8TCJ2|STT3B_HUMAN	34234.9	3582.01	2820.4	11703.8	1580.18	1307.51	3582.01	1580.18	NA	0.155884	-1.18069	0.00333903	NA	0.368891	NA	-1.54849	-1.18069	-1.10909	2.47638
sp|P23588|IF4B_HUMAN	P23588	EIF4B	Eukaryotic translation initiation factor 4B OS=Homo sapiens OX=9606 GN=EIF4B PE=1 SV=2	283	50.34	AFGSGYR	[4] Phospho (ST)	GRRAFGS*GYRRDD	sp|P23588|IF4B_HUMAN	87133.7	31619.4	222456	8541.66	6004.36	62115.1	87133.7	8541.66	NA	0.479242	-2.39673	0.00347808	0.0554981	0.071727	0.350984	-3.35064	-2.39673	-1.8405	2.45866
sp|Q9NR12|PDLI7_HUMAN	Q9NR12	PDLIM7	PDZ and LIM domain protein 7 OS=Homo sapiens OX=9606 GN=PDLIM7 PE=1 SV=1	111	36.72	YTFAPSVSLNK	[8] Phospho (ST)	TFAPSVS*LNKTAR	sp|Q9NR12|PDLI7_HUMAN	473393	365969	527795	161199	182467	200424	473393	182467	NA	0.202591	-1.39693	0.00376314	NA	0.00332976	NA	-1.5542	-1.00409	-1.39693	2.42445
sp|P83731|RL24_HUMAN	P83731	RPL24	60S ribosomal protein L24 OS=Homo sapiens OX=9606 GN=RPL24 PE=1 SV=1	86	64.75	AITGASLADIMAK	[6] Phospho (ST)	RAITGAS*LADIMA	sp|P83731|RL24_HUMAN	40427.2	17102.1	10210.8	20483.7	7217.7	4907.92	17102.1	7217.7	NA	0.0922869	-1.05691	0.00378643	NA	0.196787	NA	-0.980852	-1.24456	-1.05691	2.42177
sp|Q09666|AHNK_HUMAN	Q09666	AHNAK	Neuroblast differentiation-associated protein AHNAK OS=Homo sapiens OX=9606 GN=AHNAK PE=1 SV=2	4715	44.56	FKMPEMSIKAPK	[7] Phospho (ST)	FKMPEMS*IKAPKI	sp|Q09666|AHNK_HUMAN	92961.4	4431.27	47617.1	8873.73	456.175	13831.9	47617.1	8873.73	NA	0.678076	-3.28006	0.00383192	0.0585964	0.159093	0.41487	-3.38902	-3.28006	-1.78348	2.41658
sp|Q96Q45|TM237_HUMAN	Q96Q45	TMEM237	Transmembrane protein 237 OS=Homo sapiens OX=9606 GN=TMEM237 PE=1 SV=2	106	39.61	SSSSSLLR	[5] Phospho (ST)	KKSSSSS*LLRNEN	sp|Q96Q45|TM237_HUMAN	42438	33909.7	37036	22310.6	15573.5	18083	37036	18083	NA	0.0678481	-1.03429	0.00416987	NA	0.00984135	NA	-0.92763	-1.12261	-1.03429	2.37988
sp|O15027|SC16A_HUMAN	O15027	SEC16A	Protein transport protein Sec16A OS=Homo sapiens OX=9606 GN=SEC16A PE=1 SV=4	1907	35.34	EGAGVWHQDGALPQQCPGTPSSEMEQLDRPGLSQPGALGIANPLLAVPAPSPEHSSPSVR	[19] Phospho (ST)	PQQCPGT*PSSEME	sp|O15027|SC16A_HUMAN	1.7596e+06	2.63729e+06	2.66454e+06	3.51874e+06	5.44877e+06	5.11846e+06	2.63729e+06	5.11846e+06	NA	0.0363975	0.999815	0.00423723	NA	0.0237696	NA	0.999815	1.04687	0.941825	2.37292
sp|Q99569|PKP4_HUMAN	Q99569	PKP4	Plakophilin-4 OS=Homo sapiens OX=9606 GN=PKP4 PE=1 SV=2	293	18.22	RIGSVTSR	[7] Phospho (ST)	RIGSVTS*RQTSNP	sp|Q99569|PKP4_HUMAN	11036.4	9462.23	19010.7	2697.37	2528.31	8725.22	11036.4	2697.37	NA	0.364258	-1.90401	0.00443731	0.0651397	0.0323787	0.289829	-2.03264	-1.90401	-1.12355	2.35288
sp|P28290|ITPI2_HUMAN	P28290	ITPRID2	Protein ITPRID2 OS=Homo sapiens OX=9606 GN=ITPRID2 PE=1 SV=3	593	44.4	KSGSQDFPQCNTIENTGTK	[4] Phospho (ST)	DKRKSGS*QDFPQC	sp|P28290|ITPI2_HUMAN	11663.8	72068.7	18539.1	25054.5	133215	36247.5	18539.1	36247.5	NA	0.0765457	0.967308	0.00494951	NA	0.334755	NA	1.10304	0.88631	0.967308	2.30544
sp|Q8IXS6|PALM2_HUMAN	Q8IXS6	PALM2	Paralemmin-2 OS=Homo sapiens OX=9606 GN=PALM2 PE=1 SV=3	351	19.1	TVTDVSTIDGNAAELVSGRPVSDTTEPSSPEGK	[29] Phospho (ST)	DTTEPSS*PEGKEE	sp|Q8IXS6|PALM2_HUMAN	46886.7	82282.2	62249.2	101659	154545	117930	62249.2	117930	NA	0.0822716	0.921803	0.00509358	NA	0.0277696	NA	1.11649	0.909371	0.921803	2.29298
sp|Q14315|FLNC_HUMAN	Q14315	FLNC	Filamin-C OS=Homo sapiens OX=9606 GN=FLNC PE=1 SV=3	2236	78.7	LGSFGSITR	[6] Phospho (ST)	RLGSFGS*ITRQQE	sp|Q14315|FLNC_HUMAN	370987	133002	411135	120123	69403.2	151975	370987	120123	NA	0.255901	-1.43578	0.00510474	NA	0.0599361	NA	-1.62686	-0.93837	-1.43578	2.29203
sp|Q09666|AHNK_HUMAN	Q09666	AHNAK	Neuroblast differentiation-associated protein AHNAK OS=Homo sapiens OX=9606 GN=AHNAK PE=1 SV=2	5769	35.21	GKFSLFK	[4] Phospho (ST)	SPKGKFS*LFKSKK	sp|Q09666|AHNK_HUMAN	134042	14928.4	258265	5119.02	1241.19	56786.3	134042	5119.02	NA	0.831995	-3.58827	0.00525124	0.0741233	0.0932978	0.365289	-4.71067	-3.58827	-2.18524	2.27974
sp|Q8TDY2|RBCC1_HUMAN	Q8TDY2	RB1CC1	RB1-inducible coiled-coil protein 1 OS=Homo sapiens OX=9606 GN=RB1CC1 PE=1 SV=3	222	61.41	LDSLPEHEDSEK	[3] Phospho (ST)	CLGRLDS*LPEHED	sp|Q8TDY2|RBCC1_HUMAN	12501.4	22959.3	21987.6	23390.6	56118.3	44084.1	21987.6	44084.1	NA	0.142331	1.00357	0.00525625	NA	0.0607962	NA	0.903838	1.28939	1.00357	2.27932
sp|Q9H8S9|MOB1A_HUMAN	Q9H8S9	MOB1A	MOB kinase activator 1A OS=Homo sapiens OX=9606 GN=MOB1A PE=1 SV=4	35	20.71	HAEATLGSGNLR	[5] Phospho (ST)	LKHAEAT*LGSGNL	sp|Q9H8S9|MOB1A_HUMAN	74746.9	5099.43	69722	31370.4	2827.99	27908	69722	27908	NA	0.183424	-1.25261	0.00530197	NA	0.464527	NA	-1.25261	-0.850557	-1.32094	2.27556
sp|Q96F44|TRI11_HUMAN	Q96F44	TRIM11	E3 ubiquitin-protein ligase TRIM11 OS=Homo sapiens OX=9606 GN=TRIM11 PE=1 SV=2	85	15.28	RLHPPSPVPQGVCPAHR	[6] Phospho (ST)	RRLHPPS*PVPQGV	sp|Q96F44|TRI11_HUMAN	2657.76	2266.03	4113.4	7005.23	7465.74	8015.76	2657.76	7465.74	NA	0.256255	1.39822	0.00538038	NA	0.00578863	NA	1.39822	1.72012	0.962509	2.26919
sp|Q9NUQ3|TXLNG_HUMAN	Q9NUQ3	TXLNG	Gamma-taxilin OS=Homo sapiens OX=9606 GN=TXLNG PE=1 SV=2	97	10.16	NLVSPAYCTQESR	[4] Phospho (ST)	ENRNLVS*PAYCTQ	sp|Q9NUQ3|TXLNG_HUMAN	3341.18	12312.6	12562.3	9976.25	31661.4	23589	12312.6	23589	NA	0.225907	1.36259	0.00542575	NA	0.126505	NA	1.57814	1.36259	0.909014	2.26554
sp|P48634|PRC2A_HUMAN	P48634	PRRC2A	Protein PRRC2A OS=Homo sapiens OX=9606 GN=PRRC2A PE=1 SV=3	1691	32.55	GAAEGPPKRPGGSSPLNAVPCEGPPGSEPPR	[14] Phospho (ST)	KRPGGSS*PLNAVP	sp|P48634|PRC2A_HUMAN	21416.7	26811.8	24913.1	39240.9	51328.4	56169	24913.1	51328.4	NA	0.111939	0.93689	0.00560073	NA	0.0117435	NA	0.873622	0.93689	1.17287	2.25176
sp|Q9NVE5|UBP40_HUMAN	Q9NVE5	USP40	Ubiquitin carboxyl-terminal hydrolase 40 OS=Homo sapiens OX=9606 GN=USP40 PE=1 SV=3	1199	19.33	RKSQEALHEQSSYILSSAETPARPR	[3] Phospho (ST)	ALGRRKS*QEALHE	sp|Q9NVE5|UBP40_HUMAN	60221.7	2119.35	15447	32640	1127.72	8147.3	15447	8147.3	NA	0.0139284	-0.910216	0.00562167	NA	0.613007	NA	-0.883642	-0.910216	-0.922935	2.25013
sp|Q9C0C2|TB182_HUMAN	Q9C0C2	TNKS1BP1	182 kDa tankyrase-1-binding protein OS=Homo sapiens OX=9606 GN=TNKS1BP1 PE=1 SV=4	672	134.7	ASPEPPGPESSSR	[2] Phospho (ST)	QDLCRAS*PEPPGP	sp|Q9C0C2|TB182_HUMAN	7.63043e+06	1.49297e+07	5.53889e+06	1.38455e+07	2.84449e+07	1.05467e+07	7.63043e+06	1.38455e+07	NA	0.0277717	0.929119	0.0057031	NA	0.155899	NA	0.859586	0.929986	0.929119	2.24389
sp|Q15746|MYLK_HUMAN	Q15746	MYLK	Myosin light chain kinase, smooth muscle OS=Homo sapiens OX=9606 GN=MYLK PE=1 SV=4	1760	73.78	LSSMAMISGLSGR	[3] Phospho (ST)	AIGRLSS*MAMISG	sp|Q15746|MYLK_HUMAN	84877.3	70722.5	57505.3	47910.1	28497.3	25040.6	70722.5	28497.3	NA	0.18269	-1.19942	0.00579077	NA	0.0223718	NA	-0.825049	-1.31134	-1.19942	2.23726
sp|Q16695|H31T_HUMAN	Q16695	HIST3H3	Histone H3.1t OS=Homo sapiens OX=9606 GN=HIST3H3 PE=1 SV=3	29	61.2	VARKSAPATGGVK	[5] Phospho (ST)	TKVARKS*APATGG	sp|Q16695|H31T_HUMAN	27014.1	9066.22	109608	9776.58	4923.78	36694.4	27014.1	9776.58	NA	0.274049	-1.46631	0.00595475	NA	0.30358	NA	-1.46631	-0.880733	-1.57872	2.22514
sp|Q9P2Q2|FRM4A_HUMAN	Q9P2Q2	FRMD4A	FERM domain-containing protein 4A OS=Homo sapiens OX=9606 GN=FRMD4A PE=1 SV=3	800	71.17	AAGALGSASSGSMPNLAAR	[12] Phospho (ST)	GSASSGS*MPNLAA	sp|Q9P2Q2|FRM4A_HUMAN	3373.74	5996.04	8792.25	1254.81	2128.73	1517.35	5996.04	1517.35	NA	0.368656	-1.49402	0.00600769	NA	0.00758393	NA	-1.42689	-1.49402	-2.53467	2.22129
sp|O94885|SASH1_HUMAN	O94885	SASH1	SAM and SH3 domain-containing protein 1 OS=Homo sapiens OX=9606 GN=SASH1 PE=1 SV=3	746	31.3	KASLLSAK	[6] Phospho (ST)	RKASLLS*AKSSTE	sp|O94885|SASH1_HUMAN	185659	275786	150989	81368.5	141383	84845.9	185659	84845.9	NA	0.123453	-0.963938	0.00610189	NA	0.0413721	NA	-1.19011	-0.963938	-0.831527	2.21454
sp|Q15562|TEAD2_HUMAN	Q15562	TEAD2	Transcriptional enhancer factor TEF-4 OS=Homo sapiens OX=9606 GN=TEAD2 PE=1 SV=2	260	22.44	HLFVHISQHCPSPGAPPLESVDVR	[12] Phospho (ST)	ISQHCPS*PGAPPL	sp|Q15562|TEAD2_HUMAN	13242.5	17459.8	28959.8	30491	50739.5	53540.2	17459.8	50739.5	NA	0.225474	1.20321	0.00612786	NA	0.0298734	NA	1.20321	1.53908	0.886573	2.21269
sp|Q9HAU0|PKHA5_HUMAN	Q9HAU0	PLEKHA5	Pleckstrin homology domain-containing family A member 5 OS=Homo sapiens OX=9606 GN=PLEKHA5 PE=1 SV=1	438	48.39	GVISYQTLPR	[7] Phospho (ST)	GVISYQT*LPRNMP	sp|Q9HAU0|PKHA5_HUMAN	35916.4	686.061	15724.5	12273.1	178.255	7889.57	15724.5	7889.57	NA	0.334574	-1.54914	0.00615488	NA	0.525023	NA	-1.54914	-1.9444	-0.994991	2.21078
sp|Q86UW9|DTX2_HUMAN	Q86UW9	DTX2	Probable E3 ubiquitin-protein ligase DTX2 OS=Homo sapiens OX=9606 GN=DTX2 PE=1 SV=3	236	12.62	TASVFGTHQAFAPYNKPSLSGAR	[3] Phospho (ST)	PPHRTAS*VFGTHQ	sp|Q86UW9|DTX2_HUMAN	24633.5	5556.38	17760	5013.76	659.29	614.008	17760	659.29	NA	0.7104	-3.07516	0.00635152	0.0821756	0.0176775	0.289829	-2.29666	-3.07516	-4.85423	2.19712
sp|Q9HCM4|E41L5_HUMAN	Q9HCM4	EPB41L5	Band 4.1-like protein 5 OS=Homo sapiens OX=9606 GN=EPB41L5 PE=1 SV=3	348	15.48	FRYSGK	[4] Phospho (ST)	GSRFRYS*GKTEYQ	sp|Q9HCM4|E41L5_HUMAN	10728.9	5351.05	10284.8	1787.61	1021.27	4445.2	10284.8	1787.61	NA	0.557864	-2.38945	0.00636336	0.0821756	0.0187068	0.289829	-2.58539	-2.38945	-1.21019	2.19631
sp|Q12965|MYO1E_HUMAN	Q12965	MYO1E	Unconventional myosin-Ie OS=Homo sapiens OX=9606 GN=MYO1E PE=1 SV=2	987	11.66	SNQKSLYTSMARPPLPR	[5] Phospho (ST)	QRSNQKS*LYTSMA	sp|Q12965|MYO1E_HUMAN	143185	15887.9	4581.54	73657	9194.2	2341.15	15887.9	9194.2	NA	0.0713184	-0.958991	0.00638921	NA	0.623364	NA	-0.958991	-0.789136	-0.968613	2.19455
sp|Q9UPW6|SATB2_HUMAN	Q9UPW6	SATB2	DNA-binding protein SATB2 OS=Homo sapiens OX=9606 GN=SATB2 PE=1 SV=2	594	20.8	ESSPPREEAPPPPPPTEDSCAK	[3] Phospho (ST)	QPAKESS*PPREEA	sp|Q9UPW6|SATB2_HUMAN	12519.5	12388.5	20089.6	21599	26263	38979.1	12519.5	26263	NA	0.102478	0.956256	0.00648159	NA	0.0436151	NA	0.786787	1.08403	0.956256	2.18832
sp|P35240|MERL_HUMAN	P35240	NF2	Merlin OS=Homo sapiens OX=9606 GN=NF2 PE=1 SV=1	13	23.45	MSFSSLKR	[5] Phospho (ST)	SRMSFSS*LKRKQP	sp|P35240|MERL_HUMAN	49172.1	11776.7	157613	10967.2	3752.02	75451.6	49172.1	10967.2	NA	0.379843	-1.6502	0.00649344	0.0821756	0.29975	0.484271	-2.16465	-1.6502	-1.06276	2.18753
sp|P49757|NUMB_HUMAN	P49757	NUMB	Protein numb homolog OS=Homo sapiens OX=9606 GN=NUMB PE=1 SV=2	7	19.39	LRQSFR	[4] Phospho (ST)	MNKLRQS*FRRKKD	sp|P49757|NUMB_HUMAN	9834.05	1286.62	162143	2028.73	142.995	60064.9	9834.05	2028.73	NA	0.572075	-2.27721	0.00688538	0.082987	0.436363	0.568999	-2.27721	-3.16955	-1.43267	2.16207
sp|P17677|NEUM_HUMAN	P17677	GAP43	Neuromodulin OS=Homo sapiens OX=9606 GN=GAP43 PE=1 SV=1	41	35.09	IQASFR	[4] Phospho (ST)	ATKIQAS*FRGHIT	sp|P17677|NEUM_HUMAN	4299.89	2081.85	6986.63	1483.34	744.828	1059.03	4299.89	1059.03	NA	0.405682	-1.53546	0.00692488	NA	0.0136051	NA	-1.53546	-1.48289	-2.72186	2.15959
sp|O43294|TGFI1_HUMAN	O43294	TGFB1I1	Transforming growth factor beta-1-induced transcript 1 protein OS=Homo sapiens OX=9606 GN=TGFB1I1 PE=1 SV=2	68	156.22	PRSPKPAAPAAPPFSSSSGVLGTGLCELDR	[3] Phospho (ST)	TVCKPRS*PKPAAP	sp|O43294|TGFI1_HUMAN	982251	1.58109e+06	1.07246e+06	1.6841e+06	3.22846e+06	1.97313e+06	1.07246e+06	1.97313e+06	NA	0.0885529	0.879565	0.00711448	NA	0.055494	NA	0.777812	1.02992	0.879565	2.14786
sp|P29966|MARCS_HUMAN	P29966	MARCKS	Myristoylated alanine-rich C-kinase substrate OS=Homo sapiens OX=9606 GN=MARCKS PE=1 SV=4	170	162.18	LSGFSFK	[5] Phospho (ST)	FKLSGFS*FKKNKK	sp|P29966|MARCS_HUMAN	6.29461e+07	2.21662e+07	9.80343e+07	1.28225e+07	6.99532e+06	4.59502e+07	6.29461e+07	1.28225e+07	NA	0.403961	-1.6639	0.00712471	0.082987	0.110924	0.376935	-2.29544	-1.6639	-1.09322	2.14723
sp|Q8TER5|ARH40_HUMAN	Q8TER5	ARHGEF40	Rho guanine nucleotide exchange factor 40 OS=Homo sapiens OX=9606 GN=ARHGEF40 PE=1 SV=3	1504	28.85	GILGLSR	[6] Phospho (ST)	RGILGLS*RQSHAR	sp|Q8TER5|ARH40_HUMAN	5302.44	766.382	1118.66	1417.15	49.2323	46.9984	1118.66	49.2323	NA	0.996988	-3.96039	0.00723592	0.082987	0.0711675	0.350984	-1.90367	-3.96039	-4.57302	2.14051
sp|Q16649|NFIL3_HUMAN	Q16649	NFIL3	Nuclear factor interleukin-3-regulated protein OS=Homo sapiens OX=9606 GN=NFIL3 PE=1 SV=2	210	21.08	HSPQSSLSDVSEVSSVEHTQESSVQGSCRSPENK	[30] Phospho (ST)	VQGSCRS*PENKFQ	sp|Q16649|NFIL3_HUMAN	32128.1	26965.7	48553.6	57265.8	51865.6	84019.5	32128.1	57265.8	NA	0.0550927	0.833839	0.00728801	NA	0.0558138	NA	0.833839	0.943651	0.791146	2.13739
sp|Q13464|ROCK1_HUMAN	Q13464	ROCK1	Rho-associated protein kinase 1 OS=Homo sapiens OX=9606 GN=ROCK1 PE=1 SV=1	1341	54.95	STANQSFRK	[6] Phospho (ST)	RSTANQS*FRKVVK	sp|Q13464|ROCK1_HUMAN	361886	254272	289510	184702	148801	124444	289510	148801	NA	0.152805	-0.970331	0.00742874	NA	0.0162438	NA	-0.970331	-0.77299	-1.21812	2.12908
sp|Q9GZR1|SENP6_HUMAN	Q9GZR1	SENP6	Sentrin-specific protease 6 OS=Homo sapiens OX=9606 GN=SENP6 PE=1 SV=2	352	76.27	ESISPQPADSACSSPAPSTGK	[4] Phospho (ST)	NRRESIS*PQPADS	sp|Q9GZR1|SENP6_HUMAN	7483.8	33145.6	10117.8	23584.3	67862.4	47013.7	10117.8	47013.7	NA	0.397499	1.65599	0.00752915	0.0837332	0.0625545	0.350256	1.65599	1.03379	2.21619	2.12325
sp|Q13627|DYR1A_HUMAN	Q13627	DYRK1A	Dual specificity tyrosine-phosphorylation-regulated kinase 1A OS=Homo sapiens OX=9606 GN=DYRK1A PE=1 SV=2	538	39.43	HSGGHFTAAVQAMDCETHSPQVR	[2] Phospho (ST)	THQHRHS*GGHFTA	sp|Q13627|DYR1A_HUMAN	16967.4	22761.6	14500.8	30087.7	41507	25075.3	16967.4	30087.7	NA	0.0265816	0.826408	0.0076443	NA	0.0478606	NA	0.826408	0.866748	0.790133	2.11666
sp|P84103|SRSF3_HUMAN	P84103	SRSF3	Serine/arginine-rich splicing factor 3 OS=Homo sapiens OX=9606 GN=SRSF3 PE=1 SV=1	5	15.25	MHRDSCPLDCK	[5] Phospho (ST)	MHRDS*CPLDCK	sp|P84103|SRSF3_HUMAN	3892	13796.3	161.44	10348.6	41179.7	1086.8	3892	10348.6	NA	0.548656	1.57765	0.00772651	NA	0.394536	NA	1.41085	1.57765	2.75102	2.11202
sp|Q9NX40|OCAD1_HUMAN	Q9NX40	OCIAD1	OCIA domain-containing protein 1 OS=Homo sapiens OX=9606 GN=OCIAD1 PE=1 SV=1	123	25.81	RSSPPGHYYQK	[3] Phospho (ST)	GQARRSS*PPGHYY	sp|Q9NX40|OCAD1_HUMAN	97063.6	91670.7	294762	46948.6	52342.5	169925	97063.6	52342.5	NA	0.0957479	-0.808478	0.00780834	NA	0.267391	NA	-1.04785	-0.808478	-0.794649	2.10744
sp|P27816|MAP4_HUMAN	P27816	MAP4	Microtubule-associated protein 4 OS=Homo sapiens OX=9606 GN=MAP4 PE=1 SV=3	1000	37.97	KVSYSHIQSK	[3] Phospho (ST)	IVSKKVS*YSHIQS	sp|P27816|MAP4_HUMAN	240328	33076.5	50929.1	132458	19420.3	28513	50929.1	28513	NA	0.0331601	-0.836868	0.00791564	NA	0.464638	NA	-0.859473	-0.768246	-0.836868	2.10151
sp|Q92625|ANS1A_HUMAN	Q92625	ANKS1A	Ankyrin repeat and SAM domain-containing protein 1A OS=Homo sapiens OX=9606 GN=ANKS1A PE=1 SV=4	628	63.36	SLSKSDSDLLTCSPTEDATMGSR	[7] Phospho (ST)	SLSKSDS*DLLTCS	sp|Q92625|ANS1A_HUMAN	44063.3	162942	75536.1	92784.6	287002	209918	75536.1	209918	NA	0.233649	1.07431	0.00802009	NA	0.141751	NA	1.07431	0.816705	1.47459	2.09582
sp|Q9UER7|DAXX_HUMAN	Q9UER7	DAXX	Death domain-associated protein 6 OS=Homo sapiens OX=9606 GN=DAXX PE=1 SV=2	665	47.99	ICTLPSPPSPLASLAPVADSSTR	[3] Phospho (ST)	NGKKICT*LPSPPS	sp|Q9UER7|DAXX_HUMAN	55620.6	46985.1	25501.7	100906	78086.5	50937	46985.1	78086.5	NA	0.0920599	0.859326	0.00815771	NA	0.0994248	NA	0.859326	0.732871	0.99812	2.08843
sp|Q8NEY8|PPHLN_HUMAN	Q8NEY8	PPHLN1	Periphilin-1 OS=Homo sapiens OX=9606 GN=PPHLN1 PE=1 SV=2	161	14.24	SKSYSFHQSQHR	[3] Phospho (ST)	SPERSKS*YSFHQS	sp|Q8NEY8|PPHLN_HUMAN	8588.85	7465.29	10606.2	3349.57	4094.34	5814.25	8588.85	4094.34	NA	0.18447	-0.867244	0.00845599	NA	0.0203446	NA	-1.35849	-0.866567	-0.867244	2.07284
sp|O75064|DEN4B_HUMAN	O75064	DENND4B	DENN domain-containing protein 4B OS=Homo sapiens OX=9606 GN=DENND4B PE=1 SV=4	1092	35.52	SPMDSLLHPR	[1] Phospho (ST)	PPPARRS*PMDSLL	sp|O75064|DEN4B_HUMAN	1554.68	2871	3968.78	5755.48	8253.14	7249.66	2871	7249.66	NA	0.335523	1.52339	0.00853385	NA	0.0164228	NA	1.88832	1.52339	0.869218	2.06886
sp|Q9HCH0|NCK5L_HUMAN	Q9HCH0	NCKAP5L	Nck-associated protein 5-like OS=Homo sapiens OX=9606 GN=NCKAP5L PE=1 SV=2	567	34.29	GPSPEPPPSPLQVPTYPQLTLEVPQAPEVLR	[3] Phospho (ST)	STFRGPS*PEPPPS	sp|Q9HCH0|NCK5L_HUMAN	58534.3	59783.1	27877.1	109398	105446	70511.3	58534.3	105446	NA	0.202032	0.902235	0.00857119	NA	0.0520807	NA	0.902235	0.818695	1.33878	2.06696
sp|Q8IXS8|F126B_HUMAN	Q8IXS8	FAM126B	Protein FAM126B OS=Homo sapiens OX=9606 GN=FAM126B PE=1 SV=1	321	12.37	TAITTASIRR	[7] Phospho (ST)	TAITTAS*IRRHRW	sp|Q8IXS8|F126B_HUMAN	10030.5	5504.85	16947.6	3194.91	3181.32	6412.45	10030.5	3194.91	NA	0.319628	-1.40214	0.00870867	NA	0.0566082	NA	-1.65054	-0.791077	-1.40214	2.06005
sp|Q641Q2|WAC2A_HUMAN	Q641Q2	WASHC2A	WASH complex subunit 2A OS=Homo sapiens OX=9606 GN=WASHC2A PE=1 SV=3	1123	55.76	SLGHSRGEADLFDSGDIFSTGTGSQSVER	[5] Phospho (ST)	AKSLGHS*RGEADL	sp|Q641Q2|WAC2A_HUMAN	52467.1	5293.66	14676.3	31333	2682.03	8561.04	14676.3	8561.04	NA	0.0867139	-0.777634	0.00899513	NA	0.516021	NA	-0.743731	-0.98094	-0.777634	2.04599
sp|P49450|CENPA_HUMAN	P49450	CENPA	Histone H3-like centromeric protein A OS=Homo sapiens OX=9606 GN=CENPA PE=1 SV=1	68	24.17	KLPFSR	[5] Phospho (ST)	IRKLPFS*RLAREI	sp|P49450|CENPA_HUMAN	101048	98371	20572.5	32391.6	36012.5	2633.25	98371	32391.6	NA	0.465424	-1.64134	0.00902711	0.0950075	0.158584	0.41487	-1.64134	-1.44973	-2.9658	2.04445
sp|O95487|SC24B_HUMAN	O95487	SEC24B	Protein transport protein Sec24B OS=Homo sapiens OX=9606 GN=SEC24B PE=1 SV=2	1224	15.79	DSRPLSPILHIVKDESPAK	[6] Phospho (ST)	RDSRPLS*PILHIV	sp|O95487|SC24B_HUMAN	1033.34	17268.8	3823.96	552.141	4877.4	1651.09	3823.96	1651.09	NA	0.304353	-1.21165	0.0090326	NA	0.34415	NA	-0.9042	-1.82398	-1.21165	2.04419
sp|Q86T03|PP4P1_HUMAN	Q86T03	PIP4P1	Type 1 phosphatidylinositol 4,5-bisphosphate 4-phosphatase OS=Homo sapiens OX=9606 GN=PIP4P1 PE=1 SV=1	162	15.53	IINLGPVHPGPLSPEPQPMGVR	[13] Phospho (ST)	VHPGPLS*PEPQPM	sp|Q86T03|PP4P1_HUMAN	15235.8	13817.5	87305.7	7109.98	8554.43	45895.2	15235.8	8554.43	NA	0.143097	-0.927733	0.00906564	NA	0.423444	NA	-1.09955	-0.691752	-0.927733	2.0426
sp|Q9C073|F117A_HUMAN	Q9C073	FAM117A	Protein FAM117A OS=Homo sapiens OX=9606 GN=FAM117A PE=1 SV=1	67	31.46	AASVPCSVAPEK	[3] Phospho (ST)	GGGRAAS*VPCSVA	sp|Q9C073|F117A_HUMAN	7487.82	9779.15	9544.33	13992.5	15697.5	19592.2	9544.33	15697.5	NA	0.122107	0.90204	0.0092059	NA	0.0205601	NA	0.90204	0.682758	1.03756	2.03593
sp|Q6DN90|IQEC1_HUMAN	Q6DN90	IQSEC1	IQ motif and SEC7 domain-containing protein 1 OS=Homo sapiens OX=9606 GN=IQSEC1 PE=1 SV=1	89	41.39	LQHSTSILR	[6] Phospho (ST)	KLQHSTS*ILRKQA	sp|Q6DN90|IQEC1_HUMAN	131752	94588	485506	20125	21743.8	225833	131752	21743.8	NA	0.575865	-2.12105	0.00922589	0.0950075	0.143101	0.397863	-2.71077	-2.12105	-1.10423	2.03499
sp|P49006|MRP_HUMAN	P49006	MARCKSL1	MARCKS-related protein OS=Homo sapiens OX=9606 GN=MARCKSL1 PE=1 SV=2	116	34.63	EGGGDSSASSPTEEEQEQGEIGACSDEGTAQEGK	[6] Phospho (ST)	KEGGGDS*SASSPT	sp|P49006|MRP_HUMAN	6150.85	28313.3	36151.9	17274	47693.1	107549	28313.3	47693.1	NA	0.281979	1.48974	0.00930395	NA	0.236215	NA	1.48974	0.752304	1.57285	2.03133
sp|P00519|ABL1_HUMAN	P00519	ABL1	Tyrosine-protein kinase ABL1 OS=Homo sapiens OX=9606 GN=ABL1 PE=1 SV=4	718	52.07	SCSASCVPHGAK	[3] Phospho (ST)	RFLRSCS*ASCVPH	sp|P00519|ABL1_HUMAN	3066.73	14981.7	7085.72	11351.1	37722	57966.1	7085.72	37722	NA	0.622292	1.88805	0.00931954	0.0950075	0.0513948	0.350256	1.88805	1.33221	3.03222	2.03061
sp|O75592|MYCB2_HUMAN	O75592	MYCBP2	E3 ubiquitin-protein ligase MYCBP2 OS=Homo sapiens OX=9606 GN=MYCBP2 PE=1 SV=4	2920	89.59	APSPHVVQENLHSEVVEVCTSSTLK	[3] Phospho (ST)	SENRAPS*PHVVQE	sp|O75592|MYCB2_HUMAN	317642	542729	363756	509668	1.02085e+06	772324	363756	772324	NA	0.13881	0.911465	0.00941703	NA	0.0624755	NA	0.682157	0.911465	1.08623	2.02609
sp|O94915|FRYL_HUMAN	O94915	FRYL	Protein furry homolog-like OS=Homo sapiens OX=9606 GN=FRYL PE=1 SV=2	1970	29.62	INHSSSLAR	[4] Phospho (ST)	DGRINHS*SSLART	sp|O94915|FRYL_HUMAN	39890.7	32980.4	63783.7	22702.8	10658.5	29213.9	39890.7	22702.8	NA	0.273634	-1.12653	0.00962093	NA	0.0550158	NA	-0.813184	-1.6296	-1.12653	2.01678
sp|Q96HH9|GRM2B_HUMAN	Q96HH9	GRAMD2B	GRAM domain-containing protein 2B OS=Homo sapiens OX=9606 GN=GRAMD2B PE=1 SV=1	221	75.27	SVCGHLENTSVGNSPNPSSAENSFR	[10] Phospho (ST)	GHLENTS*VGNSPN	sp|Q96HH9|GRM2B_HUMAN	11453	36689.2	27494.5	33625.3	61663	82290.6	27494.5	61663	NA	0.292422	1.55383	0.00964527	NA	0.0694601	NA	1.55383	0.749049	1.58158	2.01569
sp|Q96HH9|GRM2B_HUMAN	Q96HH9	GRAMD2B	GRAM domain-containing protein 2B OS=Homo sapiens OX=9606 GN=GRAMD2B PE=1 SV=1	225	75.27	SVCGHLENTSVGNSPNPSSAENSFR	[14] Phospho (ST)	NTSVGNS*PNPSSA	sp|Q96HH9|GRM2B_HUMAN	11453	36689.2	27494.5	33625.3	61663	82290.6	27494.5	61663	NA	0.292422	1.55383	0.00964527	NA	0.0694601	NA	1.55383	0.749049	1.58158	2.01569
sp|Q9H4A4|AMPB_HUMAN	Q9H4A4	RNPEP	Aminopeptidase B OS=Homo sapiens OX=9606 GN=RNPEP PE=1 SV=2	7	48.41	ASGEHSPGSGAAR	[6] Phospho (ST)	MASGEHS*PGSGAA	sp|Q9H4A4|AMPB_HUMAN	81354.5	31624.6	41549.4	144962	69485.6	68636.6	41549.4	69485.6	NA	0.151738	0.833384	0.00967388	NA	0.130418	NA	0.833384	1.13567	0.724153	2.0144
sp|P08758|ANXA5_HUMAN	P08758	ANXA5	Annexin A5 OS=Homo sapiens OX=9606 GN=ANXA5 PE=1 SV=2	136	58.86	QVYEEEYGSSLEDDVVGDTSGYYQR	[10] Phospho (ST)	EEEYGSS*LEDDVV	sp|P08758|ANXA5_HUMAN	90667.5	60786.3	64435.9	57705.1	29166.2	32079.4	64435.9	32079.4	NA	0.159284	-1.00622	0.00973201	NA	0.0547379	NA	-0.651887	-1.05945	-1.00622	2.0118
sp|Q9H1Z4|WDR13_HUMAN	Q9H1Z4	WDR13	WD repeat-containing protein 13 OS=Homo sapiens OX=9606 GN=WDR13 PE=1 SV=2	79	35.18	AYSNSIVR	[3] Phospho (ST)	GSARAYS*NSIVRS	sp|Q9H1Z4|WDR13_HUMAN	14438.6	5023.26	27000	8398.57	1746.81	13117.9	14438.6	8398.57	NA	0.249281	-1.04142	0.0100562	NA	0.301259	NA	-0.78172	-1.5239	-1.04142	1.99757
sp|Q8IVF2|AHNK2_HUMAN	Q8IVF2	AHNAK2	Protein AHNAK2 OS=Homo sapiens OX=9606 GN=AHNAK2 PE=1 SV=2	923	37.87	VEMPSFK	[5] Phospho (ST)	PKVEMPS*FKMPKV	sp|Q8IVF2|AHNK2_HUMAN	33519	20627.7	5864.05	18462.8	8212.01	1562.25	20627.7	8212.01	NA	0.351337	-1.32878	0.0101834	NA	0.26767	NA	-0.860362	-1.32878	-1.90827	1.99211
sp|Q9BVS4|RIOK2_HUMAN	Q9BVS4	RIOK2	Serine/threonine-protein kinase RIO2 OS=Homo sapiens OX=9606 GN=RIOK2 PE=1 SV=2	350	52.61	AEVYGSENESER	[6] Phospho (ST)	KAEVYGS*ENESER	sp|Q9BVS4|RIOK2_HUMAN	4685.86	16355.1	16508.7	8230.86	38756.3	28148.5	16355.1	28148.5	NA	0.190222	0.812729	0.0102426	NA	0.286149	NA	0.812729	1.24468	0.769835	1.98959
sp|Q9UMN6|KMT2B_HUMAN	Q9UMN6	KMT2B	Histone-lysine N-methyltransferase 2B OS=Homo sapiens OX=9606 GN=KMT2B PE=1 SV=1	861	30.82	ERPSGPESPVQGPR	[8] Phospho (ST)	RPSGPES*PVQGPR	sp|Q9UMN6|KMT2B_HUMAN	8727.54	7143.86	6905.04	14004.9	13621	11846.4	7143.86	13621	NA	0.0876754	0.778724	0.0102987	NA	0.0200808	NA	0.682284	0.931057	0.778724	1.98722
sp|O75427|LRCH4_HUMAN	O75427	LRCH4	Leucine-rich repeat and calponin homology domain-containing protein 4 OS=Homo sapiens OX=9606 GN=LRCH4 PE=1 SV=2	281	27.07	GSALGDLAPSRPPSFSPCPAEDLFPGHR	[16] Phospho (ST)	SRPPSFS*PCPAED	sp|O75427|LRCH4_HUMAN	220617	310968	280288	405147	554707	442365	280288	442365	NA	0.0787319	0.834962	0.0103228	NA	0.0322602	NA	0.876899	0.834962	0.658326	1.9862
sp|Q9Y4G8|RPGF2_HUMAN	Q9Y4G8	RAPGEF2	Rap guanine nucleotide exchange factor 2 OS=Homo sapiens OX=9606 GN=RAPGEF2 PE=1 SV=1	540	11.82	KILDKTR	[6] Phospho (ST)	KKILDKT*RISILP	sp|Q9Y4G8|RPGF2_HUMAN	414.707	2339.25	162.446	8828.67	9066.17	7016.79	414.707	8828.67	NA	0.864648	4.41203	0.0103623	0.102783	0.00810021	0.276412	4.41203	1.95445	5.43278	1.98454
sp|P29353|SHC1_HUMAN	P29353	SHC1	SHC-transforming protein 1 OS=Homo sapiens OX=9606 GN=SHC1 PE=1 SV=4	139	88.03	HGSFVNKPTR	[3] Phospho (ST)	EWTRHGS*FVNKPT	sp|P29353|SHC1_HUMAN	465132	317883	329325	258355	187102	205014	329325	205014	NA	0.0569603	-0.764668	0.0105138	NA	0.0419919	NA	-0.848283	-0.764668	-0.683793	1.97824
sp|Q96CV9|OPTN_HUMAN	Q96CV9	OPTN	Optineurin OS=Homo sapiens OX=9606 GN=OPTN PE=1 SV=3	206	30.3	TVSTGTALSK	[3] Phospho (ST)	GPTRTVS*TGTALS	sp|Q96CV9|OPTN_HUMAN	12596.9	3647.93	4243.47	7370.12	2076.08	1747.73	4243.47	2076.08	NA	0.183382	-0.813214	0.0106687	NA	0.259596	NA	-0.773308	-0.813214	-1.27976	1.97189
sp|O14681|EI24_HUMAN	O14681	EI24	Etoposide-induced protein 2.4 homolog OS=Homo sapiens OX=9606 GN=EI24 PE=1 SV=4	56	31.11	RAQSIER	[4] Phospho (ST)	AQRRAQS*IERKQE	sp|O14681|EI24_HUMAN	72570.2	40603.8	140657	43809.2	24994	75783.6	72570.2	43809.2	NA	0.070521	-0.728144	0.0106927	NA	0.266219	NA	-0.728144	-0.700031	-0.892221	1.97091
sp|A8MT19|RHN2P_HUMAN	A8MT19	RHPN2P1	Putative rhophilin-2-like protein RHPN2P1 OS=Homo sapiens OX=9606 GN=RHPN2P1 PE=5 SV=2	552	14.36	SASTLCLPSVGAARPQVK	[4] Phospho (ST)	RQKSAST*LCLPSV	sp|A8MT19|RHN2P_HUMAN	11812.8	9927.67	4021.01	26207.6	16924.8	12580.5	9927.67	16924.8	NA	0.306749	1.14964	0.0109244	NA	0.0697484	NA	1.14964	0.769612	1.64556	1.9616
sp|P82979|SARNP_HUMAN	P82979	SARNP	SAP domain-containing ribonucleoprotein OS=Homo sapiens OX=9606 GN=SARNP PE=1 SV=3	163	50.27	FGLNVSSISR	[7] Phospho (ST)	FGLNVSS*ISRKSE	sp|P82979|SARNP_HUMAN	30007.9	9547.9	33962.7	7015.89	3196.52	2613.84	30007.9	3196.52	NA	0.603749	-2.09665	0.0109656	0.102825	0.0105443	0.276412	-2.09665	-1.57868	-3.6997	1.95997
sp|Q9P0V3|SH3B4_HUMAN	Q9P0V3	SH3BP4	SH3 domain-binding protein 4 OS=Homo sapiens OX=9606 GN=SH3BP4 PE=1 SV=1	279	25.59	SPAPEQFQSREDFR	[9] Phospho (ST)	APEQFQS*REDFRT	sp|Q9P0V3|SH3B4_HUMAN	84244.7	9778.78	102242	54944.3	5002.36	52086	84244.7	52086	NA	0.146702	-0.967046	0.0110001	NA	0.55172	NA	-0.616616	-0.967046	-0.973025	1.9586
sp|P42566|EPS15_HUMAN	P42566	EPS15	Epidermal growth factor receptor substrate 15 OS=Homo sapiens OX=9606 GN=EPS15 PE=1 SV=2	777	38.52	IGTPTRPCPLPPGK	[3] Phospho (ST)	LPPKIGT*PTRPCP	sp|P42566|EPS15_HUMAN	238832	368026	287709	437396	568487	535730	287709	535730	NA	0.100257	0.872946	0.0110207	NA	0.034078	NA	0.872946	0.627319	0.896899	1.95779
sp|O15033|AREL1_HUMAN	O15033	AREL1	Apoptosis-resistant E3 ubiquitin protein ligase 1 OS=Homo sapiens OX=9606 GN=AREL1 PE=1 SV=3	337	25.78	RPSTAVDEEDEDSPSECHTPEK	[13] Phospho (ST)	DEEDEDS*PSECHT	sp|O15033|AREL1_HUMAN	10372.5	36524.1	23624	34605.7	62809.9	55258.6	23624	55258.6	NA	0.330879	1.22594	0.0110897	NA	0.0658687	NA	1.73824	0.782141	1.22594	1.95508
sp|O15033|AREL1_HUMAN	O15033	AREL1	Apoptosis-resistant E3 ubiquitin protein ligase 1 OS=Homo sapiens OX=9606 GN=AREL1 PE=1 SV=3	327	25.78	RPSTAVDEEDEDSPSECHTPEK	[3] Phospho (ST)	SSQRRPS*TAVDEE	sp|O15033|AREL1_HUMAN	10372.5	36524.1	23624	34605.7	62809.9	55258.6	23624	55258.6	NA	0.330879	1.22594	0.0110897	NA	0.0658687	NA	1.73824	0.782141	1.22594	1.95508
sp|P23497|SP100_HUMAN	P23497	SP100	Nuclear autoantigen Sp-100 OS=Homo sapiens OX=9606 GN=SP100 PE=1 SV=3	18	239.24	LNECISPVANEMNHLPAHSHDLQR	[6] Phospho (ST)	RLNECIS*PVANEM	sp|P23497|SP100_HUMAN	1.95566e+06	1.93669e+06	1.49533e+06	3.05351e+06	3.61539e+06	2.60739e+06	1.93669e+06	3.05351e+06	NA	0.0891339	0.802141	0.0111132	NA	0.0307389	NA	0.642813	0.900558	0.802141	1.95416
sp|P02545|LMNA_HUMAN	P02545	LMNA	Prelamin-A/C OS=Homo sapiens OX=9606 GN=LMNA PE=1 SV=1	429	131.66	SSFSQHAR	[2] Phospho (ST)	STESRSS*FSQHAR	sp|P02545|LMNA_HUMAN	707957	282825	400746	453987	155156	229215	400746	229215	NA	0.0820633	-0.805985	0.0111691	NA	0.213146	NA	-0.641011	-0.866193	-0.805985	1.95198
sp|Q12846|STX4_HUMAN	Q12846	STX4	Syntaxin-4 OS=Homo sapiens OX=9606 GN=STX4 PE=1 SV=2	117	60.07	AIEPQKEEADENYNSVNTR	[15] Phospho (ST)	ADENYNS*VNTRMR	sp|Q12846|STX4_HUMAN	89983.9	70831.4	46336.9	39895.7	16529.9	5568.88	70831.4	16529.9	NA	0.617342	-2.09932	0.0112781	0.102825	0.0353979	0.291342	-1.17343	-2.09932	-3.0567	1.94776
sp|Q9Y6R0|NUMBL_HUMAN	Q9Y6R0	NUMBL	Numb-like protein OS=Homo sapiens OX=9606 GN=NUMBL PE=1 SV=1	48	19.67	LRQSLR	[4] Phospho (ST)	MNKLRQS*LRRRKP	sp|Q9Y6R0|NUMBL_HUMAN	22240.3	11856	68482.5	4660.81	3479.23	37203.8	22240.3	4660.81	NA	0.497719	-1.76878	0.0113199	0.102825	0.199561	0.425846	-2.25453	-1.76878	-0.880288	1.94616
sp|Q9HBL0|TENS1_HUMAN	Q9HBL0	TNS1	Tensin-1 OS=Homo sapiens OX=9606 GN=TNS1 PE=1 SV=2	1446	40.38	YSMPDNSPETR	[7] Phospho (ST)	YSMPDNS*PETRAK	sp|Q9HBL0|TENS1_HUMAN	50108.6	28051.9	183241	14388.8	7633.61	107502	50108.6	14388.8	NA	0.464485	-1.80012	0.0114873	0.102825	0.26708	0.478462	-1.80012	-1.87766	-0.769376	1.93978
sp|Q13029|PRDM2_HUMAN	Q13029	PRDM2	PR domain zinc finger protein 2 OS=Homo sapiens OX=9606 GN=PRDM2 PE=1 SV=3	796	14.21	ETVSPPCFDEYK	[4] Phospho (ST)	DERETVS*PPCFDE	sp|Q13029|PRDM2_HUMAN	6538.38	12018.7	5863.26	12000.7	33576.3	25668.5	6538.38	25668.5	NA	0.427667	1.48216	0.0115283	NA	0.0291265	NA	0.876119	1.48216	2.13023	1.93823
sp|Q02818|NUCB1_HUMAN	Q02818	NUCB1	Nucleobindin-1 OS=Homo sapiens OX=9606 GN=NUCB1 PE=1 SV=4	369	141.06	AQRLSQETEALGR	[5] Phospho (ST)	AKAQRLS*QETEAL	sp|Q02818|NUCB1_HUMAN	2.47572e+06	3.19176e+06	5.4286e+06	779565	1.55228e+06	3.09006e+06	3.19176e+06	1.55228e+06	NA	0.283951	-1.03996	0.0115312	NA	0.102812	NA	-1.66711	-1.03996	-0.812947	1.93813
sp|Q9P2N2|RHG28_HUMAN	Q9P2N2	ARHGAP28	Rho GTPase-activating protein 28 OS=Homo sapiens OX=9606 GN=ARHGAP28 PE=1 SV=3	36	44.98	AAASHPLSR	[4] Phospho (ST)	APRAAAS*HPLSRK	sp|Q9P2N2|RHG28_HUMAN	2902.65	2578.16	18201.7	1092.12	1042.13	2719.5	2902.65	1092.12	NA	0.450836	-1.41024	0.0115697	NA	0.0893528	NA	-1.41024	-1.30681	-2.74266	1.93668
sp|P78559|MAP1A_HUMAN	P78559	MAP1A	Microtubule-associated protein 1A OS=Homo sapiens OX=9606 GN=MAP1A PE=1 SV=6	909	78.04	GFKSPPCEDFSVTGESEK	[4] Phospho (ST)	EDKGFKS*PPCEDF	sp|P78559|MAP1A_HUMAN	249479	325902	162134	420604	559996	256847	249479	420604	NA	0.0420938	0.753545	0.0116288	NA	0.145227	NA	0.753545	0.780978	0.663723	1.93447
sp|Q8NDT2|RB15B_HUMAN	Q8NDT2	RBM15B	Putative RNA-binding protein 15B OS=Homo sapiens OX=9606 GN=RBM15B PE=1 SV=3	109	42.02	ASGDPGASGMSPR	[11] Phospho (ST)	PGASGMS*PRASPL	sp|Q8NDT2|RB15B_HUMAN	179054	108473	308733	53446.8	59252.5	152786	179054	59252.5	NA	0.292823	-1.01484	0.0116764	NA	0.0901179	NA	-1.74422	-0.87239	-1.01484	1.93269
sp|P47974|TISD_HUMAN	P47974	ZFP36L2	mRNA decay activator protein ZFP36L2 OS=Homo sapiens OX=9606 GN=ZFP36L2 PE=1 SV=3	59	66.73	RHSASNLHALAHPAPSPGSCSPK	[5] Phospho (ST)	LRRHSAS*NLHALA	sp|P47974|TISD_HUMAN	581106	520048	377683	885366	994328	783207	520048	885366	NA	0.153961	0.935076	0.0117011	NA	0.0250895	NA	0.607474	0.935076	1.05222	1.93177
sp|Q08AD1|CAMP2_HUMAN	Q08AD1	CAMSAP2	Calmodulin-regulated spectrin-associated protein 2 OS=Homo sapiens OX=9606 GN=CAMSAP2 PE=1 SV=3	416	26.38	RSSSMSYVDGFIGTWPK	[4] Phospho (ST)	GIRRSSS*MSYVDG	sp|Q08AD1|CAMP2_HUMAN	23314.2	4424.2	6638.31	11740.5	1567.95	3970.4	6638.31	3970.4	NA	0.253147	-0.989714	0.0117099	NA	0.308192	NA	-0.989714	-1.49654	-0.74153	1.93145
sp|P28715|ERCC5_HUMAN	P28715	ERCC5	DNA repair protein complementing XP-G cells OS=Homo sapiens OX=9606 GN=ERCC5 PE=1 SV=3	526	70.57	ELTPASPTCTNSVSK	[6] Phospho (ST)	RELTPAS*PTCTNS	sp|P28715|ERCC5_HUMAN	178073	300553	139439	360206	466697	244396	178073	360206	NA	0.132805	0.809584	0.0117901	NA	0.103259	NA	1.01635	0.634865	0.809584	1.92848
sp|Q6IN85|P4R3A_HUMAN	Q6IN85	PPP4R3A	Serine/threonine-protein phosphatase 4 regulatory subunit 3A OS=Homo sapiens OX=9606 GN=PPP4R3A PE=1 SV=1	741	66.59	QSPSFK	[2] Phospho (ST)	NLSGRQS*PSFKLS	sp|Q6IN85|P4R3A_HUMAN	149466	98712.3	175560	84509.7	53393.8	114517	149466	84509.7	NA	0.0998552	-0.822632	0.0118159	NA	0.109292	NA	-0.822632	-0.886556	-0.616399	1.92753
sp|P19634|SL9A1_HUMAN	P19634	SLC9A1	Sodium/hydrogen exchanger 1 OS=Homo sapiens OX=9606 GN=SLC9A1 PE=1 SV=2	605	104.48	IPSAVSTVSMQNIHPK	[9] Phospho (ST)	SAVSTVS*MQNIHP	sp|P19634|SL9A1_HUMAN	71764.1	13917	74653.7	46803.7	7751.91	37363	71764.1	37363	NA	0.134531	-0.844223	0.0118642	NA	0.440877	NA	-0.616638	-0.844223	-0.998602	1.92576
sp|Q9NYL2|M3K20_HUMAN	Q9NYL2	MAP3K20	Mitogen-activated protein kinase kinase kinase 20 OS=Homo sapiens OX=9606 GN=MAP3K20 PE=1 SV=3	637	35.51	SSSPTQYGLTK	[3] Phospho (ST)	NQSRSSS*PTQYGL	sp|Q9NYL2|M3K20_HUMAN	145167	7325.27	2527.07	44097.4	2750.44	1539.31	7325.27	2750.44	NA	0.371808	-1.41322	0.0118947	NA	0.537527	NA	-1.71895	-1.41322	-0.715187	1.92465
sp|P21333|FLNA_HUMAN	P21333	FLNA	Filamin-A OS=Homo sapiens OX=9606 GN=FLNA PE=1 SV=4	2599	37.31	AGNNMLLVGVHGPRTPCEEILVK	[15] Phospho (ST)	GVHGPRT*PCEEIL	sp|P21333|FLNA_HUMAN	78022.2	127413	60481.6	144164	246030	196521	78022.2	196521	NA	0.335624	0.949327	0.0119148	NA	0.026629	NA	0.885753	0.949327	1.70012	1.92391
sp|Q9NRY4|RHG35_HUMAN	Q9NRY4	ARHGAP35	Rho GTPase-activating protein 35 OS=Homo sapiens OX=9606 GN=ARHGAP35 PE=1 SV=3	1150	160.33	KVSIVSK	[3] Phospho (ST)	ERGRKVS*IVSKPV	sp|Q9NRY4|RHG35_HUMAN	1.04209e+06	449082	1.49689e+06	689562	226516	790376	1.04209e+06	689562	NA	0.150229	-0.921357	0.0120077	NA	0.272204	NA	-0.595722	-0.987368	-0.921357	1.92054
sp|Q8NHQ8|RASF8_HUMAN	Q8NHQ8	RASSF8	Ras association domain-containing protein 8 OS=Homo sapiens OX=9606 GN=RASSF8 PE=1 SV=2	129	30.24	RKSLTFTGGAK	[3] Phospho (ST)	REPKRKS*LTFTGG	sp|Q8NHQ8|RASF8_HUMAN	6319.54	2982.53	13463.9	1287.12	1473.97	5394.77	6319.54	1473.97	NA	0.404998	-1.31946	0.0121989	NA	0.105058	NA	-2.29567	-1.01683	-1.31946	1.91368
sp|P27816|MAP4_HUMAN	P27816	MAP4	Microtubule-associated protein 4 OS=Homo sapiens OX=9606 GN=MAP4 PE=1 SV=3	507	153.03	DMSPLSETEMALGK	[3] Phospho (ST)	GLLKDMS*PLSETE	sp|P27816|MAP4_HUMAN	486863	417231	429207	1.44769e+06	1.52451e+06	717334	429207	1.44769e+06	NA	0.364182	1.57217	0.012202	NA	0.0111419	NA	1.57217	1.86943	0.740972	1.91357
sp|Q86SQ0|PHLB2_HUMAN	Q86SQ0	PHLDB2	Pleckstrin homology-like domain family B member 2 OS=Homo sapiens OX=9606 GN=PHLDB2 PE=1 SV=2	73	105.53	RSPSPLGTSVR	[4] Phospho (ST)	PAKRSPS*PLGTSV	sp|Q86SQ0|PHLB2_HUMAN	210395	92641.5	281341	131788	52028.6	174364	210395	131788	NA	0.0591416	-0.690221	0.012206	NA	0.299957	NA	-0.674881	-0.832354	-0.690221	1.91343
sp|Q9HB09|B2L12_HUMAN	Q9HB09	BCL2L12	Bcl-2-like protein 12 OS=Homo sapiens OX=9606 GN=BCL2L12 PE=1 SV=1	242	78.22	LSSDSFAR	[2] Phospho (ST)	SKLVRLS*SDSFAR	sp|Q9HB09|B2L12_HUMAN	181712	72367	225436	75631.3	29892.3	147368	181712	75631.3	NA	0.279229	-1.2646	0.0122868	NA	0.20826	NA	-1.2646	-1.27556	-0.613296	1.91056
sp|Q9Y2R4|DDX52_HUMAN	Q9Y2R4	DDX52	Probable ATP-dependent RNA helicase DDX52 OS=Homo sapiens OX=9606 GN=DDX52 PE=1 SV=3	22	34.63	RFSADAAR	[3] Phospho (ST)	FDTRRFS*ADAARF	sp|Q9Y2R4|DDX52_HUMAN	15434.3	32391.9	9734.89	9037.46	20871	4889	15434.3	9037.46	NA	0.123682	-0.772152	0.0123013	NA	0.301133	NA	-0.772152	-0.634133	-0.993624	1.91005
sp|O15061|SYNEM_HUMAN	O15061	SYNM	Synemin OS=Homo sapiens OX=9606 GN=SYNM PE=1 SV=2	598	25.09	GLQTPVKDAGGGTGR	[4] Phospho (ST)	SPKGLQT*PVKDAG	sp|O15061|SYNEM_HUMAN	1249.94	3034.12	9454.5	2374.46	4749.63	15656.8	3034.12	4749.63	NA	0.101268	0.727715	0.0123299	NA	0.475878	NA	0.925741	0.646537	0.727715	1.90904
sp|Q13057|COASY_HUMAN	Q13057	COASY	Bifunctional coenzyme A synthase OS=Homo sapiens OX=9606 GN=COASY PE=1 SV=4	28	20.86	LASILTSAAR	[7] Phospho (ST)	LASILTS*AARLVN	sp|Q13057|COASY_HUMAN	2037.52	2121.86	583.827	7431.97	4832.2	4775.88	2037.52	4832.2	NA	0.657087	1.86693	0.012435	0.106548	0.0152492	0.289829	1.86693	1.18735	3.03215	1.90536
sp|Q9P1Y6|PHRF1_HUMAN	Q9P1Y6	PHRF1	PHD and RING finger domain-containing protein 1 OS=Homo sapiens OX=9606 GN=PHRF1 PE=1 SV=3	973	53.57	TVTCVTVVEPEAPPSPDVLQAATHR	[15] Phospho (ST)	EPEAPPS*PDVLQA	sp|Q9P1Y6|PHRF1_HUMAN	373318	719419	394064	616603	1.5176e+06	1.18271e+06	394064	1.18271e+06	NA	0.30448	1.07689	0.0125022	NA	0.0564675	NA	0.723936	1.07689	1.58559	1.90301
sp|O60716|CTND1_HUMAN	O60716	CTNND1	Catenin delta-1 OS=Homo sapiens OX=9606 GN=CTNND1 PE=1 SV=1	352	103.52	GSLASLDSLR	[8] Phospho (ST)	SLASLDS*LRKGGP	sp|O60716|CTND1_HUMAN	831432	937407	1.40598e+06	430126	433339	930736	937407	433339	NA	0.188505	-0.950837	0.0125584	NA	0.0877366	NA	-0.950837	-1.11318	-0.595136	1.90107
sp|P17252|KPCA_HUMAN	P17252	PRKCA	Protein kinase C alpha type OS=Homo sapiens OX=9606 GN=PRKCA PE=1 SV=4	501	79.22	TFCGTPDYIAPEIIAYQPYGK	[5] Phospho (ST)	TRTFCGT*PDYIAP	sp|P17252|KPCA_HUMAN	208558	80276.9	82761.7	357343	124992	137806	82761.7	137806	NA	0.0486744	0.735601	0.0126469	NA	0.281016	NA	0.776862	0.638776	0.735601	1.89802
sp|Q9BZ72|PITM2_HUMAN	Q9BZ72	PITPNM2	Membrane-associated phosphatidylinositol transfer protein 2 OS=Homo sapiens OX=9606 GN=PITPNM2 PE=1 SV=1	894	11.4	KASPGLER	[3] Phospho (ST)	PPARKAS*PGLERA	sp|Q9BZ72|PITM2_HUMAN	1569.46	2466.07	3970.47	123.404	347.216	1665.68	2466.07	347.216	NA	0.852407	-2.82831	0.0126504	0.106548	0.0444929	0.339114	-3.66881	-2.82831	-1.2532	1.8979
sp|Q9HCL0|PCD18_HUMAN	Q9HCL0	PCDH18	Protocadherin-18 OS=Homo sapiens OX=9606 GN=PCDH18 PE=2 SV=3	869	46.91	YALQDMDKFSLK	[10] Phospho (ST)	QDMDKFS*LKDSGR	sp|Q9HCL0|PCD18_HUMAN	18881.7	5199.95	39559.3	10396.3	2171.56	9739.37	18881.7	9739.37	NA	0.376991	-1.25977	0.0128304	NA	0.211306	NA	-0.860912	-1.25977	-2.02212	1.89176
sp|Q8N9B5|JMY_HUMAN	Q8N9B5	JMY	Junction-mediating and -regulatory protein OS=Homo sapiens OX=9606 GN=JMY PE=1 SV=2	713	101.54	GAASPVLQEDHCDSLPSVLQVEEK	[4] Phospho (ST)	RRKGAAS*PVLQED	sp|Q8N9B5|JMY_HUMAN	322097	447041	228185	518414	720296	376272	322097	518414	NA	0.0137406	0.688185	0.0129258	NA	0.132301	NA	0.68661	0.688185	0.721572	1.88854
sp|P23497|SP100_HUMAN	P23497	SP100	Nuclear autoantigen Sp-100 OS=Homo sapiens OX=9606 GN=SP100 PE=1 SV=3	223	46.36	RKDTTSDKDDSLGSQQTNEQCAQK	[6] Phospho (ST)	KRKDTTS*DKDDSL	sp|P23497|SP100_HUMAN	2448.7	17420.5	2123.28	16990.2	42560.4	29251.1	2448.7	29251.1	NA	0.739293	2.79462	0.0129567	0.106548	0.0308621	0.289829	2.79462	1.28872	3.78413	1.88751
sp|O15211|RGL2_HUMAN	O15211	RGL2	Ral guanine nucleotide dissociation stimulator-like 2 OS=Homo sapiens OX=9606 GN=RGL2 PE=1 SV=1	622	83.25	RSASCGSPLSGGAEEASGGTGYGGEGSGPGASDCR	[7] Phospho (ST)	RSASCGS*PLSGGA	sp|O15211|RGL2_HUMAN	3361.03	4889.59	14987.6	10360.1	46301	40622.6	4889.59	40622.6	NA	0.746831	1.62407	0.0132199	0.106548	0.0471248	0.339114	1.62407	3.24326	1.43851	1.87877
sp|Q9UQ35|SRRM2_HUMAN	Q9UQ35	SRRM2	Serine/arginine repetitive matrix protein 2 OS=Homo sapiens OX=9606 GN=SRRM2 PE=1 SV=2	2702	178.59	RPSPQPSPR	[3] Phospho (ST)	VERRRPS*PQPSPR	sp|Q9UQ35|SRRM2_HUMAN	1.85142e+06	791585	3.34412e+06	943322	434161	2.24822e+06	1.85142e+06	943322	NA	0.147368	-0.866516	0.0133728	NA	0.357334	NA	-0.972807	-0.866516	-0.572843	1.87378
sp|O14681|EI24_HUMAN	O14681	EI24	Etoposide-induced protein 2.4 homolog OS=Homo sapiens OX=9606 GN=EI24 PE=1 SV=4	46	29.98	RASSVLAQR	[3] Phospho (ST)	QRRRRAS*SVLAQR	sp|O14681|EI24_HUMAN	10247.2	36805.2	10730.9	5098.19	11401	1706.95	10730.9	5098.19	NA	0.526402	-1.69075	0.013407	0.106548	0.0897288	0.360852	-1.00717	-1.69075	-2.65228	1.87267
sp|P50548|ERF_HUMAN	P50548	ERF	ETS domain-containing transcription factor ERF OS=Homo sapiens OX=9606 GN=ERF PE=1 SV=2	185	91.58	LGRGSVSDCSDGTSELEEPLGEDPR	[5] Phospho (ST)	RRLGRGS*VSDCSD	sp|P50548|ERF_HUMAN	271651	485404	361062	425712	782220	608859	361062	608859	NA	0.0371435	0.688389	0.0134604	NA	0.112651	NA	0.648122	0.688389	0.753864	1.87094
sp|Q14694|UBP10_HUMAN	Q14694	USP10	Ubiquitin carboxyl-terminal hydrolase 10 OS=Homo sapiens OX=9606 GN=USP10 PE=1 SV=2	211	75.36	TCNSPQNSTDSVSDIVPDSPFPGALGSDTR	[4] Phospho (ST)	TPRTCNS*PQNSTD	sp|Q14694|UBP10_HUMAN	323622	391319	216551	511611	629683	430573	323622	511611	NA	0.131808	0.686278	0.0134758	NA	0.062209	NA	0.66074	0.686278	0.99155	1.87045
sp|Q4KMP7|TB10B_HUMAN	Q4KMP7	TBC1D10B	TBC1 domain family member 10B OS=Homo sapiens OX=9606 GN=TBC1D10B PE=1 SV=3	661	12.07	QQPPLGPSSSLLSLPGLK	[13] Phospho (ST)	PSSSLLS*LPGLKS	sp|Q4KMP7|TB10B_HUMAN	7184.04	7753.68	6552.37	4495.4	3161.98	3671.38	7184.04	3671.38	NA	0.210496	-0.835696	0.0135953	NA	0.0131704	NA	-0.676344	-1.29406	-0.835696	1.86661
sp|Q96RV3|PCX1_HUMAN	Q96RV3	PCNX1	Pecanex-like protein 1 OS=Homo sapiens OX=9606 GN=PCNX1 PE=1 SV=2	1698	12.89	KVLTTYYVK	[5] Phospho (ST)	LRKVLTT*YYVKGI	sp|Q96RV3|PCX1_HUMAN	3395.89	3631.52	653.964	15696.6	9785.81	9044.7	3395.89	9785.81	NA	0.844274	2.20859	0.0136451	0.106548	0.0178565	0.289829	2.20859	1.43012	3.78979	1.86502
sp|Q9H8Y5|ANKZ1_HUMAN	Q9H8Y5	ANKZF1	Ankyrin repeat and zinc finger domain-containing protein 1 OS=Homo sapiens OX=9606 GN=ANKZF1 PE=1 SV=1	361	34.42	LHSPQTHWK	[3] Phospho (ST)	EAVRLHS*PQTHWK	sp|Q9H8Y5|ANKZ1_HUMAN	3004.69	2120.22	12782.3	1756.57	1409.2	7346.76	3004.69	1756.57	NA	0.0810831	-0.774457	0.0137208	NA	0.476873	NA	-0.774457	-0.589343	-0.798967	1.86262
sp|Q09666|AHNK_HUMAN	Q09666	AHNAK	Neuroblast differentiation-associated protein AHNAK OS=Homo sapiens OX=9606 GN=AHNAK PE=1 SV=2	4903	399.19	LSGPSLK	[5] Phospho (ST)	AKLSGPS*LKMPSL	sp|Q09666|AHNK_HUMAN	4.67615e+06	2.28119e+06	2.64405e+06	2.92e+06	1.06889e+06	888485	2.64405e+06	1.06889e+06	NA	0.303065	-1.09367	0.0138113	NA	0.100723	NA	-0.679352	-1.09367	-1.57333	1.85977
sp|Q9Y2K6|UBP20_HUMAN	Q9Y2K6	USP20	Ubiquitin carboxyl-terminal hydrolase 20 OS=Homo sapiens OX=9606 GN=USP20 PE=1 SV=2	373	33.36	SSSPCRTPEPDNDAHLR	[3] Phospho (ST)	PSPRSSS*PCRTPE	sp|Q9Y2K6|UBP20_HUMAN	17606.3	38543.8	21070.1	29131.2	67666.3	54447.3	21070.1	54447.3	NA	0.255249	0.811938	0.0138325	NA	0.0916348	NA	0.726474	0.811938	1.36966	1.8591
sp|Q8WWM7|ATX2L_HUMAN	Q8WWM7	ATXN2L	Ataxin-2-like protein OS=Homo sapiens OX=9606 GN=ATXN2L PE=1 SV=2	604	16.53	TESVSDKEDKPPLAPSGGTEGPEQPPPPCPSQTGSPPVGLIK	[5] Phospho (ST)	SKTESVS*DKEDKP	sp|Q8WWM7|ATX2L_HUMAN	120232	209707	112793	199340	328229	238231	120232	238231	NA	0.164578	0.729415	0.0138652	NA	0.073523	NA	0.729415	0.646326	1.07869	1.85807
sp|Q9HB90|RRAGC_HUMAN	Q9HB90	RRAGC	Ras-related GTP-binding protein C OS=Homo sapiens OX=9606 GN=RRAGC PE=1 SV=1	95	29.82	MSPNETLFLESTNK	[11] Phospho (ST)	ETLFLES*TNKIYK	sp|Q9HB90|RRAGC_HUMAN	15230.1	1433.15	7192.71	10146.3	735.262	3099.33	7192.71	3099.33	NA	0.222505	-0.962862	0.0139867	NA	0.498753	NA	-0.585983	-0.962862	-1.21458	1.85429
sp|Q9HB19|PKHA2_HUMAN	Q9HB19	PLEKHA2	Pleckstrin homology domain-containing family A member 2 OS=Homo sapiens OX=9606 GN=PLEKHA2 PE=1 SV=2	184	29.61	SQSYIPTSGCR	[3] Phospho (ST)	ILRRSQS*YIPTSG	sp|Q9HB19|PKHA2_HUMAN	39346	73124.7	36982.8	76966.2	107294	77113.7	39346	77113.7	NA	0.177501	0.96801	0.0140905	NA	0.0626905	NA	0.96801	0.553142	1.06013	1.85107
sp|Q9NRY4|RHG35_HUMAN	Q9NRY4	ARHGAP35	Rho GTPase-activating protein 35 OS=Homo sapiens OX=9606 GN=ARHGAP35 PE=1 SV=3	970	221.44	KNIIEATHMYDNAAEACSTTEEVFNSPR	[26] Phospho (ST)	TEEVFNS*PRAGSP	sp|Q9NRY4|RHG35_HUMAN	627184	402963	329453	980461	637393	622818	402963	637393	NA	0.109501	0.661534	0.0141337	NA	0.0938753	NA	0.644571	0.661534	0.918738	1.84974
sp|O94832|MYO1D_HUMAN	O94832	MYO1D	Unconventional myosin-Id OS=Homo sapiens OX=9606 GN=MYO1D PE=1 SV=2	493	16.27	KLCASDKILEFDRDFR	[5] Phospho (ST)	SRKLCAS*DKILEF	sp|O94832|MYO1D_HUMAN	1020.11	6363.2	3509.35	1744.73	9599.18	7087.43	3509.35	7087.43	NA	0.147407	0.774284	0.0141378	NA	0.434288	NA	0.774284	0.593158	1.01406	1.84962
sp|Q06210|GFPT1_HUMAN	Q06210	GFPT1	Glutamine--fructose-6-phosphate aminotransferase [isomerizing] 1 OS=Homo sapiens OX=9606 GN=GFPT1 PE=1 SV=3	261	92.42	VDSTTCLFPVEEK	[3] Phospho (ST)	NLSRVDS*TTCLFP	sp|Q06210|GFPT1_HUMAN	6.58215e+06	1.15712e+07	6.5705e+06	9.95089e+06	1.9233e+07	1.25132e+07	6.58215e+06	1.25132e+07	NA	0.117033	0.733043	0.0141383	NA	0.11	NA	0.596266	0.733043	0.929377	1.8496
sp|Q9HCD6|TANC2_HUMAN	Q9HCD6	TANC2	Protein TANC2 OS=Homo sapiens OX=9606 GN=TANC2 PE=1 SV=3	169	101.46	DCSYGAVTSPTSTLESR	[9] Phospho (ST)	SYGAVTS*PTSTLE	sp|Q9HCD6|TANC2_HUMAN	7092.85	25737	12473.5	12482.4	48009.4	38982.7	12473.5	38982.7	NA	0.337612	0.899471	0.0141726	NA	0.173344	NA	0.815458	0.899471	1.64397	1.84855
sp|Q09666|AHNK_HUMAN	Q09666	AHNAK	Neuroblast differentiation-associated protein AHNAK OS=Homo sapiens OX=9606 GN=AHNAK PE=1 SV=2	337	25.2	VSAPEVSVGHK	[7] Phospho (ST)	VSAPEVS*VGHKGG	sp|Q09666|AHNK_HUMAN	94497.7	34360.9	26862.2	47860	10174.1	4116.99	34360.9	10174.1	NA	0.55766	-1.75587	0.0142912	0.109268	0.12735	0.391059	-0.98146	-1.75587	-2.70592	1.84493
sp|Q5VZK9|CARL1_HUMAN	Q5VZK9	CARMIL1	F-actin-uncapping protein LRRC16A OS=Homo sapiens OX=9606 GN=CARMIL1 PE=1 SV=1	916	82.09	LEDLDTCMMTPK	[10] Phospho (ST)	LDTCMMT*PKSKRK	sp|Q5VZK9|CARL1_HUMAN	32078.4	90286.2	51262.3	57666.1	137636	116608	51262.3	116608	NA	0.20354	0.846121	0.0143491	NA	0.155392	NA	0.846121	0.608286	1.18569	1.84318
sp|P49321|NASP_HUMAN	P49321	NASP	Nuclear autoantigenic sperm protein OS=Homo sapiens OX=9606 GN=NASP PE=1 SV=2	244	18.17	GGAAPEGPNEAEVTSGKPEQEVPDAEEEKSVSGTDVQEECR	[30] Phospho (ST)	DAEEEKS*VSGTDV	sp|P49321|NASP_HUMAN	200078	296373	192872	313993	558349	301657	200078	313993	NA	0.10953	0.650169	0.0144466	NA	0.0964375	NA	0.650169	0.913752	0.645267	1.84024
sp|Q16643|DREB_HUMAN	Q16643	DBN1	Drebrin OS=Homo sapiens OX=9606 GN=DBN1 PE=1 SV=4	591	108.2	EGTQASEGYFSQSQEEEFAQSEELCAK	[3] Phospho (ST)	TTQKEGT*QASEGY	sp|Q16643|DREB_HUMAN	487147	941274	555053	818195	1.57508e+06	836487	555053	836487	NA	0.0604086	0.742735	0.0144962	NA	0.154521	NA	0.748087	0.742735	0.591718	1.83874
sp|Q13619|CUL4A_HUMAN	Q13619	CUL4A	Cullin-4A OS=Homo sapiens OX=9606 GN=CUL4A PE=1 SV=3	10	99.47	GSFSALVGR	[2] Phospho (ST)	EAPRKGS*FSALVG	sp|Q13619|CUL4A_HUMAN	361228	336151	152527	226754	137110	87178.9	336151	137110	NA	0.213209	-0.807011	0.0145266	NA	0.132272	NA	-0.671783	-1.29377	-0.807011	1.83784
sp|Q8TEQ0|SNX29_HUMAN	Q8TEQ0	SNX29	Sorting nexin-29 OS=Homo sapiens OX=9606 GN=SNX29 PE=1 SV=3	372	38.7	GHSESPEKPLEGNTCLSQMHSWAPLK	[5] Phospho (ST)	HRGHSES*PEKPLE	sp|Q8TEQ0|SNX29_HUMAN	286919	329535	226462	436957	538593	375016	286919	436957	NA	0.0445075	0.708763	0.0147014	NA	0.0597311	NA	0.606844	0.708763	0.727682	1.83264
sp|Q96IZ0|PAWR_HUMAN	Q96IZ0	PAWR	PRKC apoptosis WT1 regulator protein OS=Homo sapiens OX=9606 GN=PAWR PE=1 SV=1	108	19.62	RSEDEPPAASASAAPPPQRDEEEPDGVPEK	[2] Phospho (ST)	APGPRRS*EDEPPA	sp|Q96IZ0|PAWR_HUMAN	7275.72	45570.7	38606.3	12738.7	74463.6	58081.1	38606.3	58081.1	NA	0.0756292	0.70843	0.0147129	NA	0.512757	NA	0.808061	0.70843	0.589235	1.8323
sp|Q9NWZ5|UCKL1_HUMAN	Q9NWZ5	UCKL1	Uridine-cytidine kinase-like 1 OS=Homo sapiens OX=9606 GN=UCKL1 PE=1 SV=2	62	15.55	TTSQCKSEPPLLR	[2] Phospho (ST)	SPRKRTT*SQCKSE	sp|Q9NWZ5|UCKL1_HUMAN	11352.7	20801.7	19959.4	20657.6	30251.8	37835.4	19959.4	30251.8	NA	0.136923	0.863635	0.0148837	NA	0.097534	NA	0.863635	0.540317	0.922671	1.82729
sp|Q15345|LRC41_HUMAN	Q15345	LRRC41	Leucine-rich repeat-containing protein 41 OS=Homo sapiens OX=9606 GN=LRRC41 PE=1 SV=3	276	15.41	GRAPSRDEGSLLLGSR	[5] Phospho (ST)	SRGRAPS*RDEGSL	sp|Q15345|LRC41_HUMAN	32550.9	65037.3	169392	21216.3	41333.1	98320.4	65037.3	41333.1	NA	0.0600687	-0.653972	0.0150512	NA	0.44	NA	-0.617523	-0.653972	-0.784799	1.82243
sp|Q9H2G2|SLK_HUMAN	Q9H2G2	SLK	STE20-like serine/threonine-protein kinase OS=Homo sapiens OX=9606 GN=SLK PE=1 SV=1	340	62.97	RASSDLSIASSEEDKLSQNACILESVSEK	[3] Phospho (ST)	PASKRAS*SDLSIA	sp|Q9H2G2|SLK_HUMAN	126812	196942	118007	191518	370229	190824	126812	191518	NA	0.113974	0.693365	0.0150596	NA	0.119638	NA	0.594783	0.910646	0.693365	1.82219
sp|Q14789|GOGB1_HUMAN	Q14789	GOLGB1	Golgin subfamily B member 1 OS=Homo sapiens OX=9606 GN=GOLGB1 PE=1 SV=2	2761	13.89	KYDASLK	[2] Phospho (Y)	DELKRKY*DASLKE	sp|Q14789|GOGB1_HUMAN	6975.67	3357.64	2456.72	10374.3	5765.73	4083.35	3357.64	5765.73	NA	0.0740273	0.733017	0.0151246	NA	0.255283	NA	0.572605	0.780056	0.733017	1.82032
sp|Q14789|GOGB1_HUMAN	Q14789	GOLGB1	Golgin subfamily B member 1 OS=Homo sapiens OX=9606 GN=GOLGB1 PE=1 SV=2	2764	13.89	KYDASLK	[5] Phospho (ST)	KRKYDAS*LKELAQ	sp|Q14789|GOGB1_HUMAN	6975.67	3357.64	2456.72	10374.3	5765.73	4083.35	3357.64	5765.73	NA	0.0740273	0.733017	0.0151246	NA	0.255283	NA	0.572605	0.780056	0.733017	1.82032
sp|Q96EV2|RBM33_HUMAN	Q96EV2	RBM33	RNA-binding protein 33 OS=Homo sapiens OX=9606 GN=RBM33 PE=1 SV=3	765	94.24	VKPASPVAQPK	[5] Phospho (ST)	VKVKPAS*PVAQPK	sp|Q96EV2|RBM33_HUMAN	654157	266258	826764	182371	91974.6	524604	654157	182371	NA	0.450701	-1.53352	0.015404	NA	0.138515	NA	-1.84277	-1.53352	-0.656246	1.81237
sp|Q9UER7|DAXX_HUMAN	Q9UER7	DAXX	Death domain-associated protein 6 OS=Homo sapiens OX=9606 GN=DAXX PE=1 SV=2	671	42.78	KICTLPSPPSPLASLAPVADSSTR	[10] Phospho (ST)	TLPSPPS*PLASLA	sp|Q9UER7|DAXX_HUMAN	140491	70403.8	37886.3	252346	104355	83906.3	70403.8	104355	NA	0.200689	0.844922	0.0157579	NA	0.244031	NA	0.844922	0.567775	1.1471	1.8025
sp|P30622|CLIP1_HUMAN	P30622	CLIP1	CAP-Gly domain-containing linker protein 1 OS=Homo sapiens OX=9606 GN=CLIP1 PE=1 SV=2	146	25.02	ATSPLCTSTASMVSSSPSTPSNIPQKPSQPAAK	[2] Phospho (ST)	TPASRAT*SPLCTS	sp|P30622|CLIP1_HUMAN	37870.3	131927	79257.9	78348.2	210004	123011	79257.9	123011	NA	0.165515	0.670677	0.0157991	NA	0.244648	NA	1.04883	0.670677	0.634156	1.80137
sp|Q8N1F7|NUP93_HUMAN	Q8N1F7	NUP93	Nuclear pore complex protein Nup93 OS=Homo sapiens OX=9606 GN=NUP93 PE=1 SV=2	767	85.39	LKGTSPSSSSRPQR	[5] Phospho (ST)	KRLKGTS*PSSSSR	sp|Q8N1F7|NUP93_HUMAN	582628	312812	1.41146e+06	204029	194028	752549	582628	204029	NA	0.275034	-0.907334	0.0158791	NA	0.240724	NA	-1.5138	-0.689029	-0.907334	1.79917
sp|Q6P995|F171B_HUMAN	Q6P995	FAM171B	Protein FAM171B OS=Homo sapiens OX=9606 GN=FAM171B PE=2 SV=3	405	11.77	DQTTSTTHINHISTVK	[5] Phospho (ST)	KRDQTTS*TTHINH	sp|Q6P995|F171B_HUMAN	40477.6	40945.2	54897.2	27788.9	23533.8	27664.9	40945.2	27664.9	NA	0.156445	-0.798958	0.0159168	NA	0.0273792	NA	-0.542616	-0.798958	-0.988675	1.79815
sp|Q9BSJ8|ESYT1_HUMAN	Q9BSJ8	ESYT1	Extended synaptotagmin-1 OS=Homo sapiens OX=9606 GN=ESYT1 PE=1 SV=1	627	16.18	GSSVDAPPRPCHTTPDSQFGTEHVLR	[3] Phospho (ST)	NPQRGSS*VDAPPR	sp|Q9BSJ8|ESYT1_HUMAN	134914	298704	193690	216897	448497	320604	193690	320604	NA	0.0495715	0.684971	0.01594	NA	0.183817	NA	0.684971	0.586378	0.727043	1.79751
sp|P29350|PTN6_HUMAN	P29350	PTPN6	Tyrosine-protein phosphatase non-receptor type 6 OS=Homo sapiens OX=9606 GN=PTPN6 PE=1 SV=1	557	45.91	TSSKHKEDVYENLHTK	[3] Phospho (ST)	KASRTSS*KHKEDV	sp|P29350|PTN6_HUMAN	19809.2	155298	181309	12622.4	46982.3	77627	155298	46982.3	NA	0.370776	-1.22382	0.0161183	NA	0.325303	NA	-0.650188	-1.72486	-1.22382	1.79268
sp|Q5T8I3|F102B_HUMAN	Q5T8I3	FAM102B	Protein FAM102B OS=Homo sapiens OX=9606 GN=FAM102B PE=1 SV=2	228	36.38	SSSFSELCHR	[3] Phospho (ST)	CHSRSSS*FSELCH	sp|Q5T8I3|F102B_HUMAN	11193.4	9189.05	4365.56	17464.2	18660.2	12731.5	9189.05	17464.2	NA	0.317448	1.02198	0.0161325	NA	0.0532967	NA	0.641747	1.02198	1.54416	1.7923
sp|Q09666|AHNK_HUMAN	Q09666	AHNAK	Neuroblast differentiation-associated protein AHNAK OS=Homo sapiens OX=9606 GN=AHNAK PE=1 SV=2	3412	47	FKMPFLSISSPK	[10] Phospho (ST)	PFLSISS*PKVSMP	sp|Q09666|AHNK_HUMAN	57741	1054.45	7725.61	39174.1	632.875	4649.39	7725.61	4649.39	NA	0.0713387	-0.732607	0.0161573	NA	0.751438	NA	-0.559698	-0.736494	-0.732607	1.79163
sp|Q9ULL8|SHRM4_HUMAN	Q9ULL8	SHROOM4	Protein Shroom4 OS=Homo sapiens OX=9606 GN=SHROOM4 PE=1 SV=3	665	15.5	ARSSECLSQAPESHESR	[4] Phospho (ST)	MLRARSS*ECLSQA	sp|Q9ULL8|SHRM4_HUMAN	4431.79	28945.8	14204.6	12021.8	42955.8	31278	14204.6	31278	NA	0.289383	1.13879	0.0162976	NA	0.26254	NA	1.43969	0.569499	1.13879	1.78788
sp|P04049|RAF1_HUMAN	P04049	RAF1	RAF proto-oncogene serine/threonine-protein kinase OS=Homo sapiens OX=9606 GN=RAF1 PE=1 SV=1	220	13.75	MRESVSR	[4] Phospho (ST)	MRRMRES*VSRMPV	sp|P04049|RAF1_HUMAN	14846.7	18278.6	30089.9	8434.93	11989.6	19564	18278.6	11989.6	NA	0.0786149	-0.621081	0.0163828	NA	0.184383	NA	-0.815694	-0.608379	-0.621081	1.78561
sp|Q6NYC8|PPR18_HUMAN	Q6NYC8	PPP1R18	Phostensin OS=Homo sapiens OX=9606 GN=PPP1R18 PE=1 SV=1	401	33.2	ALQNCCSVPSPLPPEDAGTGGLR	[10] Phospho (ST)	NCCSVPS*PLPPED	sp|Q6NYC8|PPR18_HUMAN	9147.55	8240.09	16013.4	17464	27596.1	106751	9147.55	27596.1	NA	0.613753	1.74373	0.0163983	0.119207	0.0538169	0.350256	0.932929	1.74373	2.7369	1.7852
sp|Q12846|STX4_HUMAN	Q12846	STX4	Syntaxin-4 OS=Homo sapiens OX=9606 GN=STX4 PE=1 SV=2	14	33.01	THELRQGDDSSDEEDKER	[10] Phospho (ST)	LRQGDDS*SDEEDK	sp|Q12846|STX4_HUMAN	210816	203568	89338.4	62332.7	103633	12468.1	203568	62332.7	NA	0.589314	-1.75792	0.0165655	0.119207	0.0817912	0.360852	-1.75792	-0.974032	-2.84104	1.7808
sp|Q12846|STX4_HUMAN	Q12846	STX4	Syntaxin-4 OS=Homo sapiens OX=9606 GN=STX4 PE=1 SV=2	15	33.01	THELRQGDDSSDEEDKER	[11] Phospho (ST)	RQGDDSS*DEEDKE	sp|Q12846|STX4_HUMAN	210816	203568	89338.4	62332.7	103633	12468.1	203568	62332.7	NA	0.589314	-1.75792	0.0165655	0.119207	0.0817912	0.360852	-1.75792	-0.974032	-2.84104	1.7808
sp|Q9C0C2|TB182_HUMAN	Q9C0C2	TNKS1BP1	182 kDa tankyrase-1-binding protein OS=Homo sapiens OX=9606 GN=TNKS1BP1 PE=1 SV=4	710	13.83	DTQSPSTCSEGLLGWSQK	[2] Phospho (ST)	GAELKDT*QSPSTC	sp|Q9C0C2|TB182_HUMAN	8221.6	37144	14778.7	16912.6	66047.9	56726.6	14778.7	56726.6	NA	0.436959	1.04061	0.0165942	NA	0.158459	NA	1.04061	0.830383	1.9405	1.78004
sp|P26651|TTP_HUMAN	P26651	ZFP36	mRNA decay activator protein ZFP36 OS=Homo sapiens OX=9606 GN=ZFP36 PE=1 SV=1	186	37.26	QSISFSGLPSGR	[4] Phospho (ST)	VLRQSIS*FSGLPS	sp|P26651|TTP_HUMAN	799.505	1060.56	4958.56	1613.83	3100.28	7707.88	1060.56	3100.28	NA	0.321467	1.01331	0.0166333	NA	0.289612	NA	1.01331	1.54757	0.636411	1.77902
sp|Q12888|TP53B_HUMAN	Q12888	TP53BP1	TP53-binding protein 1 OS=Homo sapiens OX=9606 GN=TP53BP1 PE=1 SV=2	727	124.75	ECSEAMEVETSVISIDSPQK	[17] Phospho (ST)	SVISIDS*PQKLAI	sp|Q12888|TP53B_HUMAN	6547.21	67155.5	30264.8	28940.6	120900	69525.2	30264.8	69525.2	NA	0.490114	1.19989	0.0167405	NA	0.214617	NA	2.14414	0.848235	1.19989	1.77623
sp|Q8TCJ2|STT3B_HUMAN	Q8TCJ2	STT3B	Dolichyl-diphosphooligosaccharide--protein glycosyltransferase subunit STT3B OS=Homo sapiens OX=9606 GN=STT3B PE=1 SV=1	18	41.62	HKSSLNSSPWSGLMALGNSR	[8] Phospho (ST)	KSSLNSS*PWSGLM	sp|Q8TCJ2|STT3B_HUMAN	35800.9	8635.12	10446.4	22920.9	3763.4	3136.51	10446.4	3763.4	NA	0.373063	-1.19818	0.0169897	NA	0.26809	NA	-0.643331	-1.19818	-1.73577	1.76981
sp|Q09019|DMWD_HUMAN	Q09019	DMWD	Dystrophia myotonica WD repeat-containing protein OS=Homo sapiens OX=9606 GN=DMWD PE=1 SV=3	545	20.65	YHSLGNISR	[3] Phospho (ST)	EHKRYHS*LGNISR	sp|Q09019|DMWD_HUMAN	59937	41919.4	67341.5	30470.6	29646.8	32769.1	59937	30470.6	NA	0.214275	-0.976029	0.0170165	NA	0.0279798	NA	-0.976029	-0.499742	-1.03916	1.76913
sp|Q6ZN30|BNC2_HUMAN	Q6ZN30	BNC2	Zinc finger protein basonuclin-2 OS=Homo sapiens OX=9606 GN=BNC2 PE=1 SV=1	403	97.65	TEPACVSPIQNSAPVSDLTK	[7] Phospho (ST)	TEPACVS*PIQNSA	sp|Q6ZN30|BNC2_HUMAN	81084.9	245570	91922.9	130923	359878	170301	91922.9	170301	NA	0.118764	0.691216	0.0170404	NA	0.28843	NA	0.691216	0.551372	0.889593	1.76852
sp|Q8NEY1|NAV1_HUMAN	Q8NEY1	NAV1	Neuron navigator 1 OS=Homo sapiens OX=9606 GN=NAV1 PE=1 SV=2	312	27.1	SSPLSWR	[2] Phospho (ST)	SLSNRSS*PLSWRY	sp|Q8NEY1|NAV1_HUMAN	34892.1	13152.3	31319.4	16631.6	7288.26	21820.4	31319.4	16631.6	NA	0.193835	-0.851669	0.0171356	NA	0.222451	NA	-1.06898	-0.851669	-0.521379	1.7661
sp|P13994|CC130_HUMAN	P13994	CCDC130	Coiled-coil domain-containing protein 130 OS=Homo sapiens OX=9606 GN=CCDC130 PE=1 SV=2	362	62.69	QDKPLSPAGSSQEAADTPDTR	[6] Phospho (ST)	RQDKPLS*PAGSSQ	sp|P13994|CC130_HUMAN	69873.6	64835.7	36781.5	114310	95039.1	71564.1	64835.7	95039.1	NA	0.144587	0.710127	0.017155	NA	0.0965041	NA	0.710127	0.551733	0.960254	1.76561
sp|Q8IWE2|NXP20_HUMAN	Q8IWE2	FAM114A1	Protein NOXP20 OS=Homo sapiens OX=9606 GN=FAM114A1 PE=1 SV=2	263	25.84	TVSLSQMLR	[5] Phospho (ST)	ERTVSLS*QMLREA	sp|Q8IWE2|NXP20_HUMAN	951.641	2502.77	739.5	6735.82	4932.96	2360.44	951.641	4932.96	NA	0.653606	1.67443	0.017173	0.119323	0.0296765	0.289829	2.82336	0.978929	1.67443	1.76515
sp|P78559|MAP1A_HUMAN	P78559	MAP1A	Microtubule-associated protein 1A OS=Homo sapiens OX=9606 GN=MAP1A PE=1 SV=6	2419	151.39	SSRPDTLLSPEQPVCPAGGSGGPPSSASPEVEAGPQGCATEPR	[20] Phospho (ST)	VCPAGGS*GGPPSS	sp|P78559|MAP1A_HUMAN	114550	396894	110641	362072	773281	761896	114550	761896	NA	0.643573	1.6603	0.0172319	0.119323	0.0320491	0.289829	1.6603	0.962238	2.78371	1.76367
sp|Q6ZUT9|DEN5B_HUMAN	Q6ZUT9	DENND5B	DENN domain-containing protein 5B OS=Homo sapiens OX=9606 GN=DENND5B PE=1 SV=2	1076	40.62	RLSITSLTGK	[3] Phospho (ST)	TTARRLS*ITSLTG	sp|Q6ZUT9|DEN5B_HUMAN	34683.9	21183.3	27597.2	20199.9	12252.1	19338.4	27597.2	19338.4	NA	0.112025	-0.779918	0.0175168	NA	0.092661	NA	-0.779918	-0.789907	-0.513052	1.75655
sp|Q9BZ67|FRMD8_HUMAN	Q9BZ67	FRMD8	FERM domain-containing protein 8 OS=Homo sapiens OX=9606 GN=FRMD8 PE=1 SV=1	23	30.46	SHRSSVSSVGAR	[7] Phospho (ST)	SHRSSVS*SVGARA	sp|Q9BZ67|FRMD8_HUMAN	197301	166958	211417	98903.9	114865	85177.4	197301	98903.9	NA	0.272858	-0.9963	0.0175433	NA	0.0121783	NA	-0.9963	-0.539547	-1.31155	1.75589
sp|P31323|KAP3_HUMAN	P31323	PRKAR2B	cAMP-dependent protein kinase type II-beta regulatory subunit OS=Homo sapiens OX=9606 GN=PRKAR2B PE=1 SV=3	114	150.65	RASVCAEAYNPDEEEDDAESR	[3] Phospho (ST)	RFTRRAS*VCAEAY	sp|P31323|KAP3_HUMAN	149313	475215	272058	246476	683489	481451	272058	481451	NA	0.103658	0.723104	0.0175493	NA	0.289205	NA	0.723104	0.524337	0.823472	1.75574
sp|O94986|CE152_HUMAN	O94986	CEP152	Centrosomal protein of 152 kDa OS=Homo sapiens OX=9606 GN=CEP152 PE=1 SV=4	1461	31.92	NVSPEFVPCEGEGGFGLHK	[3] Phospho (ST)	SLPRNVS*PEFVPC	sp|O94986|CE152_HUMAN	20388.1	26659.9	23227.8	28832.2	50524.9	41183.2	23227.8	41183.2	NA	0.14758	0.826203	0.0175841	NA	0.0569393	NA	0.499954	0.922326	0.826203	1.75488
sp|Q12888|TP53B_HUMAN	Q12888	TP53BP1	TP53-binding protein 1 OS=Homo sapiens OX=9606 GN=TP53BP1 PE=1 SV=2	507	75.11	NSPEDLGLSLTGDSCK	[9] Phospho (ST)	PEDLGLS*LTGDSC	sp|Q12888|TP53B_HUMAN	23522.5	105962	33910.6	41196.6	165169	87718.9	33910.6	87718.9	NA	0.278016	0.80848	0.0176436	NA	0.270961	NA	0.80848	0.640388	1.37115	1.75341
sp|Q03135|CAV1_HUMAN	Q03135	CAV1	Caveolin-1 OS=Homo sapiens OX=9606 GN=CAV1 PE=1 SV=4	9	34.24	YVDSEGHLYTVPIR	[4] Phospho (ST)	GGKYVDS*EGHLYT	sp|Q03135|CAV1_HUMAN	21900.4	1454.21	16558.9	10282.5	859.456	4380.91	16558.9	4380.91	NA	0.37354	-1.09076	0.0176924	NA	0.403623	NA	-1.09076	-0.758742	-1.91831	1.75221
sp|Q9NYF3|FA53C_HUMAN	Q9NYF3	FAM53C	Protein FAM53C OS=Homo sapiens OX=9606 GN=FAM53C PE=1 SV=1	273	94.76	SRSQPCDLDAR	[3] Phospho (ST)	NLPRSRS*QPCDLD	sp|Q9NYF3|FA53C_HUMAN	74542.8	148368	101874	119294	222669	158990	101874	158990	NA	0.032251	0.642152	0.0177429	NA	0.162843	NA	0.678381	0.585722	0.642152	1.75098
sp|Q9Y485|DMXL1_HUMAN	Q9Y485	DMXL1	DmX-like protein 1 OS=Homo sapiens OX=9606 GN=DMXL1 PE=1 SV=3	1908	22.34	ASSFLDTSKDCSPSSPLKLDAR	[15] Phospho (ST)	KDCSPSS*PLKLDA	sp|Q9Y485|DMXL1_HUMAN	10035.9	18289	38995.9	16459.5	30583.3	56364.9	18289	30583.3	NA	0.0773864	0.713745	0.0178009	NA	0.371574	NA	0.713745	0.74177	0.531474	1.74956
sp|Q9Y485|DMXL1_HUMAN	Q9Y485	DMXL1	DmX-like protein 1 OS=Homo sapiens OX=9606 GN=DMXL1 PE=1 SV=3	1895	22.34	ASSFLDTSKDCSPSSPLKLDAR	[2] Phospho (ST)	RPFYRAS*SFLDTS	sp|Q9Y485|DMXL1_HUMAN	10035.9	18289	38995.9	16459.5	30583.3	56364.9	18289	30583.3	NA	0.0773864	0.713745	0.0178009	NA	0.371574	NA	0.713745	0.74177	0.531474	1.74956
sp|Q5VZ89|DEN4C_HUMAN	Q5VZ89	DENND4C	DENN domain-containing protein 4C OS=Homo sapiens OX=9606 GN=DENND4C PE=1 SV=3	1099	41.84	THSFENVSCHLPDSR	[3] Phospho (ST)	HIARTHS*FENVSC	sp|Q5VZ89|DEN4C_HUMAN	176508	403912	180939	304511	826147	682600	180939	682600	NA	0.438007	1.03236	0.0179321	NA	0.065728	NA	0.786763	1.03236	1.91554	1.74637
sp|O75628|REM1_HUMAN	O75628	REM1	GTP-binding protein REM 1 OS=Homo sapiens OX=9606 GN=REM1 PE=1 SV=2	19	17.91	ASTPLPLSPR	[3] Phospho (ST)	LHRRAST*PLPLSP	sp|O75628|REM1_HUMAN	4939.26	2180.86	469.011	13180.6	10909.3	820.828	2180.86	10909.3	NA	0.533907	1.41605	0.0179822	NA	0.321587	NA	1.41605	2.3226	0.807458	1.74516
sp|P60981|DEST_HUMAN	P60981	DSTN	Destrin OS=Homo sapiens OX=9606 GN=DSTN PE=1 SV=3	3	85.19	ASGVQVADEVCR	[2] Phospho (ST)	MAS*GVQVAD	sp|P60981|DEST_HUMAN	1.10438e+06	770949	717722	1.5611e+06	1.35205e+06	1.2524e+06	770949	1.35205e+06	NA	0.118432	0.803193	0.0179959	NA	0.0521485	NA	0.499328	0.810443	0.803193	1.74483
sp|Q9Y2J2|E41L3_HUMAN	Q9Y2J2	EPB41L3	Band 4.1-like protein 3 OS=Homo sapiens OX=9606 GN=EPB41L3 PE=1 SV=2	409	12.74	FRYSGR	[4] Phospho (ST)	GSKFRYS*GRTQAQ	sp|Q9Y2J2|E41L3_HUMAN	19595.1	4841.23	49671.9	8672.28	1426.69	31873.5	19595.1	8672.28	NA	0.378814	-1.17601	0.0180264	NA	0.42572	NA	-1.17601	-1.7627	-0.640072	1.74409
sp|Q14498|RBM39_HUMAN	Q14498	RBM39	RNA-binding protein 39 OS=Homo sapiens OX=9606 GN=RBM39 PE=1 SV=2	121	17.16	IGLPHSIKLSR	[10] Phospho (ST)	PHSIKLS*RRRSRS	sp|Q14498|RBM39_HUMAN	2819.11	30038.3	5446.83	220.064	181.144	888.522	5446.83	220.064	NA	0.954275	-3.67925	0.0180474	0.121347	0.00635182	0.276412	-3.67925	-7.37352	-2.61594	1.74359
sp|Q8WYP5|ELYS_HUMAN	Q8WYP5	AHCTF1	Protein ELYS OS=Homo sapiens OX=9606 GN=AHCTF1 PE=1 SV=3	1214	22.94	STPLASPSPSPGR	[6] Phospho (ST)	RSTPLAS*PSPSPG	sp|Q8WYP5|ELYS_HUMAN	17040.9	10297.9	29457.7	26265.8	18326.5	43623.9	17040.9	26265.8	NA	0.0986767	0.624178	0.0181239	NA	0.252908	NA	0.624178	0.831577	0.566474	1.74175
sp|Q09161|NCBP1_HUMAN	Q09161	NCBP1	Nuclear cap-binding protein subunit 1 OS=Homo sapiens OX=9606 GN=NCBP1 PE=1 SV=1	22	178.86	KTSDANETEDHLESLICK	[3] Phospho (ST)	HKRRKTS*DANETE	sp|Q09161|NCBP1_HUMAN	332480	1.04148e+06	675349	601028	1.57357e+06	1.72537e+06	675349	1.57357e+06	NA	0.274738	0.854163	0.0181718	NA	0.184921	NA	0.854163	0.595412	1.3532	1.7406
sp|Q9Y5P4|C43BP_HUMAN	Q9Y5P4	COL4A3BP	Collagen type IV alpha-3-binding protein OS=Homo sapiens OX=9606 GN=COL4A3BP PE=1 SV=1	373	20.84	FVQKPYSR	[7] Phospho (ST)	FVQKPYS*RSSSMS	sp|Q9Y5P4|C43BP_HUMAN	108935	62185.8	130134	49314	34577.8	90500.5	108935	49314	NA	0.21445	-0.846739	0.0181769	NA	0.141418	NA	-1.1434	-0.846739	-0.523997	1.74048
sp|Q2LD37|K1109_HUMAN	Q2LD37	KIAA1109	Transmembrane protein KIAA1109 OS=Homo sapiens OX=9606 GN=KIAA1109 PE=1 SV=2	3894	18.03	TLKTESPNASR	[6] Phospho (ST)	KTLKTES*PNASRG	sp|Q2LD37|K1109_HUMAN	250.712	472.606	2573.17	1289.33	6264.24	5691.33	472.606	5691.33	NA	0.832704	2.36252	0.0181855	0.121347	0.0688635	0.350984	2.36252	3.72843	1.14522	1.74027
sp|P08559|ODPA_HUMAN	P08559	PDHA1	Pyruvate dehydrogenase E1 component subunit alpha, somatic form, mitochondrial OS=Homo sapiens OX=9606 GN=PDHA1 PE=1 SV=3	232	105.78	YGMGTSVER	[6] Phospho (ST)	RYGMGTS*VERAAA	sp|P08559|ODPA_HUMAN	1.78192e+06	1.75233e+06	3.16175e+06	452138	775540	1.91018e+06	1.78192e+06	775540	NA	0.404589	-1.176	0.018562	NA	0.0798402	NA	-1.9786	-1.176	-0.727014	1.73138
sp|P78559|MAP1A_HUMAN	P78559	MAP1A	Microtubule-associated protein 1A OS=Homo sapiens OX=9606 GN=MAP1A PE=1 SV=6	2427	61.74	SSRPDTLLSPEQPVCPAGGSGGPPSSASPEVEAGPQGCATEPRPHR	[28] Phospho (ST)	GPPSSAS*PEVEAG	sp|P78559|MAP1A_HUMAN	801240	2.22327e+06	825304	1.5074e+06	4.91891e+06	3.99449e+06	825304	3.99449e+06	NA	0.544364	1.14566	0.0186092	NA	0.0688038	NA	0.911759	1.14566	2.27501	1.73027
sp|O14545|TRAD1_HUMAN	O14545	TRAFD1	TRAF-type zinc finger domain-containing protein 1 OS=Homo sapiens OX=9606 GN=TRAFD1 PE=1 SV=1	470	18.63	STSGPRPGCQPSSPCVPK	[3] Phospho (ST)	QLSRSTS*GPRPGC	sp|O14545|TRAD1_HUMAN	43868.9	41458.3	45480.1	98717.7	101246	321565	43868.9	101246	NA	0.696065	1.28813	0.0186509	NA	0.0169931	NA	1.17011	1.28813	2.8218	1.7293
sp|Q92974|ARHG2_HUMAN	Q92974	ARHGEF2	Rho guanine nucleotide exchange factor 2 OS=Homo sapiens OX=9606 GN=ARHGEF2 PE=1 SV=4	143	43.34	SSLSLAK	[2] Phospho (ST)	SRRGRSS*LSLAKS	sp|Q92974|ARHG2_HUMAN	2830.48	3346.91	1326.73	1339.55	1239.05	183.624	2830.48	1239.05	NA	0.524012	-1.43359	0.0186589	NA	0.0950116	NA	-1.0793	-1.43359	-2.85305	1.72911
sp|Q7L2J0|MEPCE_HUMAN	Q7L2J0	MEPCE	7SK snRNA methylphosphate capping enzyme OS=Homo sapiens OX=9606 GN=MEPCE PE=1 SV=1	57	49.76	CAPSAGSPAAAVGRESPGAAATSSSGPQAQQHR	[4] Phospho (ST)	PGRCAPS*AGSPAA	sp|Q7L2J0|MEPCE_HUMAN	50916.4	103061	43823.1	81369.1	148407	79752	50916.4	81369.1	NA	0.117841	0.676352	0.0187063	NA	0.190635	NA	0.676352	0.526063	0.86383	1.72801
sp|Q7L2J0|MEPCE_HUMAN	Q7L2J0	MEPCE	7SK snRNA methylphosphate capping enzyme OS=Homo sapiens OX=9606 GN=MEPCE PE=1 SV=1	60	49.76	CAPSAGSPAAAVGRESPGAAATSSSGPQAQQHR	[7] Phospho (ST)	CAPSAGS*PAAAVG	sp|Q7L2J0|MEPCE_HUMAN	50916.4	103061	43823.1	81369.1	148407	79752	50916.4	81369.1	NA	0.117841	0.676352	0.0187063	NA	0.190635	NA	0.676352	0.526063	0.86383	1.72801
sp|Q6N043|Z280D_HUMAN	Q6N043	ZNF280D	Zinc finger protein 280D OS=Homo sapiens OX=9606 GN=ZNF280D PE=1 SV=3	514	13.91	QLEGLPPGTK	[9] Phospho (ST)	EGLPPGT*KVTIRA	sp|Q6N043|Z280D_HUMAN	15976.4	24920.5	5857	42977.1	35530.9	14367.2	15976.4	35530.9	NA	0.306918	1.29454	0.0187611	NA	0.178186	NA	1.42763	0.511743	1.29454	1.72674
sp|Q9UQ35|SRRM2_HUMAN	Q9UQ35	SRRM2	Serine/arginine repetitive matrix protein 2 OS=Homo sapiens OX=9606 GN=SRRM2 PE=1 SV=2	1502	19.69	SRSPSSPELNNK	[6] Phospho (ST)	RSRSPSS*PELNNK	sp|Q9UQ35|SRRM2_HUMAN	8650.16	21138.3	11117.1	12133.2	38361	18908.8	11117.1	18908.8	NA	0.129806	0.766272	0.0190249	NA	0.263065	NA	0.488166	0.859777	0.766272	1.72068
sp|Q96T37|RBM15_HUMAN	Q96T37	RBM15	RNA-binding protein 15 OS=Homo sapiens OX=9606 GN=RBM15 PE=1 SV=2	670	52.08	HCAPSPDRSPELSSSR	[5] Phospho (ST)	KRHCAPS*PDRSPE	sp|Q96T37|RBM15_HUMAN	642810	819705	680148	1.06453e+06	1.23985e+06	1.01219e+06	680148	1.06453e+06	NA	0.0584316	0.596989	0.0190365	NA	0.0481708	NA	0.72775	0.596989	0.573566	1.72041
sp|Q96T37|RBM15_HUMAN	Q96T37	RBM15	RNA-binding protein 15 OS=Homo sapiens OX=9606 GN=RBM15 PE=1 SV=2	674	52.08	HCAPSPDRSPELSSSR	[9] Phospho (ST)	APSPDRS*PELSSS	sp|Q96T37|RBM15_HUMAN	642810	819705	680148	1.06453e+06	1.23985e+06	1.01219e+06	680148	1.06453e+06	NA	0.0584316	0.596989	0.0190365	NA	0.0481708	NA	0.72775	0.596989	0.573566	1.72041
sp|Q9NZN8|CNOT2_HUMAN	Q9NZN8	CNOT2	CCR4-NOT transcription complex subunit 2 OS=Homo sapiens OX=9606 GN=CNOT2 PE=1 SV=1	170	27.1	SSPSIICMPK	[2] Phospho (ST)	GSPNRSS*PSIICM	sp|Q9NZN8|CNOT2_HUMAN	6577.95	4405.5	5869.2	9856.48	6799.24	11725.9	5869.2	9856.48	NA	0.164479	0.626069	0.0191072	NA	0.0704533	NA	0.583433	0.626069	0.998464	1.7188
sp|P19338|NUCL_HUMAN	P19338	NCL	Nucleolin OS=Homo sapiens OX=9606 GN=NCL PE=1 SV=3	121	38.54	ALVATPGKK	[5] Phospho (ST)	GKALVAT*PGKKGA	sp|P19338|NUCL_HUMAN	27663.8	22263.6	141067	8749.31	7221.95	96444.4	27663.8	8749.31	NA	0.4753	-1.62423	0.0191175	0.12368	0.351591	0.499971	-1.66076	-1.62423	-0.548615	1.71857
sp|O43491|E41L2_HUMAN	O43491	EPB41L2	Band 4.1-like protein 2 OS=Homo sapiens OX=9606 GN=EPB41L2 PE=1 SV=1	87	104.18	KQKSYTLVVAK	[4] Phospho (ST)	WLKKQKS*YTLVVA	sp|O43491|E41L2_HUMAN	183089	165417	203829	104876	117735	101521	183089	104876	NA	0.182483	-0.803863	0.0191953	NA	0.0208672	NA	-0.803863	-0.490567	-1.00558	1.7168
sp|P49716|CEBPD_HUMAN	P49716	CEBPD	CCAAT/enhancer-binding protein delta OS=Homo sapiens OX=9606 GN=CEBPD PE=1 SV=2	191	17.68	RGPDRGSPEYR	[7] Phospho (ST)	RGPDRGS*PEYRQR	sp|P49716|CEBPD_HUMAN	23314.4	5145.83	66104.1	1637.32	276.093	72.1864	23314.4	276.093	NA	0.866469	-4.22018	0.0194043	0.12368	0.00701451	0.276412	-3.83181	-4.22018	-9.8388	1.7121
sp|Q9BZ67|FRMD8_HUMAN	Q9BZ67	FRMD8	FERM domain-containing protein 8 OS=Homo sapiens OX=9606 GN=FRMD8 PE=1 SV=1	24	74.39	SHRSSVSSVGAR	[8] Phospho (ST)	HRSSVSS*VGARAA	sp|Q9BZ67|FRMD8_HUMAN	217215	176646	228254	111282	126353	101040	217215	111282	NA	0.254405	-0.964907	0.0194414	NA	0.0155173	NA	-0.964907	-0.483403	-1.17571	1.71127
sp|Q5C9Z4|NOM1_HUMAN	Q5C9Z4	NOM1	Nucleolar MIF4G domain-containing protein 1 OS=Homo sapiens OX=9606 GN=NOM1 PE=1 SV=1	139	14.65	ARPAPSRDPSPPR	[10] Phospho (ST)	APSRDPS*PPRKPR	sp|Q5C9Z4|NOM1_HUMAN	136245	148126	183760	82227.6	90596.9	129353	148126	90596.9	NA	0.0871914	-0.709296	0.0194705	NA	0.0766601	NA	-0.728509	-0.709296	-0.506508	1.71062
sp|Q13523|PRP4B_HUMAN	Q13523	PRPF4B	Serine/threonine-protein kinase PRP4 homolog OS=Homo sapiens OX=9606 GN=PRPF4B PE=1 SV=3	849	129.64	LCDFGSASHVADNDITPYLVSR	[18] Phospho (Y)	DNDITPY*LVSRFY	sp|Q13523|PRP4B_HUMAN	1.56477e+06	2.53942e+06	1.54539e+06	2.53972e+06	3.64093e+06	3.02343e+06	1.56477e+06	3.02343e+06	NA	0.158349	0.698721	0.0194715	NA	0.0688625	NA	0.698721	0.519811	0.968216	1.7106
sp|Q96SL1|DIRC2_HUMAN	Q96SL1	SLC49A4	Solute carrier family 49 member 4 OS=Homo sapiens OX=9606 GN=SLC49A4 PE=1 SV=1	26	24.6	QPLLGPGLGPGLGASWR	[15] Phospho (ST)	GPGLGAS*WRSREA	sp|Q96SL1|DIRC2_HUMAN	18723	2189.49	21950.9	10168.1	1441.47	14851.3	18723	10168.1	NA	0.115635	-0.603051	0.0194719	NA	0.614775	NA	-0.880763	-0.603051	-0.563693	1.71059
sp|Q13151|ROA0_HUMAN	Q13151	HNRNPA0	Heterogeneous nuclear ribonucleoprotein A0 OS=Homo sapiens OX=9606 GN=HNRNPA0 PE=1 SV=1	188	77.18	AVPKEDIYSGGGGGGSR	[16] Phospho (ST)	GGGGGGS*RSSRGG	sp|Q13151|ROA0_HUMAN	99070.1	9705.8	2439.34	62247.6	5281.69	1703.59	9705.8	5281.69	NA	0.123806	-0.670431	0.0194763	NA	0.724515	NA	-0.670431	-0.877847	-0.517912	1.71049
sp|Q96J92|WNK4_HUMAN	Q96J92	WNK4	Serine/threonine-protein kinase WNK4 OS=Homo sapiens OX=9606 GN=WNK4 PE=1 SV=1	1190	25.03	RLSKGSFPTSR	[3] Phospho (ST)	SRQRRLS*KGSFPT	sp|Q96J92|WNK4_HUMAN	3627.34	6932.14	8674.59	1550.86	4565.92	5308.41	6932.14	4565.92	NA	0.215884	-0.708515	0.0196238	NA	0.218994	NA	-1.22585	-0.602396	-0.708515	1.70722
sp|Q9H7N4|SFR19_HUMAN	Q9H7N4	SCAF1	Splicing factor, arginine/serine-rich 19 OS=Homo sapiens OX=9606 GN=SCAF1 PE=1 SV=3	989	87.96	AAPPPPALTPDSQTVDSSCK	[9] Phospho (ST)	PPPPALT*PDSQTV	sp|Q9H7N4|SFR19_HUMAN	6833.11	44460.5	14212.5	18131.4	64502.6	44912.9	14212.5	44912.9	NA	0.362575	1.40788	0.0196402	NA	0.204514	NA	1.40788	0.536833	1.65996	1.70685
sp|Q01850|CDR2_HUMAN	Q01850	CDR2	Cerebellar degeneration-related protein 2 OS=Homo sapiens OX=9606 GN=CDR2 PE=1 SV=2	145	38.81	RSPGKCDQEKPAPSFACLK	[2] Phospho (ST)	SGQGRRS*PGKCDQ	sp|Q01850|CDR2_HUMAN	56772.7	243169	79568.2	160638	505498	608529	79568.2	505498	NA	0.722039	1.50054	0.0196422	NA	0.0578867	NA	1.50054	1.05574	2.93506	1.70681
sp|Q09666|AHNK_HUMAN	Q09666	AHNAK	Neuroblast differentiation-associated protein AHNAK OS=Homo sapiens OX=9606 GN=AHNAK PE=1 SV=2	5332	91.32	VHAPGLNLSGVGGK	[9] Phospho (ST)	APGLNLS*GVGGKM	sp|Q09666|AHNK_HUMAN	247891	275355	340653	171736	173769	177671	275355	173769	NA	0.140974	-0.664118	0.0196483	NA	0.0319506	NA	-0.529516	-0.664118	-0.939097	1.70668
sp|Q96N67|DOCK7_HUMAN	Q96N67	DOCK7	Dedicator of cytokinesis protein 7 OS=Homo sapiens OX=9606 GN=DOCK7 PE=1 SV=4	888	44.08	SAVRPASLNLNR	[7] Phospho (ST)	SAVRPAS*LNLNRS	sp|Q96N67|DOCK7_HUMAN	67374.5	27558.4	71413.2	27790.3	17730.2	44057.4	67374.5	27790.3	NA	0.226633	-0.696805	0.019677	NA	0.162272	NA	-1.27762	-0.636287	-0.696805	1.70604
sp|Q9NZH5|PTTG2_HUMAN	Q9NZH5	PTTG2	Securin-2 OS=Homo sapiens OX=9606 GN=PTTG2 PE=2 SV=2	165	53.94	LFQLGPPSPVK	[8] Phospho (ST)	FQLGPPS*PVKMPS	sp|Q9NZH5|PTTG2_HUMAN	13321.8	13035.9	49829.4	6281.67	4344.01	33614	13321.8	6281.67	NA	0.348182	-1.08457	0.0197829	NA	0.308343	NA	-1.08457	-1.58539	-0.567936	1.70371
sp|Q9H4L7|SMRCD_HUMAN	Q9H4L7	SMARCAD1	SWI/SNF-related matrix-associated actin-dependent regulator of chromatin subfamily A containing DEAD/H box 1 OS=Homo sapiens OX=9606 GN=SMARCAD1 PE=1 SV=2	79	35.71	KASISYFK	[3] Phospho (ST)	DNERKAS*ISYFKN	sp|Q9H4L7|SMRCD_HUMAN	25722.2	28676.9	36623.8	6839.33	10651.8	24182.9	28676.9	10651.8	NA	0.472048	-1.42878	0.0197842	NA	0.0471841	NA	-1.91109	-1.42878	-0.598796	1.70368
sp|Q9UBY9|HSPB7_HUMAN	Q9UBY9	HSPB7	Heat shock protein beta-7 OS=Homo sapiens OX=9606 GN=HSPB7 PE=1 SV=1	20	38.98	AERSFHSSSSSSSSSTSSSASR	[10] Phospho (ST)	SFHSSSS*SSSSST	sp|Q9UBY9|HSPB7_HUMAN	38837.6	23572.4	10309	19881.1	2932.02	798.157	23572.4	2932.02	NA	1.0023	-3.00713	0.0198832	0.12368	0.0903082	0.360852	-0.966055	-3.00713	-3.69109	1.70151
sp|Q9UBY9|HSPB7_HUMAN	Q9UBY9	HSPB7	Heat shock protein beta-7 OS=Homo sapiens OX=9606 GN=HSPB7 PE=1 SV=1	19	38.98	AERSFHSSSSSSSSSTSSSASR	[9] Phospho (ST)	RSFHSSS*SSSSSS	sp|Q9UBY9|HSPB7_HUMAN	38837.6	23572.4	10309	19881.1	2932.02	798.157	23572.4	2932.02	NA	1.0023	-3.00713	0.0198832	0.12368	0.0903082	0.360852	-0.966055	-3.00713	-3.69109	1.70151
sp|Q8NEZ4|KMT2C_HUMAN	Q8NEZ4	KMT2C	Histone-lysine N-methyltransferase 2C OS=Homo sapiens OX=9606 GN=KMT2C PE=1 SV=3	3758	24.09	VEGNAVACPVSSAQSPPHSAGAPAAK	[15] Phospho (ST)	PVSSAQS*PPHSAG	sp|Q8NEZ4|KMT2C_HUMAN	7995	11710.8	6155.52	14052	27766.7	29711.2	7995	27766.7	NA	0.544069	1.24552	0.0199078	NA	0.0171287	NA	0.813608	1.24552	2.27105	1.70098
sp|Q9H0B6|KLC2_HUMAN	Q9H0B6	KLC2	Kinesin light chain 2 OS=Homo sapiens OX=9606 GN=KLC2 PE=1 SV=1	582	44.86	ASSLNFLNK	[3] Phospho (ST)	RMKRASS*LNFLNK	sp|Q9H0B6|KLC2_HUMAN	523890	288351	491112	325908	183194	341117	491112	325908	NA	0.0593314	-0.654451	0.0201357	NA	0.176841	NA	-0.684799	-0.654451	-0.525783	1.69603
sp|Q6KC79|NIPBL_HUMAN	Q6KC79	NIPBL	Nipped-B-like protein OS=Homo sapiens OX=9606 GN=NIPBL PE=1 SV=2	306	39.49	GSRPPLILQSQSLPCSSPR	[17] Phospho (ST)	QSLPCSS*PRDVPP	sp|Q6KC79|NIPBL_HUMAN	85669.5	143870	89640.7	146270	223488	238117	89640.7	223488	NA	0.302843	0.771779	0.0202072	NA	0.0403033	NA	0.771779	0.635436	1.40945	1.69449
sp|Q14558|KPRA_HUMAN	Q14558	PRPSAP1	Phosphoribosyl pyrophosphate synthase-associated protein 1 OS=Homo sapiens OX=9606 GN=PRPSAP1 PE=1 SV=2	215	169.98	LGLAVIHGEAQCTELDMDDGRHSPPMVK	[23] Phospho (ST)	MDDGRHS*PPMVKN	sp|Q14558|KPRA_HUMAN	2.25629e+06	4.44386e+06	2.70854e+06	3.35866e+06	6.65171e+06	5.09108e+06	2.70854e+06	5.09108e+06	NA	0.137779	0.581914	0.0202943	NA	0.148308	NA	0.573935	0.581914	0.910454	1.69262
sp|Q96MU7|YTDC1_HUMAN	Q96MU7	YTHDC1	YTH domain-containing protein 1 OS=Homo sapiens OX=9606 GN=YTHDC1 PE=1 SV=3	120	43.4	LSSSASREPYK	[4] Phospho (ST)	KIRLSSS*ASREPY	sp|Q96MU7|YTDC1_HUMAN	72489.5	58765.5	125611	51873.4	30913.9	75376.2	72489.5	51873.4	NA	0.155602	-0.736779	0.0203587	NA	0.185307	NA	-0.482776	-0.926711	-0.736779	1.69125
sp|Q76FK4|NOL8_HUMAN	Q76FK4	NOL8	Nucleolar protein 8 OS=Homo sapiens OX=9606 GN=NOL8 PE=1 SV=1	268	23.89	TCDSITPSKSSPVPVSDTQK	[11] Phospho (ST)	ITPSKSS*PVPVSD	sp|Q76FK4|NOL8_HUMAN	24030.7	27159.1	32926.2	39307.5	46783.6	46041	27159.1	46041	NA	0.105868	0.709923	0.0204591	NA	0.0459788	NA	0.709923	0.784569	0.483684	1.68911
sp|Q9C0C2|TB182_HUMAN	Q9C0C2	TNKS1BP1	182 kDa tankyrase-1-binding protein OS=Homo sapiens OX=9606 GN=TNKS1BP1 PE=1 SV=4	1545	37.45	RPSQGPPAR	[3] Phospho (ST)	QTSRRPS*QGPPAR	sp|Q9C0C2|TB182_HUMAN	95524.1	5380.17	123578	145300	10443.9	182458	95524.1	145300	NA	0.155747	0.605094	0.0205029	NA	0.687622	NA	0.605094	0.956929	0.562137	1.68819
sp|Q9P206|K1522_HUMAN	Q9P206	KIAA1522	Uncharacterized protein KIAA1522 OS=Homo sapiens OX=9606 GN=KIAA1522 PE=1 SV=2	570	20.44	VTSLRSPGASVSSSLTSLCSSSSDPAPSDR	[14] Phospho (ST)	GASVSSS*LTSLCS	sp|Q9P206|K1522_HUMAN	28583.9	19022	10924.3	40366.1	37159.7	27011.1	19022	37159.7	NA	0.272456	0.966071	0.0205815	NA	0.0798602	NA	0.497938	0.966071	1.30601	1.68652
sp|Q9NPG3|UBN1_HUMAN	Q9NPG3	UBN1	Ubinuclein-1 OS=Homo sapiens OX=9606 GN=UBN1 PE=1 SV=2	493	80.31	DRICSDEEEDEEKGGR	[5] Phospho (ST)	QRDRICS*DEEEDE	sp|Q9NPG3|UBN1_HUMAN	26864.8	46299.4	24875	42567.1	75718.6	65192.2	26864.8	65192.2	NA	0.300049	0.709653	0.0208029	NA	0.0580303	NA	0.664021	0.709653	1.39	1.68188
sp|P40763|STAT3_HUMAN	P40763	STAT3	Signal transducer and activator of transcription 3 OS=Homo sapiens OX=9606 GN=STAT3 PE=1 SV=2	727	151.81	FICVTPTTCSNTIDLPMSPR	[18] Phospho (ST)	TIDLPMS*PRTLDS	sp|P40763|STAT3_HUMAN	97478.7	329736	167700	227883	778029	1.29146e+06	167700	778029	NA	0.747728	1.23851	0.0209572	NA	0.0660474	NA	1.22514	1.23851	2.94505	1.67867
sp|Q9NQC3|RTN4_HUMAN	Q9NQC3	RTN4	Reticulon-4 OS=Homo sapiens OX=9606 GN=RTN4 PE=1 SV=2	172	16.01	LPEDDEPPARPPPPPPASVSPQAEPVWTPPAPAPAAPPSTPAAPK	[40] Phospho (ST)	PAAPPST*PAAPKR	sp|Q9NQC3|RTN4_HUMAN	305084	667567	1.21247e+06	535439	956513	1.85757e+06	667567	956513	NA	0.10489	0.615471	0.0209831	NA	0.386615	NA	0.811517	0.518872	0.615471	1.67813
sp|Q04721|NOTC2_HUMAN	Q04721	NOTCH2	Neurogenic locus notch homolog protein 2 OS=Homo sapiens OX=9606 GN=NOTCH2 PE=1 SV=3	2081	69.7	LLDEYNVTPSPPGTVLTSALSPVICGPNR	[21] Phospho (ST)	VLTSALS*PVICGP	sp|Q04721|NOTC2_HUMAN	152391	150357	152502	267144	213497	345929	152391	267144	NA	0.235678	0.809835	0.0210174	NA	0.0270305	NA	0.809835	0.505823	1.18165	1.67742
sp|Q9P1Y6|PHRF1_HUMAN	Q9P1Y6	PHRF1	PHD and RING finger domain-containing protein 1 OS=Homo sapiens OX=9606 GN=PHRF1 PE=1 SV=3	1124	23.49	GRECSPTSSLER	[5] Phospho (ST)	PRGRECS*PTSSLE	sp|Q9P1Y6|PHRF1_HUMAN	44523.8	84170.9	83141.8	66346.7	132096	181365	83141.8	132096	NA	0.216546	0.650195	0.0211786	NA	0.168436	NA	0.575449	0.650195	1.12525	1.6741
sp|Q13501|SQSTM_HUMAN	Q13501	SQSTM1	Sequestosome-1 OS=Homo sapiens OX=9606 GN=SQSTM1 PE=1 SV=1	284	26.76	SSSQPSSCCSDPSKPGGNVEGATQSLAEQMR	[3] Phospho (ST)	TEEKSSS*QPSSCC	sp|Q13501|SQSTM_HUMAN	28980.5	68627.4	22901.1	61739.6	294450	285485	28980.5	285485	NA	0.865955	2.10117	0.0212214	0.125651	0.0288085	0.289829	1.09111	2.10117	3.63993	1.67323
sp|P35579|MYH9_HUMAN	P35579	MYH9	Myosin-9 OS=Homo sapiens OX=9606 GN=MYH9 PE=1 SV=4	1326	20.01	QKLSLSTK	[4] Phospho (ST)	ENRQKLS*LSTKLK	sp|P35579|MYH9_HUMAN	5730.82	11109.9	19566.1	2124.95	2566.13	12553.6	11109.9	2566.13	NA	0.503704	-1.43131	0.0212571	NA	0.151402	NA	-1.43131	-2.11418	-0.640259	1.6725
sp|P27816|MAP4_HUMAN	P27816	MAP4	Microtubule-associated protein 4 OS=Homo sapiens OX=9606 GN=MAP4 PE=1 SV=3	787	189.61	ASPSKPASAPASR	[2] Phospho (ST)	APEKRAS*PSKPAS	sp|P27816|MAP4_HUMAN	252612	115663	272306	405359	197763	789186	252612	405359	NA	0.346893	0.773836	0.0212674	NA	0.168203	NA	0.682274	0.773836	1.53514	1.67229
sp|Q2TAZ0|ATG2A_HUMAN	Q2TAZ0	ATG2A	Autophagy-related protein 2 homolog A OS=Homo sapiens OX=9606 GN=ATG2A PE=1 SV=3	1269	56.78	LSESPASLPSCPPVETALINQR	[10] Phospho (ST)	SPASLPS*CPPVET	sp|Q2TAZ0|ATG2A_HUMAN	11724.1	23246.9	18448.6	24695.7	33283.7	30086.5	18448.6	30086.5	NA	0.201185	0.705601	0.021282	NA	0.0729547	NA	1.07478	0.51778	0.705601	1.67199
sp|Q9Y490|TLN1_HUMAN	Q9Y490	TLN1	Talin-1 OS=Homo sapiens OX=9606 GN=TLN1 PE=1 SV=3	2162	66.77	QELAVFCSPEPPAK	[8] Phospho (ST)	ELAVFCS*PEPPAK	sp|Q9Y490|TLN1_HUMAN	51885.7	164645	68178.8	104810	230249	171951	68178.8	171951	NA	0.284247	1.01437	0.0213097	NA	0.14307	NA	1.01437	0.483836	1.3346	1.67142
sp|Q8N6H7|ARFG2_HUMAN	Q8N6H7	ARFGAP2	ADP-ribosylation factor GTPase-activating protein 2 OS=Homo sapiens OX=9606 GN=ARFGAP2 PE=1 SV=1	368	151.77	DNPFSLGESFGSR	[9] Phospho (ST)	PFSLGES*FGSRWD	sp|Q8N6H7|ARFG2_HUMAN	407918	246193	282494	290032	156311	159396	282494	159396	NA	0.115272	-0.655367	0.0213238	NA	0.137581	NA	-0.492068	-0.655367	-0.825604	1.67114
sp|P68363|TBA1B_HUMAN	P68363	TUBA1B	Tubulin alpha-1B chain OS=Homo sapiens OX=9606 GN=TUBA1B PE=1 SV=1	48	104.18	TIGGGDDSFNTFFSETGAGK	[8] Phospho (ST)	IGGGDDS*FNTFFS	sp|P68363|TBA1B_HUMAN	490408	29018.1	15234.4	312524	7387.32	6563.42	29018.1	7387.32	NA	0.434454	-1.21481	0.0214148	NA	0.553192	NA	-0.650013	-1.97383	-1.21481	1.66929
sp|Q92538|GBF1_HUMAN	Q92538	GBF1	Golgi-specific brefeldin A-resistance guanine nucleotide exchange factor 1 OS=Homo sapiens OX=9606 GN=GBF1 PE=1 SV=2	662	112.08	SGCSDLEEAVDSGADKK	[4] Phospho (ST)	HGKSGCS*DLEEAV	sp|Q92538|GBF1_HUMAN	21653.4	57565.9	22427.7	45339.9	87052.8	73669.3	22427.7	73669.3	NA	0.393363	1.06619	0.0214892	NA	0.0716878	NA	1.06619	0.596678	1.71578	1.66778
sp|Q5SW79|CE170_HUMAN	Q5SW79	CEP170	Centrosomal protein of 170 kDa OS=Homo sapiens OX=9606 GN=CEP170 PE=1 SV=1	958	99.79	KSFTSLYK	[2] Phospho (ST)	STQKRKS*FTSLYK	sp|Q5SW79|CE170_HUMAN	309100	168779	111631	216831	108534	69708.4	168779	108534	NA	0.0612451	-0.636983	0.0215177	NA	0.339585	NA	-0.511504	-0.636983	-0.679329	1.6672
sp|O15027|SC16A_HUMAN	O15027	SEC16A	Protein transport protein Sec16A OS=Homo sapiens OX=9606 GN=SEC16A PE=1 SV=4	1356	41.71	SLHSAHSLASR	[1] Phospho (ST)	SEHSARS*LHSAHS	sp|O15027|SC16A_HUMAN	25190.7	27763.1	24066.8	17379.5	11411.7	13772.7	25190.7	13772.7	NA	0.251024	-0.805232	0.0215428	NA	0.0201802	NA	-0.5355	-1.28266	-0.805232	1.6667
sp|P49418|AMPH_HUMAN	P49418	AMPH	Amphiphysin OS=Homo sapiens OX=9606 GN=AMPH PE=1 SV=1	285	20.31	TPSPPEEPSPLPSPTASPNHTLAPASPAPARPR	[26] Phospho (ST)	HTLAPAS*PAPARP	sp|P49418|AMPH_HUMAN	138224	89165.2	91585.5	225550	130637	135688	91585.5	135688	NA	0.0601821	0.567106	0.0215542	NA	0.140203	NA	0.706439	0.551006	0.567106	1.66647
sp|Q7Z5K2|WAPL_HUMAN	Q7Z5K2	WAPL	Wings apart-like protein homolog OS=Homo sapiens OX=9606 GN=WAPL PE=1 SV=1	156	15.78	IVEDDASISSCNK	[7] Phospho (ST)	IVEDDAS*ISSCNK	sp|Q7Z5K2|WAPL_HUMAN	2199.48	3689.99	6589.74	2986.31	6693.81	12802.5	3689.99	6693.81	NA	0.180327	0.859212	0.0215851	NA	0.312893	NA	0.4412	0.859212	0.958129	1.66585
sp|Q9Y243|AKT3_HUMAN	Q9Y243	AKT3	RAC-gamma serine/threonine-protein kinase OS=Homo sapiens OX=9606 GN=AKT3 PE=1 SV=1	120	22.65	MNCSPTSQIDNIGEEEMDASTTHHK	[4] Phospho (ST)	EERMNCS*PTSQID	sp|Q9Y243|AKT3_HUMAN	36939.8	45276.7	45037.7	52177	70827.3	82812.5	45037.7	70827.3	NA	0.134591	0.645536	0.0216299	NA	0.061461	NA	0.498236	0.645536	0.878715	1.66494
sp|Q5JSZ5|PRC2B_HUMAN	Q5JSZ5	PRRC2B	Protein PRRC2B OS=Homo sapiens OX=9606 GN=PRRC2B PE=1 SV=2	2195	12.69	VDEKPSLGAVK	[6] Phospho (ST)	RVDEKPS*LGAVKL	sp|Q5JSZ5|PRC2B_HUMAN	70259.8	232071	170265	112770	325510	275707	170265	275707	NA	0.0785716	0.68261	0.0216305	NA	0.365978	NA	0.68261	0.488136	0.695357	1.66493
sp|Q86SQ0|PHLB2_HUMAN	Q86SQ0	PHLDB2	Pleckstrin homology-like domain family B member 2 OS=Homo sapiens OX=9606 GN=PHLDB2 PE=1 SV=2	934	57.57	AHLPLGQSNSCGSVLPPSLAAMAK	[10] Phospho (ST)	PLGQSNS*CGSVLP	sp|Q86SQ0|PHLB2_HUMAN	409729	548412	522373	581965	868520	1.02261e+06	522373	868520	NA	0.166528	0.663299	0.0216401	NA	0.0714553	NA	0.506262	0.663299	0.969101	1.66474
sp|Q01581|HMCS1_HUMAN	Q01581	HMGCS1	Hydroxymethylglutaryl-CoA synthase, cytoplasmic OS=Homo sapiens OX=9606 GN=HMGCS1 PE=1 SV=2	4	41.89	PGSLPLNAEACWPK	[3] Phospho (ST)	MPGS*LPLNAE	sp|Q01581|HMCS1_HUMAN	25052.5	36318.6	22369.4	45556.2	50611.1	50814.2	25052.5	50611.1	NA	0.240232	0.862694	0.0216439	NA	0.0289363	NA	0.862694	0.478744	1.18371	1.66467
sp|Q5TGY3|AHDC1_HUMAN	Q5TGY3	AHDC1	AT-hook DNA-binding motif-containing protein 1 OS=Homo sapiens OX=9606 GN=AHDC1 PE=1 SV=1	1507	33.14	TEAACLSAPHLASPPATPK	[13] Phospho (ST)	SAPHLAS*PPATPK	sp|Q5TGY3|AHDC1_HUMAN	11232.2	33833.2	21039.8	18179.3	54685.3	57312.7	21039.8	54685.3	NA	0.321656	0.694661	0.0217117	NA	0.193749	NA	0.694661	0.692713	1.44573	1.66331
sp|Q8TF72|SHRM3_HUMAN	Q8TF72	SHROOM3	Protein Shroom3 OS=Homo sapiens OX=9606 GN=SHROOM3 PE=1 SV=2	940	30.96	VLGATSFR	[6] Phospho (ST)	RVLGATS*FRRRDL	sp|Q8TF72|SHRM3_HUMAN	27734.9	7827.99	35589.1	17080	4575.41	11895.8	27734.9	11895.8	NA	0.301683	-0.774742	0.0217144	NA	0.241207	NA	-0.699396	-0.774742	-1.58098	1.66325
sp|Q05682|CALD1_HUMAN	Q05682	CALD1	Caldesmon OS=Homo sapiens OX=9606 GN=CALD1 PE=1 SV=3	730	13.22	GNVFSSPTAAGTPNKETAGLK	[12] Phospho (ST)	SPTAAGT*PNKETA	sp|Q05682|CALD1_HUMAN	2464.74	1409.27	26962.3	1735.51	708.317	10102.1	2464.74	1735.51	NA	0.315086	-0.992486	0.0217974	NA	0.535375	NA	-0.506072	-0.992486	-1.41629	1.6616
sp|Q8NEY1|NAV1_HUMAN	Q8NEY1	NAV1	Neuron navigator 1 OS=Homo sapiens OX=9606 GN=NAV1 PE=1 SV=2	1014	81.45	SNSIPTHEAAFELYSGSQMGSTLSLAERPK	[3] Phospho (ST)	RITRSNS*IPTHEA	sp|Q8NEY1|NAV1_HUMAN	159961	3739.45	6790.96	67774.5	2352.86	1628.88	6790.96	2352.86	NA	0.451989	-1.2389	0.0219369	NA	0.54181	NA	-1.2389	-0.668409	-2.05973	1.65882
sp|O95425|SVIL_HUMAN	O95425	SVIL	Supervillin OS=Homo sapiens OX=9606 GN=SVIL PE=1 SV=2	657	18.83	FRTQPITSAER	[3] Phospho (ST)	TSERFRT*QPITSA	sp|O95425|SVIL_HUMAN	28938.8	27348.5	39807.8	7067.81	18642.2	11438.9	28938.8	11438.9	NA	0.596083	-1.79911	0.0223314	0.125651	0.0162825	0.289829	-2.03367	-0.552889	-1.79911	1.65108
sp|Q8IVF2|AHNK2_HUMAN	Q8IVF2	AHNAK2	Protein AHNAK2 OS=Homo sapiens OX=9606 GN=AHNAK2 PE=1 SV=2	1418	27.18	LQMPSFK	[5] Phospho (ST)	PKLQMPS*FKVPKV	sp|Q8IVF2|AHNK2_HUMAN	8721.95	5234.45	19408.3	329.188	171.9	8702.13	8721.95	329.188	NA	1.37876	-4.72767	0.0226296	0.125651	0.0638665	0.350256	-4.72767	-4.92839	-1.15723	1.64532
sp|Q8ND76|CCNY_HUMAN	Q8ND76	CCNY	Cyclin-Y OS=Homo sapiens OX=9606 GN=CCNY PE=1 SV=2	66	52.3	ASTIFLSK	[2] Phospho (ST)	SDHPRAS*TIFLSK	sp|Q8ND76|CCNY_HUMAN	13056.3	4136.85	4241.72	7993.9	709.669	1323.83	4241.72	1323.83	NA	0.616263	-1.67993	0.0227089	0.125651	0.162148	0.41487	-0.707779	-2.54331	-1.67993	1.6438
sp|Q9UDY2|ZO2_HUMAN	Q9UDY2	TJP2	Tight junction protein ZO-2 OS=Homo sapiens OX=9606 GN=TJP2 PE=1 SV=2	431	11.22	RHQYSDYDYHSSSEKLK	[12] Phospho (ST)	DYDYHSS*SEKLKE	sp|Q9UDY2|ZO2_HUMAN	40324.4	694.599	1059.35	80028.2	6366.89	3499.18	1059.35	6366.89	NA	0.793478	1.72384	0.0227151	0.125651	0.35829	0.499971	0.988857	3.19634	1.72384	1.64368
sp|Q9UDY2|ZO2_HUMAN	Q9UDY2	TJP2	Tight junction protein ZO-2 OS=Homo sapiens OX=9606 GN=TJP2 PE=1 SV=2	432	11.22	RHQYSDYDYHSSSEKLK	[13] Phospho (ST)	YDYHSSS*EKLKER	sp|Q9UDY2|ZO2_HUMAN	40324.4	694.599	1059.35	80028.2	6366.89	3499.18	1059.35	6366.89	NA	0.793478	1.72384	0.0227151	0.125651	0.35829	0.499971	0.988857	3.19634	1.72384	1.64368
sp|Q05655|KPCD_HUMAN	Q05655	PRKCD	Protein kinase C delta type OS=Homo sapiens OX=9606 GN=PRKCD PE=1 SV=2	43	24.94	GKTLVQK	[3] Phospho (ST)	STERGKT*LVQKKP	sp|Q05655|KPCD_HUMAN	16602	1055.34	23196.7	7621.73	717.093	14887.3	16602	7621.73	NA	0.198639	-0.639841	0.0227283	NA	0.657015	NA	-1.12317	-0.557476	-0.639841	1.64343
sp|Q14839|CHD4_HUMAN	Q14839	CHD4	Chromodomain-helicase-DNA-binding protein 4 OS=Homo sapiens OX=9606 GN=CHD4 PE=1 SV=2	303	25.79	LGGFGSKR	[6] Phospho (ST)	KLGGFGS*KRKRSS	sp|Q14839|CHD4_HUMAN	2966.75	7642.14	19121.6	299.897	2455.66	8944.02	7642.14	2455.66	NA	0.622012	-1.63786	0.0227434	0.125651	0.200653	0.425846	-3.30634	-1.63786	-1.09621	1.64315
sp|Q15758|AAAT_HUMAN	Q15758	SLC1A5	Neutral amino acid transporter B(0) OS=Homo sapiens OX=9606 GN=SLC1A5 PE=1 SV=2	539	15.98	HYRGPAGDATVASEKESVM	[17] Phospho (ST)	VASEKES*VM	sp|Q15758|AAAT_HUMAN	24117.1	10337.8	14046.1	16264.9	7191.95	8413.88	14046.1	8413.88	NA	0.0773958	-0.568295	0.0227589	NA	0.256224	NA	-0.568295	-0.523468	-0.739328	1.64285
sp|Q86TB3|ALPK2_HUMAN	Q86TB3	ALPK2	Alpha-protein kinase 2 OS=Homo sapiens OX=9606 GN=ALPK2 PE=2 SV=3	1078	150.19	APSVPGVPHHVLQLPEGEGFCSNSPLQVDNLSGDK	[3] Phospho (ST)	LLCRAPS*VPGVPH	sp|Q86TB3|ALPK2_HUMAN	107037	255806	128858	175376	409273	360635	128858	360635	NA	0.338537	0.712335	0.0227776	NA	0.110928	NA	0.712335	0.678012	1.48476	1.64249
sp|Q9Y6X9|MORC2_HUMAN	Q9Y6X9	MORC2	ATPase MORC2 OS=Homo sapiens OX=9606 GN=MORC2 PE=1 SV=2	856	35.18	LMKPPSPEHQSLDTQQEGGEEEVGPVAQQAIAVAEPSTSECLR	[6] Phospho (ST)	RLMKPPS*PEHQSL	sp|Q9Y6X9|MORC2_HUMAN	569467	1.05403e+06	490920	996955	1.69105e+06	1.52625e+06	569467	1.52625e+06	NA	0.385059	0.807917	0.0228567	NA	0.0473102	NA	0.807917	0.682001	1.63643	1.64099
sp|Q13439|GOGA4_HUMAN	Q13439	GOLGA4	Golgin subfamily A member 4 OS=Homo sapiens OX=9606 GN=GOLGA4 PE=1 SV=1	71	46.11	VPSVESLFR	[3] Phospho (ST)	LQLRVPS*VESLFR	sp|Q13439|GOGA4_HUMAN	88549.7	1534.04	43159.3	57999.3	1082.98	22994.6	43159.3	22994.6	NA	0.140991	-0.610453	0.0232192	NA	0.76247	NA	-0.610453	-0.502321	-0.908376	1.63415
sp|Q96JY6|PDLI2_HUMAN	Q96JY6	PDLIM2	PDZ and LIM domain protein 2 OS=Homo sapiens OX=9606 GN=PDLIM2 PE=1 SV=1	279	19.52	ALATPPKLHTCEK	[4] Phospho (ST)	ASRALAT*PPKLHT	sp|Q96JY6|PDLI2_HUMAN	16788.4	10592.8	13393.6	24922.9	49679.6	52538.3	13393.6	49679.6	NA	0.497283	1.97183	0.0232989	0.125651	0.00849316	0.276412	0.570011	2.22957	1.97183	1.63266
sp|Q8IX01|SUGP2_HUMAN	Q8IX01	SUGP2	SURP and G-patch domain-containing protein 2 OS=Homo sapiens OX=9606 GN=SUGP2 PE=1 SV=2	766	27.18	DCPPDPVGPSPQDPSLEASGPSPKPAGVDISEAPQTSSPCPSADIDMK	[31] Phospho (ST)	PAGVDIS*EAPQTS	sp|Q8IX01|SUGP2_HUMAN	16345.9	87503.6	25196.4	75975.3	133605	137714	25196.4	133605	NA	0.535703	2.21661	0.0233153	0.125651	0.0467731	0.339114	2.21661	0.610564	2.45038	1.63236
sp|Q14160|SCRIB_HUMAN	Q14160	SCRIB	Protein scribble homolog OS=Homo sapiens OX=9606 GN=SCRIB PE=1 SV=4	1508	52.52	MKSLEQDALR	[3] Phospho (ST)	RAARMKS*LEQDAL	sp|Q14160|SCRIB_HUMAN	298898	258941	237705	198756	175913	159120	258941	175913	NA	0.0109791	-0.579051	0.0233864	NA	0.0639398	NA	-0.588651	-0.55776	-0.579051	1.63104
sp|Q66K74|MAP1S_HUMAN	Q66K74	MAP1S	Microtubule-associated protein 1S OS=Homo sapiens OX=9606 GN=MAP1S PE=1 SV=2	603	32.47	CGEASPPSAACGSPASQLVATPSLELGPIPAGEEK	[16] Phospho (ST)	ACGSPAS*QLVATP	sp|Q66K74|MAP1S_HUMAN	74749.5	315488	84125.4	142267	627621	414916	84125.4	414916	NA	0.586213	0.99231	0.0234144	NA	0.136097	NA	0.928468	0.99231	2.30221	1.63052
sp|O60504|VINEX_HUMAN	O60504	SORBS3	Vinexin OS=Homo sapiens OX=9606 GN=SORBS3 PE=1 SV=2	395	11.28	LKFDFQAQSPK	[9] Phospho (ST)	FDFQAQS*PKELTL	sp|O60504|VINEX_HUMAN	836.683	202.986	3581.77	1878.58	771.509	5474.05	836.683	1878.58	NA	0.460135	1.16689	0.0234293	NA	0.361003	NA	1.16689	1.92631	0.611938	1.63024
sp|Q14789|GOGB1_HUMAN	Q14789	GOLGB1	Golgin subfamily B member 1 OS=Homo sapiens OX=9606 GN=GOLGB1 PE=1 SV=2	38	66.37	APLDPELHQESDMEFNNTTQEDVQER	[11] Phospho (ST)	PELHQES*DMEFNN	sp|Q14789|GOGB1_HUMAN	37662.3	63023.8	46593.6	23470.8	38921.6	33811.7	46593.6	33811.7	NA	0.0928397	-0.68225	0.0234662	NA	0.125744	NA	-0.68225	-0.695327	-0.462612	1.62956
sp|Q8N1G1|REXO1_HUMAN	Q8N1G1	REXO1	RNA exonuclease 1 homolog OS=Homo sapiens OX=9606 GN=REXO1 PE=1 SV=3	358	26.96	ETAVQCDVGDLQPPPAKPASPAQVQSSQDGGCPK	[20] Phospho (ST)	PPAKPAS*PAQVQS	sp|Q8N1G1|REXO1_HUMAN	4336.94	25181.8	5672	11283.1	63445.2	60212.1	5672	60212.1	NA	0.886613	1.37941	0.0236185	NA	0.0869151	NA	1.37941	1.33313	3.40813	1.62675
sp|Q3V6T2|GRDN_HUMAN	Q3V6T2	CCDC88A	Girdin OS=Homo sapiens OX=9606 GN=CCDC88A PE=1 SV=2	233	61.63	DGLHFLPHASSSAQSPCGSPGMK	[15] Phospho (ST)	ASSSAQS*PCGSPG	sp|Q3V6T2|GRDN_HUMAN	8158.99	14697.7	14786	10974.2	25189.9	28027.2	14697.7	25189.9	NA	0.169843	0.777253	0.0237424	NA	0.199166	NA	0.427655	0.777253	0.922596	1.62448
sp|Q96S94|CCNL2_HUMAN	Q96S94	CCNL2	Cyclin-L2 OS=Homo sapiens OX=9606 GN=CCNL2 PE=1 SV=1	348	36.86	GSKPSPLSVK	[5] Phospho (ST)	GKGSKPS*PLSVKN	sp|Q96S94|CCNL2_HUMAN	168636	113754	228014	83817.5	47975.1	169001	168636	83817.5	NA	0.301804	-1.00859	0.0238048	NA	0.160291	NA	-1.00859	-1.24556	-0.43209	1.62333
sp|Q09666|AHNK_HUMAN	Q09666	AHNAK	Neuroblast differentiation-associated protein AHNAK OS=Homo sapiens OX=9606 GN=AHNAK PE=1 SV=2	3360	28.5	FNFSGSK	[4] Phospho (ST)	LPKFNFS*GSKVQT	sp|Q09666|AHNK_HUMAN	718372	561800	600955	520441	332022	280275	600955	332022	NA	0.217307	-0.758778	0.0238488	NA	0.0595576	NA	-0.464998	-0.758778	-1.10041	1.62253
sp|O15027|SC16A_HUMAN	O15027	SEC16A	Protein transport protein Sec16A OS=Homo sapiens OX=9606 GN=SEC16A PE=1 SV=4	1921	14.21	EGAGVWHQDGALPQQCPGTPSSEMEQLDRPGLSQPGALGIANPLLAVPAPSPEHSSPSVR	[33] Phospho (ST)	LDRPGLS*QPGALG	sp|O15027|SC16A_HUMAN	432866	651434	399956	722790	937153	953236	432866	937153	NA	0.269028	0.739654	0.0239332	NA	0.0372452	NA	0.739654	0.524665	1.25299	1.621
sp|O15027|SC16A_HUMAN	O15027	SEC16A	Protein transport protein Sec16A OS=Homo sapiens OX=9606 GN=SEC16A PE=1 SV=4	1939	14.21	EGAGVWHQDGALPQQCPGTPSSEMEQLDRPGLSQPGALGIANPLLAVPAPSPEHSSPSVR	[51] Phospho (ST)	LAVPAPS*PEHSSP	sp|O15027|SC16A_HUMAN	432866	651434	399956	722790	937153	953236	432866	937153	NA	0.269028	0.739654	0.0239332	NA	0.0372452	NA	0.739654	0.524665	1.25299	1.621
sp|P56524|HDAC4_HUMAN	P56524	HDAC4	Histone deacetylase 4 OS=Homo sapiens OX=9606 GN=HDAC4 PE=1 SV=3	266	55.2	RSSPLLR	[3] Phospho (ST)	VAERRSS*PLLRRK	sp|P56524|HDAC4_HUMAN	35383.7	22583.2	60766.4	19886	16270.6	39712.9	35383.7	19886	NA	0.123265	-0.613666	0.0243256	NA	0.274876	NA	-0.831331	-0.472986	-0.613666	1.61394
sp|Q13671|RIN1_HUMAN	Q13671	RIN1	Ras and Rab interactor 1 OS=Homo sapiens OX=9606 GN=RIN1 PE=1 SV=4	337	44.25	GSPATSPHLGR	[6] Phospho (ST)	RGSPATS*PHLGRR	sp|Q13671|RIN1_HUMAN	30325.2	17436.1	68022.7	6200.32	3721.48	45881.2	30325.2	6200.32	NA	0.738258	-2.22813	0.0243456	0.125651	0.168655	0.41487	-2.29011	-2.22813	-0.568114	1.61358
sp|Q9NYB9|ABI2_HUMAN	Q9NYB9	ABI2	Abl interactor 2 OS=Homo sapiens OX=9606 GN=ABI2 PE=1 SV=1	368	24.02	HTPPTIGGSLPYR	[9] Phospho (ST)	PPTIGGS*LPYRRP	sp|Q9NYB9|ABI2_HUMAN	111655	83628.1	130588	44222	50114.4	88998.6	111655	50114.4	NA	0.262883	-0.738763	0.0244327	NA	0.0631225	NA	-1.3362	-0.738763	-0.553166	1.61203
sp|Q9ULT8|HECD1_HUMAN	Q9ULT8	HECTD1	E3 ubiquitin-protein ligase HECTD1 OS=Homo sapiens OX=9606 GN=HECTD1 PE=1 SV=3	1772	104.23	QFSALVPAFDPR	[3] Phospho (ST)	VLKRQFS*ALVPAF	sp|Q9ULT8|HECD1_HUMAN	233867	202146	309538	132451	114585	232581	233867	132451	NA	0.169829	-0.818973	0.0244642	NA	0.122825	NA	-0.820231	-0.818973	-0.412381	1.61147
sp|P47712|PA24A_HUMAN	P47712	PLA2G4A	Cytosolic phospholipase A2 OS=Homo sapiens OX=9606 GN=PLA2G4A PE=1 SV=2	447	38.33	HIVSNDSSDSDDESHEPKGTENEDAGSDYQSDNQASWIHR	[20] Phospho (ST)	SHEPKGT*ENEDAG	sp|P47712|PA24A_HUMAN	30839.9	67484.4	176453	4619.61	32594.7	79448.8	67484.4	32594.7	NA	0.508717	-1.15119	0.0244925	NA	0.226843	NA	-2.73896	-1.04992	-1.15119	1.61097
sp|Q6KC79|NIPBL_HUMAN	Q6KC79	NIPBL	Nipped-B-like protein OS=Homo sapiens OX=9606 GN=NIPBL PE=1 SV=2	274	34.68	NAASFPLRSPQPVCSPAGSEGTPK	[9] Phospho (ST)	ASFPLRS*PQPVCS	sp|Q6KC79|NIPBL_HUMAN	40944.7	43001.3	59071.7	57445.4	88396.8	169837	43001.3	88396.8	NA	0.349375	1.03962	0.0244949	NA	0.0744989	NA	0.488515	1.03962	1.52361	1.61092
sp|Q96BY6|DOC10_HUMAN	Q96BY6	DOCK10	Dedicator of cytokinesis protein 10 OS=Homo sapiens OX=9606 GN=DOCK10 PE=1 SV=3	1440	22.03	SQTLPIIR	[3] Phospho (ST)	KQHRSQT*LPIIRG	sp|Q96BY6|DOC10_HUMAN	27361.9	8856.98	12518.4	16269.7	6342.14	5556.4	12518.4	6342.14	NA	0.233162	-0.749982	0.0245196	NA	0.246806	NA	-0.749982	-0.481847	-1.17183	1.61049
sp|Q9BZH6|WDR11_HUMAN	Q9BZH6	WDR11	WD repeat-containing protein 11 OS=Homo sapiens OX=9606 GN=WDR11 PE=1 SV=1	209	35.38	VYISSPHSSPAHNK	[9] Phospho (ST)	ISSPHSS*PAHNKL	sp|Q9BZH6|WDR11_HUMAN	20113.2	11443	38994.7	3939	993.021	21405.2	20113.2	3939	NA	0.871524	-2.35224	0.0245404	0.125651	0.109955	0.376935	-2.35224	-3.5265	-0.865321	1.61012
sp|Q9UIG0|BAZ1B_HUMAN	Q9UIG0	BAZ1B	Tyrosine-protein kinase BAZ1B OS=Homo sapiens OX=9606 GN=BAZ1B PE=1 SV=2	947	51.65	DHTVSGDEDYCPR	[5] Phospho (ST)	CKDHTVS*GDEDYC	sp|Q9UIG0|BAZ1B_HUMAN	4569.73	47272.8	17225.3	11326.2	92864.3	121707	17225.3	92864.3	NA	0.732115	1.30949	0.0245469	NA	0.225606	NA	1.30949	0.974114	2.82081	1.61
sp|Q12797|ASPH_HUMAN	Q12797	ASPH	Aspartyl/asparaginyl beta-hydroxylase OS=Homo sapiens OX=9606 GN=ASPH PE=1 SV=3	10	96.65	SSGNSSSSGSGSGSTSAGSSSPGAR	[2] Phospho (ST)	RKNAKSS*GNSSSS	sp|Q12797|ASPH_HUMAN	3054.18	2722.7	2794.41	4787.3	4660.8	3820.01	2794.41	4660.8	NA	0.111809	0.648427	0.0245497	NA	0.0447821	NA	0.648427	0.775542	0.45103	1.60995
sp|P46379|BAG6_HUMAN	P46379	BAG6	Large proline-rich protein BAG6 OS=Homo sapiens OX=9606 GN=BAG6 PE=1 SV=2	1081	22.26	AAGARPLTSPESLSR	[9] Phospho (ST)	GARPLTS*PESLSR	sp|P46379|BAG6_HUMAN	50657.3	24438.3	57769.5	19725.3	8551.76	42628.6	50657.3	19725.3	NA	0.433625	-1.36072	0.0245702	NA	0.163361	NA	-1.36072	-1.51485	-0.438488	1.60959
sp|Q8TB45|DPTOR_HUMAN	Q8TB45	DEPTOR	DEP domain-containing mTOR-interacting protein OS=Homo sapiens OX=9606 GN=DEPTOR PE=1 SV=2	289	31.83	RSSMSSCGSSGYFSSSPTLSSSPPVLCNPK	[12] Phospho (Y)	SCGSSGY*FSSSPT	sp|Q8TB45|DPTOR_HUMAN	12773.6	49555.6	5555.83	47602.9	134076	106436	12773.6	106436	NA	1.08066	1.89788	0.0246509	0.125651	0.0321002	0.289829	1.89788	1.43593	4.25983	1.60817
sp|Q8TB45|DPTOR_HUMAN	Q8TB45	DEPTOR	DEP domain-containing mTOR-interacting protein OS=Homo sapiens OX=9606 GN=DEPTOR PE=1 SV=2	299	31.83	RSSMSSCGSSGYFSSSPTLSSSPPVLCNPK	[22] Phospho (ST)	SPTLSSS*PPVLCN	sp|Q8TB45|DPTOR_HUMAN	12773.6	49555.6	5555.83	47602.9	134076	106436	12773.6	106436	NA	1.08066	1.89788	0.0246509	0.125651	0.0321002	0.289829	1.89788	1.43593	4.25983	1.60817
sp|Q13563|PKD2_HUMAN	Q13563	PKD2	Polycystin-2 OS=Homo sapiens OX=9606 GN=PKD2 PE=1 SV=3	125	57.14	SAASSAVSSVGAR	[1] Phospho (ST)	RPGSRRS*AASSAV	sp|Q13563|PKD2_HUMAN	17271.5	37448	18959.2	10126.3	28019.5	9944.27	18959.2	10126.3	NA	0.18644	-0.770284	0.0247733	NA	0.255564	NA	-0.770284	-0.418455	-0.930961	1.60602
sp|P21333|FLNA_HUMAN	P21333	FLNA	Filamin-A OS=Homo sapiens OX=9606 GN=FLNA PE=1 SV=4	2576	26.73	SSFTVDCSK	[1] Phospho (ST)	AYVGQKS*SFTVDC	sp|P21333|FLNA_HUMAN	13164.6	18100.6	15537.3	22643.3	27208.2	43478.1	15537.3	27208.2	NA	0.345602	0.782422	0.0247786	NA	0.0348225	NA	0.782422	0.588	1.48455	1.60592
sp|Q8NEZ4|KMT2C_HUMAN	Q8NEZ4	KMT2C	Histone-lysine N-methyltransferase 2C OS=Homo sapiens OX=9606 GN=KMT2C PE=1 SV=3	2937	20.96	SDNSDIRPSGSPPPPTLPASPSNHVSSLPPFIAPPGR	[11] Phospho (ST)	DIRPSGS*PPPPTL	sp|Q8NEZ4|KMT2C_HUMAN	68808.4	114610	85593.5	99687.8	164799	151552	85593.5	151552	NA	0.121757	0.534832	0.0247962	NA	0.120697	NA	0.534832	0.523972	0.824235	1.60562
sp|Q8NEZ4|KMT2C_HUMAN	Q8NEZ4	KMT2C	Histone-lysine N-methyltransferase 2C OS=Homo sapiens OX=9606 GN=KMT2C PE=1 SV=3	2942	20.96	SDNSDIRPSGSPPPPTLPASPSNHVSSLPPFIAPPGR	[16] Phospho (ST)	GSPPPPT*LPASPS	sp|Q8NEZ4|KMT2C_HUMAN	68808.4	114610	85593.5	99687.8	164799	151552	85593.5	151552	NA	0.121757	0.534832	0.0247962	NA	0.120697	NA	0.534832	0.523972	0.824235	1.60562
sp|Q14160|SCRIB_HUMAN	Q14160	SCRIB	Protein scribble homolog OS=Homo sapiens OX=9606 GN=SCRIB PE=1 SV=4	475	53.85	RATPHPSELK	[3] Phospho (ST)	GLQRRAT*PHPSEL	sp|Q14160|SCRIB_HUMAN	248282	212212	184472	179696	126880	84681.8	212212	126880	NA	0.22307	-0.742046	0.0248418	NA	0.0782122	NA	-0.466421	-0.742046	-1.12328	1.60482
sp|Q63ZY3|KANK2_HUMAN	Q63ZY3	KANK2	KN motif and ankyrin repeat domain-containing protein 2 OS=Homo sapiens OX=9606 GN=KANK2 PE=1 SV=1	83	85.21	GPGSWWTSTESLCSNASGDSR	[8] Phospho (ST)	PGSWWTS*TESLCS	sp|Q63ZY3|KANK2_HUMAN	327773	297846	236239	487023	453192	529300	297846	487023	NA	0.243395	0.605556	0.0248588	NA	0.0253724	NA	0.571294	0.605556	1.16384	1.60452
sp|Q09666|AHNK_HUMAN	Q09666	AHNAK	Neuroblast differentiation-associated protein AHNAK OS=Homo sapiens OX=9606 GN=AHNAK PE=1 SV=2	1445	77.74	FKMPEMSIK	[7] Phospho (ST)	FKMPEMS*IKPQKI	sp|Q09666|AHNK_HUMAN	238997	18022	179521	39099.7	10504.2	66347.6	179521	39099.7	NA	0.563527	-1.43603	0.0249108	NA	0.238256	NA	-2.61177	-0.778791	-1.43603	1.60361
sp|Q8WWI1|LMO7_HUMAN	Q8WWI1	LMO7	LIM domain only protein 7 OS=Homo sapiens OX=9606 GN=LMO7 PE=1 SV=3	1597	72.21	SHSPSASQSGSQLR	[7] Phospho (ST)	SHSPSAS*QSGSQL	sp|Q8WWI1|LMO7_HUMAN	134603	171378	171503	96642.3	110122	111163	171378	110122	NA	0.0627532	-0.625562	0.0249317	NA	0.0620055	NA	-0.47798	-0.638081	-0.625562	1.60325
sp|Q8TAA9|VANG1_HUMAN	Q8TAA9	VANGL1	Vang-like protein 1 OS=Homo sapiens OX=9606 GN=VANGL1 PE=1 SV=1	339	69.35	RRDSSHNELYYEEAEHER	[5] Phospho (ST)	ARRRDSS*HNELYY	sp|Q8TAA9|VANG1_HUMAN	190560	5849.17	5940.68	258812	11952.7	15394.3	5940.68	15394.3	NA	0.309293	1.03104	0.0249797	NA	0.630353	NA	0.441658	1.03104	1.3737	1.60241
sp|P42566|EPS15_HUMAN	P42566	EPS15	Epidermal growth factor receptor substrate 15 OS=Homo sapiens OX=9606 GN=EPS15 PE=1 SV=2	563	110.21	SSPELLPSGVTDENEVTTAVTEK	[2] Phospho (ST)	ESPARSS*PELLPS	sp|P42566|EPS15_HUMAN	177566	274973	219411	303610	427873	299660	219411	303610	NA	0.111649	0.637892	0.0250211	NA	0.0919933	NA	0.773866	0.637892	0.449688	1.60169
sp|Q14160|SCRIB_HUMAN	Q14160	SCRIB	Protein scribble homolog OS=Homo sapiens OX=9606 GN=SCRIB PE=1 SV=4	504	163.25	RSEACPCQPDSGSPLPAEEEK	[13] Phospho (ST)	CQPDSGS*PLPAEE	sp|Q14160|SCRIB_HUMAN	103177	283209	102144	243060	443672	450234	103177	443672	NA	0.528197	1.2362	0.0250387	NA	0.0471651	NA	1.2362	0.647625	2.14007	1.60139
sp|Q15811|ITSN1_HUMAN	Q15811	ITSN1	Intersectin-1 OS=Homo sapiens OX=9606 GN=ITSN1 PE=1 SV=3	318	92.78	SGSGISVISSTSVDQR	[6] Phospho (ST)	RSGSGIS*VISSTS	sp|Q15811|ITSN1_HUMAN	1170.59	14201.1	2844.71	794.55	6689.16	1904.57	2844.71	1904.57	NA	0.193513	-0.578822	0.0250412	NA	0.556534	NA	-0.559028	-1.0861	-0.578822	1.60134
sp|Q9H063|MAF1_HUMAN	Q9H063	MAF1	Repressor of RNA polymerase III transcription MAF1 homolog OS=Homo sapiens OX=9606 GN=MAF1 PE=1 SV=2	68	40.5	QFCQEGQPHVLEALSPPQTSGLSPSR	[23] Phospho (ST)	PQTSGLS*PSRLSK	sp|Q9H063|MAF1_HUMAN	182743	251365	144575	266450	404114	344577	182743	344577	NA	0.273461	0.684979	0.0250697	NA	0.0492951	NA	0.544048	0.684979	1.25301	1.60085
sp|O60331|PI51C_HUMAN	O60331	PIP5K1C	Phosphatidylinositol 4-phosphate 5-kinase type-1 gamma OS=Homo sapiens OX=9606 GN=PIP5K1C PE=1 SV=2	556	34.08	TQSSGQDGRPQEEPPAEEDLQQITVQVEPACSVEIVVPK	[4] Phospho (ST)	RRRTQSS*GQDGRP	sp|O60331|PI51C_HUMAN	100440	159044	72542.5	166778	221990	162554	100440	166778	NA	0.244795	0.731599	0.0250985	NA	0.0828499	NA	0.731599	0.481065	1.16402	1.60035
sp|Q5JSL3|DOC11_HUMAN	Q5JSL3	DOCK11	Dedicator of cytokinesis protein 11 OS=Homo sapiens OX=9606 GN=DOCK11 PE=1 SV=2	440	73.75	EMLWGSSTQLASDGSPK	[15] Phospho (ST)	QLASDGS*PKGSSP	sp|Q5JSL3|DOC11_HUMAN	104532	148642	93345.1	164642	208266	193503	104532	193503	NA	0.207188	0.655394	0.0251421	NA	0.0495888	NA	0.655394	0.486588	1.05171	1.5996
sp|Q5T4S7|UBR4_HUMAN	Q5T4S7	UBR4	E3 ubiquitin-protein ligase UBR4 OS=Homo sapiens OX=9606 GN=UBR4 PE=1 SV=1	2724	183.66	SNTPMGDKDDDDDDDADEK	[3] Phospho (ST)	SSPRSNT*PMGDKD	sp|Q5T4S7|UBR4_HUMAN	224228	435945	528411	359721	588750	952795	435945	588750	NA	0.143044	0.681911	0.0251541	NA	0.25466	NA	0.681911	0.433507	0.850504	1.59939
sp|Q8ND76|CCNY_HUMAN	Q8ND76	CCNY	Cyclin-Y OS=Homo sapiens OX=9606 GN=CCNY PE=1 SV=2	98	47.24	KYSSCSTIFLDDSTVSQPNLK	[2] Phospho (Y)	GQIARKY*SSCSTI	sp|Q8ND76|CCNY_HUMAN	132153	1148.89	3496.45	175992	2980.23	8528.03	3496.45	8528.03	NA	0.324481	1.28632	0.025271	NA	0.673036	NA	0.413305	1.37519	1.28632	1.59738
sp|Q9Y520|PRC2C_HUMAN	Q9Y520	PRRC2C	Protein PRRC2C OS=Homo sapiens OX=9606 GN=PRRC2C PE=1 SV=4	929	98.96	KRSVSHGSNHTQKPDEQR	[8] Phospho (ST)	RSVSHGS*NHTQKP	sp|Q9Y520|PRC2C_HUMAN	79178.2	290412	66959.1	41516.1	139412	50818.4	79178.2	50818.4	NA	0.254998	-0.931432	0.0252898	NA	0.337436	NA	-0.931432	-1.05875	-0.397929	1.59705
sp|Q86UU1|PHLB1_HUMAN	Q86UU1	PHLDB1	Pleckstrin homology-like domain family B member 1 OS=Homo sapiens OX=9606 GN=PHLDB1 PE=1 SV=1	539	45.57	LSPAYSLGSLTGASPCQSPCVQR	[2] Phospho (ST)	SFSGRLS*PAYSLG	sp|Q86UU1|PHLB1_HUMAN	31198	43025.5	14971.6	52545.9	107596	82408.1	31198	82408.1	NA	0.622847	1.32236	0.0253062	NA	0.0270548	NA	0.752126	1.32236	2.46056	1.59677
sp|Q8ND24|RN214_HUMAN	Q8ND24	RNF214	RING finger protein 214 OS=Homo sapiens OX=9606 GN=RNF214 PE=1 SV=2	150	45.44	NCSEEKSPQTSILK	[3] Phospho (ST)	LASRNCS*EEKSPQ	sp|Q8ND24|RN214_HUMAN	11660.2	7424.83	23332.1	18671.9	48779.2	82248.7	11660.2	48779.2	NA	0.642564	1.81768	0.0254204	0.126271	0.0509649	0.350256	0.67927	2.71583	1.81768	1.59482
sp|Q08357|S20A2_HUMAN	Q08357	SLC20A2	Sodium-dependent phosphate transporter 2 OS=Homo sapiens OX=9606 GN=SLC20A2 PE=1 SV=1	316	47.97	ALSMTHGSVK	[3] Phospho (ST)	AYGRALS*MTHGSV	sp|Q08357|S20A2_HUMAN	127528	140011	170437	81126.7	103350	98271.1	140011	98271.1	NA	0.12565	-0.652565	0.025505	NA	0.0562043	NA	-0.652565	-0.438006	-0.794402	1.59337
sp|Q8WY36|BBX_HUMAN	Q8WY36	BBX	HMG box transcription factor BBX OS=Homo sapiens OX=9606 GN=BBX PE=1 SV=1	159	24.77	WCPTTNKPVKSPTPTVNPR	[11] Phospho (ST)	TNKPVKS*PTPTVN	sp|Q8WY36|BBX_HUMAN	47132.1	82594	116470	65547.8	128696	177754	82594	128696	NA	0.0595909	0.609924	0.0255314	NA	0.322076	NA	0.475837	0.639854	0.609924	1.59293
sp|P00489|PYGM_RABIT	P00489	PYGM	Glycogen phosphorylase, muscle form OS=Oryctolagus cuniculus GN=PYGM PE=1 SV=3	15	31.49	KQISVR	[4] Phospho (ST)	EKRKQIS*VRGLAG	sp|P00489|PYGM_RABIT	282838	335482	1.30114e+06	32553.3	54307.1	809691	335482	54307.1	NA	0.93511	-2.62702	0.0256222	0.126271	0.171251	0.41487	-3.1191	-2.62702	-0.684328	1.59138
sp|P32519|ELF1_HUMAN	P32519	ELF1	ETS-related transcription factor Elf-1 OS=Homo sapiens OX=9606 GN=ELF1 PE=1 SV=2	168	67.55	YADSPGASSPEQPK	[9] Phospho (ST)	DSPGASS*PEQPKR	sp|P32519|ELF1_HUMAN	28979.1	9514.2	17552.2	43649.5	20696.6	25762.2	17552.2	25762.2	NA	0.231806	0.590953	0.025654	NA	0.203944	NA	0.590953	1.12124	0.553601	1.59085
sp|Q9BXB4|OSB11_HUMAN	Q9BXB4	OSBPL11	Oxysterol-binding protein-related protein 11 OS=Homo sapiens OX=9606 GN=OSBPL11 PE=1 SV=2	205	20.87	LQSLSKR	[3] Phospho (ST)	GHSKLQS*LSKRTN	sp|Q9BXB4|OSB11_HUMAN	13060	7199.53	11954.3	6849.86	5452.22	6879.23	11954.3	6849.86	NA	0.197681	-0.797213	0.0258391	NA	0.0787384	NA	-0.931003	-0.401061	-0.797213	1.58772
sp|Q68E01|INT3_HUMAN	Q68E01	INTS3	Integrator complex subunit 3 OS=Homo sapiens OX=9606 GN=INTS3 PE=1 SV=1	502	49.78	EKFPEFCSSPSPPVEVK	[11] Phospho (ST)	EFCSSPS*PPVEVK	sp|Q68E01|INT3_HUMAN	131136	184912	93306.6	217307	247608	180441	131136	217307	NA	0.181116	0.728673	0.0258489	NA	0.0928801	NA	0.728673	0.421218	0.951477	1.58756
sp|P98175|RBM10_HUMAN	P98175	RBM10	RNA-binding protein 10 OS=Homo sapiens OX=9606 GN=RBM10 PE=1 SV=3	723	68.82	LASDDRPSPPR	[8] Phospho (ST)	ASDDRPS*PPRGLV	sp|P98175|RBM10_HUMAN	1.20421e+06	640574	1.86364e+06	664477	470863	1.19883e+06	1.20421e+06	664477	NA	0.142429	-0.636497	0.0259544	NA	0.287489	NA	-0.8578	-0.444057	-0.636497	1.58579
sp|Q8WWI1|LMO7_HUMAN	Q8WWI1	LMO7	LIM domain only protein 7 OS=Homo sapiens OX=9606 GN=LMO7 PE=1 SV=3	1048	29.75	ISINQTPGK	[6] Phospho (ST)	RISINQT*PGKSLD	sp|Q8WWI1|LMO7_HUMAN	83319	81856.1	708148	32373.3	25511.9	518898	83319	32373.3	NA	0.469459	-1.36384	0.0259945	NA	0.463732	NA	-1.36384	-1.68192	-0.448601	1.58512
sp|Q8WUP2|FBLI1_HUMAN	Q8WUP2	FBLIM1	Filamin-binding LIM protein 1 OS=Homo sapiens OX=9606 GN=FBLIM1 PE=1 SV=2	51	14.29	RGRPWEAPAPMKTPEAGLAGR	[13] Phospho (ST)	APAPMKT*PEAGLA	sp|Q8WUP2|FBLI1_HUMAN	807.8	1727.91	20780	1231.27	4637.05	33526.3	1727.91	4637.05	NA	0.332496	0.690098	0.0260289	NA	0.610989	NA	0.608071	1.42418	0.690098	1.58455
sp|Q6ZSZ5|ARHGI_HUMAN	Q6ZSZ5	ARHGEF18	Rho guanine nucleotide exchange factor 18 OS=Homo sapiens OX=9606 GN=ARHGEF18 PE=1 SV=4	263	18.53	RLSCLR	[3] Phospho (ST)	SVKRRLS*CLRSRV	sp|Q6ZSZ5|ARHGI_HUMAN	2756.08	6152.57	222.932	9845.29	14668.8	3499.12	2756.08	9845.29	NA	1.02066	1.83682	0.0260576	0.126271	0.133246	0.394365	1.83682	1.25349	3.97231	1.58407
sp|Q7Z7L8|CK096_HUMAN	Q7Z7L8	C11orf96	Uncharacterized protein C11orf96 OS=Homo sapiens OX=9606 GN=C11orf96 PE=1 SV=3	407	22	STQSLSLQR	[2] Phospho (ST)	ECLRRST*QSLSLQ	sp|Q7Z7L8|CK096_HUMAN	51784.6	60683.6	69454.6	34612.5	42806.4	46057.5	60683.6	42806.4	NA	0.0339292	-0.58123	0.0260832	NA	0.0842682	NA	-0.58123	-0.503481	-0.592634	1.58364
sp|Q7Z7L8|CK096_HUMAN	Q7Z7L8	C11orf96	Uncharacterized protein C11orf96 OS=Homo sapiens OX=9606 GN=C11orf96 PE=1 SV=3	409	22	STQSLSLQR	[4] Phospho (ST)	LRRSTQS*LSLQRE	sp|Q7Z7L8|CK096_HUMAN	51784.6	60683.6	69454.6	34612.5	42806.4	46057.5	60683.6	42806.4	NA	0.0339292	-0.58123	0.0260832	NA	0.0842682	NA	-0.58123	-0.503481	-0.592634	1.58364
sp|Q5HYW2|NHSL2_HUMAN	Q5HYW2	NHSL2	NHS-like protein 2 OS=Homo sapiens OX=9606 GN=NHSL2 PE=1 SV=1	320	64.27	ATTPSQLSIEVEAR	[3] Phospho (ST)	STSRATT*PSQLSI	sp|Q5HYW2|NHSL2_HUMAN	20852.1	26652.9	17524.2	35811.2	39390.4	24401	20852.1	35811.2	NA	0.110159	0.563551	0.0260946	NA	0.111263	NA	0.780216	0.563551	0.477589	1.58345
sp|O94763|RMP_HUMAN	O94763	URI1	Unconventional prefoldin RPB5 interactor 1 OS=Homo sapiens OX=9606 GN=URI1 PE=1 SV=3	442	90.56	SISCEEATCSDTSESILEEEPQENQK	[3] Phospho (ST)	GVLRSIS*CEEATC	sp|O94763|RMP_HUMAN	133716	162137	95549.5	202135	564983	538537	133716	538537	NA	0.582059	1.80099	0.0261487	0.126271	0.0191407	0.289829	0.596147	1.80099	2.49472	1.58255
sp|Q8TB45|DPTOR_HUMAN	Q8TB45	DEPTOR	DEP domain-containing mTOR-interacting protein OS=Homo sapiens OX=9606 GN=DEPTOR PE=1 SV=2	287	57.98	RSSMSSCGSSGYFSSSPTLSSSPPVLCNPK	[10] Phospho (ST)	MSSCGSS*GYFSSS	sp|Q8TB45|DPTOR_HUMAN	137853	157037	56788.6	220020	360297	262091	137853	262091	NA	0.557483	1.19808	0.0262101	NA	0.0324945	NA	0.674501	1.19808	2.20639	1.58153
sp|Q7Z3K6|MIER3_HUMAN	Q7Z3K6	MIER3	Mesoderm induction early response protein 3 OS=Homo sapiens OX=9606 GN=MIER3 PE=1 SV=2	156	46.8	SNTACDGDKESEVEDVETDSGNSPEDLRK	[11] Phospho (ST)	CDGDKES*EVEDVE	sp|Q7Z3K6|MIER3_HUMAN	23446.1	23516.9	22824.3	30813.5	40738.1	42399.5	23446.1	40738.1	NA	0.174064	0.792682	0.0263788	NA	0.0368338	NA	0.394214	0.792682	0.893477	1.57874
sp|Q14C86|GAPD1_HUMAN	Q14C86	GAPVD1	GTPase-activating protein and VPS9 domain-containing protein 1 OS=Homo sapiens OX=9606 GN=GAPVD1 PE=1 SV=2	761	92.61	EVSSRPSTPGLSVVSGISATSEDIPNKIEDLR	[7] Phospho (ST)	EVSSRPS*TPGLSV	sp|Q14C86|GAPD1_HUMAN	838389	858388	688489	1.25611e+06	1.44236e+06	945951	838389	1.25611e+06	NA	0.10154	0.583274	0.0265834	NA	0.0822621	NA	0.583274	0.748731	0.45833	1.57539
sp|Q5JTH9|RRP12_HUMAN	Q5JTH9	RRP12	RRP12-like protein OS=Homo sapiens OX=9606 GN=RRP12 PE=1 SV=2	66	19.92	LHNELQSGSLR	[9] Phospho (ST)	NELQSGS*LRLGKS	sp|Q5JTH9|RRP12_HUMAN	202051	38464.5	188953	34031	9300.29	126794	188953	34031	NA	0.75327	-2.04818	0.0266102	0.12683	0.187083	0.425846	-2.5698	-2.04818	-0.575547	1.57495
sp|Q15149|PLEC_HUMAN	Q15149	PLEC	Plectin OS=Homo sapiens OX=9606 GN=PLEC PE=1 SV=3	4672	22.97	YASGSSASLGGPESAVA	[5] Phospho (ST)	RRYASGS*SASLGG	sp|Q15149|PLEC_HUMAN	16181.1	47250	12819.1	11861	28192.1	8470.49	16181.1	11861	NA	0.102819	-0.597773	0.0267865	NA	0.423692	NA	-0.448087	-0.745025	-0.597773	1.57208
sp|Q96GY3|LIN37_HUMAN	Q96GY3	LIN37	Protein lin-37 homolog OS=Homo sapiens OX=9606 GN=LIN37 PE=1 SV=1	138	24.98	ERECSPSSPLPPLPEDEEGSEVTNSK	[8] Phospho (ST)	RECSPSS*PLPPLP	sp|Q96GY3|LIN37_HUMAN	52736.9	100189	51522.9	81118	224231	217336	52736.9	217336	NA	0.521634	1.16227	0.026849	NA	0.0554583	NA	0.62121	1.16227	2.07664	1.57107
sp|Q06124|PTN11_HUMAN	Q06124	PTPN11	Tyrosine-protein phosphatase non-receptor type 11 OS=Homo sapiens OX=9606 GN=PTPN11 PE=1 SV=2	595	35.78	VYENVGLMQQQKSFR	[13] Phospho (ST)	LMQQQKS*FR	sp|Q06124|PTN11_HUMAN	22063.7	5034.38	13120.7	6947.67	2173.48	9570.3	13120.7	6947.67	NA	0.434404	-1.21181	0.0269666	NA	0.213552	NA	-1.66708	-1.21181	-0.455209	1.56917
sp|O75420|GGYF1_HUMAN	O75420	GIGYF1	GRB10-interacting GYF protein 1 OS=Homo sapiens OX=9606 GN=GIGYF1 PE=1 SV=2	862	16.77	SSPSLSDSYSHLSGRPIR	[1] Phospho (ST)	GLKNSRS*SPSLSD	sp|O75420|GGYF1_HUMAN	194118	50377.7	94053.4	120153	30878.2	70464.2	94053.4	70464.2	NA	0.116581	-0.692056	0.0269984	NA	0.430022	NA	-0.692056	-0.706196	-0.416589	1.56866
sp|Q9Y3T6|R3HC1_HUMAN	Q9Y3T6	R3HCC1	R3H and coiled-coil domain-containing protein 1 OS=Homo sapiens OX=9606 GN=R3HCC1 PE=1 SV=3	236	68.8	FGSTLQLDLEK	[3] Phospho (ST)	MATRFGS*TLQLDL	sp|Q9Y3T6|R3HC1_HUMAN	27099.5	5035.91	6615.13	17950.4	3692.9	3847.02	6615.13	3847.02	NA	0.115215	-0.594247	0.0270014	NA	0.536707	NA	-0.594247	-0.447497	-0.782027	1.56861
sp|Q7L804|RFIP2_HUMAN	Q7L804	RAB11FIP2	Rab11 family-interacting protein 2 OS=Homo sapiens OX=9606 GN=RAB11FIP2 PE=1 SV=1	429	14.91	ASNIMPSSSFHMSPTSNEDLR	[16] Phospho (ST)	FHMSPTS*NEDLRK	sp|Q7L804|RFIP2_HUMAN	75395	18300.7	35046.1	30503.2	5431.09	25486.2	35046.1	25486.2	NA	0.470364	-1.30551	0.0270067	NA	0.225682	NA	-1.30551	-1.75259	-0.459536	1.56853
sp|P46937|YAP1_HUMAN	P46937	YAP1	Transcriptional coactivator YAP1 OS=Homo sapiens OX=9606 GN=YAP1 PE=1 SV=2	382	63.35	TMTTNSSDPFLNSGTYHSR	[7] Phospho (ST)	TMTTNSS*DPFLNS	sp|P46937|YAP1_HUMAN	146445	12145.3	77278.5	65087.4	5405.04	59470.1	77278.5	59470.1	NA	0.339112	-1.16802	0.0270098	NA	0.53311	NA	-1.16991	-1.16802	-0.377902	1.56848
sp|A2A3K4|PTPC1_HUMAN	A2A3K4	PTPDC1	Protein tyrosine phosphatase domain-containing protein 1 OS=Homo sapiens OX=9606 GN=PTPDC1 PE=1 SV=1	392	43.18	RLSYSDSDLKR	[3] Phospho (ST)	HLKRRLS*YSDSDL	sp|A2A3K4|PTPC1_HUMAN	11228.9	913.128	1006.3	8668.67	440.656	487.481	1006.3	487.481	NA	0.287344	-1.04564	0.0270234	NA	0.619819	NA	-0.373334	-1.05117	-1.04564	1.56826
sp|Q00537|CDK17_HUMAN	Q00537	CDK17	Cyclin-dependent kinase 17 OS=Homo sapiens OX=9606 GN=CDK17 PE=1 SV=2	92	11.45	NGSRLDIVHENLK	[3] Phospho (ST)	AMPRNGS*RLDIVH	sp|Q00537|CDK17_HUMAN	3799.25	4527.84	5747.38	2707.15	1474.65	2812.7	4527.84	2707.15	NA	0.381361	-1.03095	0.0270379	NA	0.031892	NA	-0.488939	-1.61845	-1.03095	1.56803
sp|Q86VM9|ZCH18_HUMAN	Q86VM9	ZC3H18	Zinc finger CCCH domain-containing protein 18 OS=Homo sapiens OX=9606 GN=ZC3H18 PE=1 SV=2	677	35.6	ERPARTPPR	[6] Phospho (ST)	KERPART*PPRRRT	sp|Q86VM9|ZCH18_HUMAN	302753	274432	592265	189654	158224	444780	302753	189654	NA	0.137934	-0.674771	0.0270597	NA	0.288646	NA	-0.674771	-0.79448	-0.41315	1.56768
sp|Q14004|CDK13_HUMAN	Q14004	CDK13	Cyclin-dependent kinase 13 OS=Homo sapiens OX=9606 GN=CDK13 PE=1 SV=2	871	66.43	LYSSEESRPYTNK	[11] Phospho (ST)	EESRPYT*NKVITL	sp|Q14004|CDK13_HUMAN	58928.4	16860	41850.8	41990.5	4738.41	9556.09	41850.8	9556.09	NA	0.652235	-1.83113	0.027094	0.127481	0.166024	0.41487	-0.4889	-1.83113	-2.13076	1.56713
sp|Q6UB98|ANR12_HUMAN	Q6UB98	ANKRD12	Ankyrin repeat domain-containing protein 12 OS=Homo sapiens OX=9606 GN=ANKRD12 PE=1 SV=3	1311	29.33	RCSMPSVICEHTK	[3] Phospho (ST)	IEVRRCS*MPSVIC	sp|Q6UB98|ANR12_HUMAN	133.429	4284.07	648.143	356.547	11333.1	8629.67	648.143	8629.67	NA	0.99056	1.41802	0.0271181	NA	0.281577	NA	1.41802	1.40349	3.73492	1.56674
sp|P49840|GSK3A_HUMAN	P49840	GSK3A	Glycogen synthase kinase-3 alpha OS=Homo sapiens OX=9606 GN=GSK3A PE=1 SV=2	279	50.24	GEPNVSYICSR	[7] Phospho (Y)	GEPNVSY*ICSRYY	sp|P49840|GSK3A_HUMAN	1.27318e+06	2.26602e+06	1.20514e+06	1.86248e+06	3.62859e+06	3.00923e+06	1.27318e+06	3.00923e+06	NA	0.302839	0.679249	0.027174	NA	0.0872623	NA	0.548785	0.679249	1.32019	1.56585
sp|Q70E73|RAPH1_HUMAN	Q70E73	RAPH1	Ras-associated and pleckstrin homology domains-containing protein 1 OS=Homo sapiens OX=9606 GN=RAPH1 PE=1 SV=3	856	14.01	QQSFCAKPPPSPLSPVPSVVK	[14] Phospho (ST)	PPPSPLS*PVPSVV	sp|Q70E73|RAPH1_HUMAN	7933.52	30926.4	36569.6	20475.2	42744.3	131152	30926.4	42744.3	NA	0.438526	1.36785	0.0273877	NA	0.229982	NA	1.36785	0.466892	1.84252	1.56244
sp|O94885|SASH1_HUMAN	O94885	SASH1	SAM and SH3 domain-containing protein 1 OS=Homo sapiens OX=9606 GN=SASH1 PE=1 SV=3	813	39.02	SLPVSICR	[1] Phospho (ST)	LNKNRRS*LPVSIC	sp|O94885|SASH1_HUMAN	35528.2	60864.8	34162.5	55993.7	148599	169120	35528.2	148599	NA	0.586306	1.28774	0.0274441	NA	0.0394629	NA	0.656302	1.28774	2.30756	1.56155
sp|Q02952|AKA12_HUMAN	Q02952	AKAP12	A-kinase anchor protein 12 OS=Homo sapiens OX=9606 GN=AKAP12 PE=1 SV=4	1390	88.54	EVSSLEGSPPPCLGQEEAVCTK	[3] Phospho (ST)	DGAKEVS*SLEGSP	sp|Q02952|AKA12_HUMAN	154754	298786	114558	261679	762031	691841	154754	691841	NA	0.671994	1.35074	0.0275332	NA	0.0387963	NA	0.757823	1.35074	2.59437	1.56014
sp|P23588|IF4B_HUMAN	P23588	EIF4B	Eukaryotic translation initiation factor 4B OS=Homo sapiens OX=9606 GN=EIF4B PE=1 SV=2	207	87.64	ARPATDSFDDYPPR	[7] Phospho (ST)	ARPATDS*FDDYPP	sp|P23588|IF4B_HUMAN	594183	381132	1.14725e+06	155680	180098	765455	594183	180098	NA	0.433713	-1.08151	0.0275838	NA	0.17119	NA	-1.93233	-1.08151	-0.583792	1.55935
sp|Q8TF74|WIPF2_HUMAN	Q8TF74	WIPF2	WAS/WASL-interacting protein family member 2 OS=Homo sapiens OX=9606 GN=WIPF2 PE=1 SV=1	385	12.51	NGHRDSITTVR	[6] Phospho (ST)	RNGHRDS*ITTVRS	sp|Q8TF74|WIPF2_HUMAN	4751.6	10778	3034.1	2712.66	2740.27	307.602	4751.6	2712.66	NA	0.775382	-1.97569	0.0276273	0.128345	0.0967927	0.368495	-0.808705	-1.97569	-3.30213	1.55866
sp|Q15365|PCBP1_HUMAN	Q15365	PCBP1	Poly(rC)-binding protein 1 OS=Homo sapiens OX=9606 GN=PCBP1 PE=1 SV=2	190	84.92	VMTIPYQPMPASSPVICAGGQDR	[13] Phospho (ST)	QPMPASS*PVICAG	sp|Q15365|PCBP1_HUMAN	654117	979428	627204	955308	1.50002e+06	1.46486e+06	654117	1.46486e+06	NA	0.27368	0.614972	0.0278827	NA	0.0575401	NA	0.546416	0.614972	1.22375	1.55467
sp|Q6VMQ6|MCAF1_HUMAN	Q6VMQ6	ATF7IP	Activating transcription factor 7-interacting protein 1 OS=Homo sapiens OX=9606 GN=ATF7IP PE=1 SV=3	118	19.03	NKQDDDLNCEPLSPHNITPEPVSK	[18] Phospho (ST)	LSPHNIT*PEPVSK	sp|Q6VMQ6|MCAF1_HUMAN	9382.33	22295.7	10397.6	14572.3	39156.2	34181.7	10397.6	34181.7	NA	0.431172	0.812479	0.0279352	NA	0.10665	NA	0.635209	0.812479	1.71697	1.55385
sp|P21333|FLNA_HUMAN	P21333	FLNA	Filamin-A OS=Homo sapiens OX=9606 GN=FLNA PE=1 SV=4	1805	26.63	GEITGEVR	[4] Phospho (ST)	IKKGEIT*GEVRMP	sp|P21333|FLNA_HUMAN	14109	9679.58	11729.1	8519.96	7383.68	6736.84	11729.1	7383.68	NA	0.156655	-0.727693	0.0279362	NA	0.0601209	NA	-0.727693	-0.390604	-0.799943	1.55383
sp|Q4L180|FIL1L_HUMAN	Q4L180	FILIP1L	Filamin A-interacting protein 1-like OS=Homo sapiens OX=9606 GN=FILIP1L PE=1 SV=2	986	97.32	AQTPESCGSLTPER	[3] Phospho (ST)	TFARAQT*PESCGS	sp|Q4L180|FIL1L_HUMAN	181945	245494	244431	265246	413128	668302	244431	413128	NA	0.347891	0.750903	0.028208	NA	0.0711428	NA	0.543823	0.750903	1.45108	1.54963
sp|Q96LT9|RNPC3_HUMAN	Q96LT9	RNPC3	RNA-binding region-containing protein 3 OS=Homo sapiens OX=9606 GN=RNPC3 PE=1 SV=1	108	19.95	EQDRVHSPCPTSGSEK	[7] Phospho (ST)	EQDRVHS*PCPTSG	sp|Q96LT9|RNPC3_HUMAN	62224.6	60146	61105.9	90685.6	82997.1	106302	61105.9	90685.6	NA	0.124091	0.543389	0.0284071	NA	0.0486568	NA	0.543389	0.464594	0.798787	1.54657
sp|P52272|HNRPM_HUMAN	P52272	HNRNPM	Heterogeneous nuclear ribonucleoprotein M OS=Homo sapiens OX=9606 GN=HNRNPM PE=1 SV=3	528	147.15	MGLSMER	[4] Phospho (ST)	IERMGLS*MERMVP	sp|P52272|HNRPM_HUMAN	520913	430060	643127	313717	328958	348668	520913	328958	NA	0.181089	-0.731577	0.0284178	NA	0.0491091	NA	-0.731577	-0.386636	-0.883248	1.54641
sp|P80723|BASP1_HUMAN	P80723	BASP1	Brain acid soluble protein 1 OS=Homo sapiens OX=9606 GN=BASP1 PE=1 SV=2	176	41.41	SDGAPASDSKPGSSEAAPSSK	[13] Phospho (ST)	SDSKPGS*SEAAPS	sp|P80723|BASP1_HUMAN	16884.7	27458.8	20777.1	6904.35	16618.5	14799	20777.1	14799	NA	0.267355	-0.72448	0.0284331	NA	0.108498	NA	-1.29014	-0.72448	-0.489496	1.54618
sp|P80723|BASP1_HUMAN	P80723	BASP1	Brain acid soluble protein 1 OS=Homo sapiens OX=9606 GN=BASP1 PE=1 SV=2	172	41.41	SDGAPASDSKPGSSEAAPSSK	[9] Phospho (ST)	GAPASDS*KPGSSE	sp|P80723|BASP1_HUMAN	16884.7	27458.8	20777.1	6904.35	16618.5	14799	20777.1	14799	NA	0.267355	-0.72448	0.0284331	NA	0.108498	NA	-1.29014	-0.72448	-0.489496	1.54618
sp|Q9Y4F1|FARP1_HUMAN	Q9Y4F1	FARP1	FERM, ARHGEF and pleckstrin domain-containing protein 1 OS=Homo sapiens OX=9606 GN=FARP1 PE=1 SV=1	12	17.42	GEIEQRPTPGSR	[11] Phospho (ST)	QRPTPGS*RLGAPE	sp|Q9Y4F1|FARP1_HUMAN	286661	458415	300145	199262	266274	108755	300145	199262	NA	0.309621	-0.783742	0.0285278	NA	0.0789024	NA	-0.524677	-0.783742	-1.46457	1.54473
sp|O95747|OXSR1_HUMAN	O95747	OXSR1	Serine/threonine-protein kinase OSR1 OS=Homo sapiens OX=9606 GN=OXSR1 PE=1 SV=1	423	13.23	TAQALSSGSGSQETK	[7] Phospho (ST)	TAQALSS*GSGSQE	sp|O95747|OXSR1_HUMAN	6725.64	3716.99	2658.51	547.12	2233.39	419.381	3716.99	547.12	NA	1.00183	-2.66428	0.0285379	0.128753	0.0221361	0.289829	-3.61974	-0.734898	-2.66428	1.54458
sp|Q66K74|MAP1S_HUMAN	Q66K74	MAP1S	Microtubule-associated protein 1S OS=Homo sapiens OX=9606 GN=MAP1S PE=1 SV=2	731	247.95	RSASPHDVDLCLVSPCEFEHR	[4] Phospho (ST)	RARRSAS*PHDVDL	sp|Q66K74|MAP1S_HUMAN	424804	893580	303574	749908	1.94066e+06	1.6947e+06	424804	1.6947e+06	NA	0.660658	1.11888	0.0285407	NA	0.045534	NA	0.819917	1.11888	2.48091	1.54454
sp|P20810|ICAL_HUMAN	P20810	CAST	Calpastatin OS=Homo sapiens OX=9606 GN=CAST PE=1 SV=4	243	279.01	EGITGPPADSSKPIGPDDAIDALSSDFTCGSPTAAGK	[31] Phospho (ST)	SDFTCGS*PTAAGK	sp|P20810|ICAL_HUMAN	177389	1.19295e+06	982071	313460	1.6814e+06	1.39665e+06	982071	1.39665e+06	NA	0.132369	0.508073	0.0285747	NA	0.569088	NA	0.821361	0.49513	0.508073	1.54402
sp|Q92685|ALG3_HUMAN	Q92685	ALG3	Dol-P-Man:Man(5)GlcNAc(2)-PP-Dol alpha-1,3-mannosyltransferase OS=Homo sapiens OX=9606 GN=ALG3 PE=1 SV=1	13	78.68	SGSAAQAEGLCK	[3] Phospho (ST)	KRGRSGS*AAQAEG	sp|Q92685|ALG3_HUMAN	263582	672944	174877	442731	895996	373976	263582	442731	NA	0.235816	0.748176	0.0287167	NA	0.277351	NA	0.748176	0.413005	1.09661	1.54186
sp|Q8IZH2|XRN1_HUMAN	Q8IZH2	XRN1	5'-3' exoribonuclease 1 OS=Homo sapiens OX=9606 GN=XRN1 PE=1 SV=1	1299	30.06	FKEECKSPK	[7] Phospho (ST)	FKEECKS*PKAECW	sp|Q8IZH2|XRN1_HUMAN	1655.63	376.982	3559.16	2993.26	3971.78	13198.3	1655.63	3971.78	NA	0.857812	1.89075	0.0287571	0.128753	0.0897576	0.360852	0.854339	3.39722	1.89075	1.54126
sp|Q9HBL0|TENS1_HUMAN	Q9HBL0	TNS1	Tensin-1 OS=Homo sapiens OX=9606 GN=TNS1 PE=1 SV=2	1245	32.72	AINPSMAAPSSPSLSHHQMMGPPGTGFHGSTVSSPQSSAATTPGSPSLCR	[47] Phospho (ST)	TTPGSPS*LCRHPA	sp|Q9HBL0|TENS1_HUMAN	2.44681e+06	3.50664e+06	3.2082e+06	4.02155e+06	5.24812e+06	9.05867e+06	3.2082e+06	5.24812e+06	NA	0.365921	0.716848	0.0288474	NA	0.05667	NA	0.716848	0.581709	1.49754	1.53989
sp|Q9HBL0|TENS1_HUMAN	Q9HBL0	TNS1	Tensin-1 OS=Homo sapiens OX=9606 GN=TNS1 PE=1 SV=2	1203	32.72	AINPSMAAPSSPSLSHHQMMGPPGTGFHGSTVSSPQSSAATTPGSPSLCR	[5] Phospho (ST)	WRAINPS*MAAPSS	sp|Q9HBL0|TENS1_HUMAN	2.44681e+06	3.50664e+06	3.2082e+06	4.02155e+06	5.24812e+06	9.05867e+06	3.2082e+06	5.24812e+06	NA	0.365921	0.716848	0.0288474	NA	0.05667	NA	0.716848	0.581709	1.49754	1.53989
sp|Q96PE2|ARHGH_HUMAN	Q96PE2	ARHGEF17	Rho guanine nucleotide exchange factor 17 OS=Homo sapiens OX=9606 GN=ARHGEF17 PE=1 SV=1	1991	51.99	FLAAVQLPDGFNLLCPTPPPPPDTGPEK	[17] Phospho (ST)	FNLLCPT*PPPPPD	sp|Q96PE2|ARHGH_HUMAN	45444.6	134373	49868.5	157450	179150	150922	49868.5	157450	NA	0.431582	1.5976	0.028902	0.128753	0.0414171	0.323406	1.79272	0.414921	1.5976	1.53907
sp|P52272|HNRPM_HUMAN	P52272	HNRNPM	Heterogeneous nuclear ribonucleoprotein M OS=Homo sapiens OX=9606 GN=HNRNPM PE=1 SV=3	618	188	MGLAMGGGGGASFDR	[12] Phospho (ST)	GGGGGAS*FDRAIE	sp|P52272|HNRPM_HUMAN	227249	233815	602068	81421.5	137716	414410	233815	137716	NA	0.310551	-0.763674	0.0289528	NA	0.25756	NA	-1.48079	-0.763674	-0.538869	1.53831
sp|Q86X27|RGPS2_HUMAN	Q86X27	RALGPS2	Ras-specific guanine nucleotide-releasing factor RalGPS2 OS=Homo sapiens OX=9606 GN=RALGPS2 PE=1 SV=1	422	24.52	LYHSLGPVTR	[4] Phospho (ST)	RNRLYHS*LGPVTR	sp|Q86X27|RGPS2_HUMAN	24250.7	4313.17	39953.9	5328.32	2231.74	23433.7	24250.7	5328.32	NA	0.441758	-0.950578	0.0290208	NA	0.31947	NA	-2.18627	-0.950578	-0.769752	1.53729
sp|Q9UPU5|UBP24_HUMAN	Q9UPU5	USP24	Ubiquitin carboxyl-terminal hydrolase 24 OS=Homo sapiens OX=9606 GN=USP24 PE=1 SV=3	2057	15.34	SRVSVVR	[4] Phospho (ST)	PKKSRVS*VVRQEA	sp|Q9UPU5|UBP24_HUMAN	17987.9	45909.3	13838.5	12986.6	20240.4	8652.07	17987.9	12986.6	NA	0.239589	-0.677568	0.0290226	NA	0.231721	NA	-0.470004	-1.18155	-0.677568	1.53726
sp|P06493|CDK1_HUMAN	P06493	CDK1	Cyclin-dependent kinase 1 OS=Homo sapiens OX=9606 GN=CDK1 PE=1 SV=3	14	30.94	IGEGTYGVVYK	[5] Phospho (ST)	EKIGEGT*YGVVYK	sp|P06493|CDK1_HUMAN	32352.4	39315.9	105751	24135	21327	42164	39315.9	24135	NA	0.310289	-0.88243	0.0290317	NA	0.171918	NA	-0.422747	-0.88243	-1.32659	1.53713
sp|P82094|TMF1_HUMAN	P82094	TMF1	TATA element modulatory factor OS=Homo sapiens OX=9606 GN=TMF1 PE=1 SV=2	401	67.15	SATPVNCEQPDILVSSTPINEGQTVLDK	[3] Phospho (ST)	ESGRSAT*PVNCEQ	sp|P82094|TMF1_HUMAN	3331.79	53387.5	12407.8	20794.2	80380.3	101622	12407.8	80380.3	NA	0.647122	2.64181	0.0291185	0.128753	0.127236	0.391059	2.64181	0.59034	3.03389	1.53583
sp|P23497|SP100_HUMAN	P23497	SP100	Nuclear autoantigen Sp-100 OS=Homo sapiens OX=9606 GN=SP100 PE=1 SV=3	362	72.59	SEPVINNDNPLESNDEKEGQEATCSR	[13] Phospho (ST)	NDNPLES*NDEKEG	sp|P23497|SP100_HUMAN	143360	285209	149002	211470	387893	242648	149002	242648	NA	0.0905225	0.560811	0.0291566	NA	0.223859	NA	0.560811	0.443637	0.703535	1.53526
sp|Q14C86|GAPD1_HUMAN	Q14C86	GAPVD1	GTPase-activating protein and VPS9 domain-containing protein 1 OS=Homo sapiens OX=9606 GN=GAPVD1 PE=1 SV=2	762	139.12	EVSSRPSTPGLSVVSGISATSEDIPNKIEDLR	[8] Phospho (ST)	VSSRPST*PGLSVV	sp|Q14C86|GAPD1_HUMAN	1.21743e+06	1.2264e+06	919033	1.71378e+06	1.88735e+06	1.31249e+06	1.21743e+06	1.71378e+06	NA	0.0484252	0.514117	0.0292042	NA	0.107528	NA	0.493348	0.621938	0.514117	1.53455
sp|Q9UPN3|MACF1_HUMAN	Q9UPN3	MACF1	Microtubule-actin cross-linking factor 1, isoforms 1/2/3/5 OS=Homo sapiens OX=9606 GN=MACF1 PE=1 SV=4	1367	21.7	AFVESQQKSPGKR	[9] Phospho (ST)	VESQQKS*PGKRRR	sp|Q9UPN3|MACF1_HUMAN	25359.3	17511.9	48537.4	6206.6	7065.85	34105.6	25359.3	7065.85	NA	0.51637	-1.3094	0.0293734	NA	0.15932	NA	-2.03064	-1.3094	-0.509087	1.53205
sp|O60271|JIP4_HUMAN	O60271	SPAG9	C-Jun-amino-terminal kinase-interacting protein 4 OS=Homo sapiens OX=9606 GN=SPAG9 PE=1 SV=4	815	69.21	ETDYPAGEDLSESGQVDK	[13] Phospho (ST)	GEDLSES*GQVDKA	sp|O60271|JIP4_HUMAN	60502	76483.4	44283.1	89771.3	130392	131989	60502	130392	NA	0.392902	0.769635	0.0296736	NA	0.0287072	NA	0.569272	0.769635	1.57559	1.52763
sp|P60468|SC61B_HUMAN	P60468	SEC61B	Protein transport protein Sec61 subunit beta OS=Homo sapiens OX=9606 GN=SEC61B PE=1 SV=2	19	39.66	SPSKAVAAR	[3] Phospho (ST)	SSGRSPS*KAVAAR	sp|P60468|SC61B_HUMAN	21555.5	10278.6	15880.1	12502.1	4546.18	11980.7	15880.1	11980.7	NA	0.264141	-0.785885	0.0299311	NA	0.189397	NA	-0.785885	-1.17692	-0.406507	1.52388
sp|Q5JSZ5|PRC2B_HUMAN	Q5JSZ5	PRRC2B	Protein PRRC2B OS=Homo sapiens OX=9606 GN=PRRC2B PE=1 SV=2	1185	105.81	GCSEDHSGLDAK	[3] Phospho (ST)	RSNKGCS*EDHSGL	sp|Q5JSZ5|PRC2B_HUMAN	10118.9	23055.2	38941.4	19897.4	44638.6	228475	23055.2	44638.6	NA	0.694253	0.975535	0.0299612	NA	0.19691	NA	0.975535	0.953203	2.55265	1.52344
sp|P29966|MARCS_HUMAN	P29966	MARCKS	Myristoylated alanine-rich C-kinase substrate OS=Homo sapiens OX=9606 GN=MARCKS PE=1 SV=4	29	71.43	GEAAAERPGEAAVASSPSK	[18] Phospho (ST)	AVASSPS*KANGQE	sp|P29966|MARCS_HUMAN	664163	829817	1.18079e+06	448796	615862	709062	829817	615862	NA	0.105349	-0.565477	0.0299744	NA	0.147896	NA	-0.565477	-0.430187	-0.735765	1.52325
sp|Q14103|HNRPD_HUMAN	Q14103	HNRNPD	Heterogeneous nuclear ribonucleoprotein D0 OS=Homo sapiens OX=9606 GN=HNRNPD PE=1 SV=1	351	14.35	GGHQNSYKPY	[6] Phospho (ST)	RGGHQNS*YKPY	sp|Q14103|HNRPD_HUMAN	773.779	4791.61	1831.87	3589.88	7948.92	3656.62	1831.87	3656.62	NA	0.59034	0.997192	0.0300875	NA	0.13375	NA	2.21394	0.730247	0.997192	1.52161
sp|Q9NP72|RAB18_HUMAN	Q9NP72	RAB18	Ras-related protein Rab-18 OS=Homo sapiens OX=9606 GN=RAB18 PE=1 SV=1	144	36.36	KHSMLFIEASAK	[3] Phospho (ST)	KFARKHS*MLFIEA	sp|Q9NP72|RAB18_HUMAN	7181.83	48.6442	48.3417	10043.7	257.934	251.611	48.6442	257.934	NA	0.560982	2.37985	0.0301638	0.131787	0.514694	0.622828	0.48387	2.40666	2.37985	1.52051
sp|P10070|GLI2_HUMAN	P10070	GLI2	Zinc finger protein GLI2 OS=Homo sapiens OX=9606 GN=GLI2 PE=1 SV=4	1015	19.15	LQSHPSTDGGLAR	[7] Phospho (ST)	LQSHPST*DGGLAR	sp|P10070|GLI2_HUMAN	53646.5	28125.2	122467	24327.3	22135.5	59657.1	53646.5	24327.3	NA	0.318883	-1.03763	0.0302802	NA	0.267007	NA	-1.14091	-0.345505	-1.03763	1.51884
sp|P78559|MAP1A_HUMAN	P78559	MAP1A	Microtubule-associated protein 1A OS=Homo sapiens OX=9606 GN=MAP1A PE=1 SV=6	1152	13.27	SLSPEDAESLSVLSVPSPDTANQEPTPKSPCGLTEQYLHK	[9] Phospho (ST)	SPEDAES*LSVLSV	sp|P78559|MAP1A_HUMAN	1.06167e+06	1.01164e+06	1.41227e+06	1.3753e+06	1.67438e+06	2.67852e+06	1.06167e+06	1.67438e+06	NA	0.187238	0.726931	0.0303462	NA	0.106896	NA	0.373418	0.726931	0.923417	1.5179
sp|Q9UMS6|SYNP2_HUMAN	Q9UMS6	SYNPO2	Synaptopodin-2 OS=Homo sapiens OX=9606 GN=SYNPO2 PE=1 SV=2	930	99.86	APPPVAYNPIHSPSYPLAALK	[12] Phospho (ST)	AYNPIHS*PSYPLA	sp|Q9UMS6|SYNP2_HUMAN	365581	466229	1.71568e+06	493550	689689	3.07132e+06	466229	689689	NA	0.146905	0.564907	0.0303718	NA	0.534839	NA	0.433005	0.564907	0.840075	1.51753
sp|P0C7T5|ATX1L_HUMAN	P0C7T5	ATXN1L	Ataxin-1-like OS=Homo sapiens OX=9606 GN=ATXN1L PE=1 SV=1	615	52.3	TVLGSRELCDSEGK	[5] Phospho (ST)	ERTVLGS*RELCDS	sp|P0C7T5|ATX1L_HUMAN	3729.55	14867.9	19920.3	9592.67	19140.4	43108.6	14867.9	19140.4	NA	0.326942	1.11374	0.0303961	NA	0.311353	NA	1.36293	0.364425	1.11374	1.51718
sp|P18084|ITB5_HUMAN	P18084	ITGB5	Integrin beta-5 OS=Homo sapiens OX=9606 GN=ITGB5 PE=1 SV=1	770	72.88	YEMASNPLYR	[5] Phospho (ST)	ARYEMAS*NPLYRK	sp|P18084|ITB5_HUMAN	54651.7	32640.6	63340.4	41836.5	20263.6	33401.2	54651.7	33401.2	NA	0.188131	-0.687778	0.0304075	NA	0.168727	NA	-0.385504	-0.687778	-0.923224	1.51702
sp|P35269|T2FA_HUMAN	P35269	GTF2F1	General transcription factor IIF subunit 1 OS=Homo sapiens OX=9606 GN=GTF2F1 PE=1 SV=2	433	91.75	LDTGPQSLSGK	[9] Phospho (ST)	TGPQSLS*GKSTPQ	sp|P35269|T2FA_HUMAN	219100	136341	182991	129474	101018	124673	182991	124673	NA	0.112531	-0.553622	0.0304142	NA	0.0991488	NA	-0.758925	-0.432615	-0.553622	1.51692
sp|O75182|SIN3B_HUMAN	O75182	SIN3B	Paired amphipathic helix protein Sin3b OS=Homo sapiens OX=9606 GN=SIN3B PE=1 SV=2	740	33.53	KKPAPGPHSSPPEEK	[10] Phospho (ST)	APGPHSS*PPEEKG	sp|O75182|SIN3B_HUMAN	27951.3	33063.6	79425.2	99630.6	43721.1	232267	33063.6	99630.6	NA	0.443572	1.54812	0.0304494	NA	0.143081	NA	1.83368	0.403086	1.54812	1.51642
sp|Q9H4G0|E41L1_HUMAN	Q9H4G0	EPB41L1	Band 4.1-like protein 1 OS=Homo sapiens OX=9606 GN=EPB41L1 PE=1 SV=2	686	26.4	GACSTPDMPQFEPVK	[5] Phospho (ST)	DRGACST*PDMPQF	sp|Q9H4G0|E41L1_HUMAN	34830.5	103492	68081.6	71354.7	133467	118635	68081.6	118635	NA	0.225469	0.801198	0.0304576	NA	0.198307	NA	1.03466	0.366962	0.801198	1.5163
sp|Q9UKI2|BORG2_HUMAN	Q9UKI2	CDC42EP3	Cdc42 effector protein 3 OS=Homo sapiens OX=9606 GN=CDC42EP3 PE=1 SV=1	191	30.29	DSHSSSLSEQYPDWPAEDMFDHPTPCELIK	[6] Phospho (ST)	RDSHSSS*LSEQYP	sp|Q9UKI2|BORG2_HUMAN	57855.9	58639.3	28182.2	132277	76087.4	79157.2	57855.9	79157.2	NA	0.360183	1.19303	0.0304665	NA	0.0576382	NA	1.19303	0.375788	1.48994	1.51618
sp|P50548|ERF_HUMAN	P50548	ERF	ETS domain-containing transcription factor ERF OS=Homo sapiens OX=9606 GN=ERF PE=1 SV=2	187	112.15	GSVSDCSDGTSELEEPLGEDPR	[4] Phospho (ST)	LGRGSVS*DCSDGT	sp|P50548|ERF_HUMAN	44532.7	181993	103723	88571.2	243332	291579	103723	243332	NA	0.36109	0.991974	0.0304771	NA	0.224098	NA	0.991974	0.419046	1.49114	1.51603
sp|Q9BTU6|P4K2A_HUMAN	Q9BTU6	PI4K2A	Phosphatidylinositol 4-kinase type 2-alpha OS=Homo sapiens OX=9606 GN=PI4K2A PE=1 SV=1	462	83.77	SSSESYTQSFQSR	[3] Phospho (ST)	SHQRSSS*ESYTQS	sp|Q9BTU6|P4K2A_HUMAN	513583	189351	139573	350301	139794	87825.9	189351	139794	NA	0.0798097	-0.552005	0.0305493	NA	0.476008	NA	-0.552005	-0.437758	-0.668303	1.515
sp|Q9BXB4|OSB11_HUMAN	Q9BXB4	OSBPL11	Oxysterol-binding protein-related protein 11 OS=Homo sapiens OX=9606 GN=OSBPL11 PE=1 SV=2	184	24.81	SFSLASSSNSPISQR	[13] Phospho (ST)	SSNSPIS*QRRPSQ	sp|Q9BXB4|OSB11_HUMAN	60650.8	65163.7	83822.3	45644.2	32839.1	30468.3	65163.7	32839.1	NA	0.364875	-0.988655	0.0305712	NA	0.019568	NA	-0.410096	-0.988655	-1.46003	1.51469
sp|Q7L8J4|3BP5L_HUMAN	Q7L8J4	SH3BP5L	SH3 domain-binding protein 5-like OS=Homo sapiens OX=9606 GN=SH3BP5L PE=1 SV=1	343	51.35	TVASDLQK	[4] Phospho (ST)	SLRTVAS*DLQKCD	sp|Q7L8J4|3BP5L_HUMAN	87031.6	185891	128655	127652	261910	266657	128655	261910	NA	0.222892	0.552603	0.0305783	NA	0.179386	NA	0.552603	0.49462	1.05148	1.51459
sp|Q9HB19|PKHA2_HUMAN	Q9HB19	PLEKHA2	Pleckstrin homology domain-containing family A member 2 OS=Homo sapiens OX=9606 GN=PLEKHA2 PE=1 SV=2	316	61.4	SISLTRPGSSSLSSGPNSILCR	[5] Phospho (ST)	SRSISLT*RPGSSS	sp|Q9HB19|PKHA2_HUMAN	50385.5	68948.2	50473.8	69364.9	116918	127685	50473.8	116918	NA	0.318828	0.761912	0.0306392	NA	0.0512059	NA	0.461198	0.761912	1.33898	1.51372
sp|Q14978|NOLC1_HUMAN	Q14978	NOLC1	Nucleolar and coiled-body phosphoprotein 1 OS=Homo sapiens OX=9606 GN=NOLC1 PE=1 SV=2	623	39.12	ASSPFRR	[3] Phospho (ST)	GEKRASS*PFRRVR	sp|Q14978|NOLC1_HUMAN	517134	291757	746331	97308.1	91554.8	521299	517134	97308.1	NA	0.66447	-1.67206	0.0306957	0.13216	0.107476	0.376935	-2.40991	-1.67206	-0.517706	1.51292
sp|Q9HB20|PKHA3_HUMAN	Q9HB20	PLEKHA3	Pleckstrin homology domain-containing family A member 3 OS=Homo sapiens OX=9606 GN=PLEKHA3 PE=1 SV=2	211	33.46	SVSHPGSCSSER	[3] Phospho (ST)	MMKRSVS*HPGSCS	sp|Q9HB20|PKHA3_HUMAN	79712	71916.8	130658	136275	104426	177292	79712	136275	NA	0.121147	0.538073	0.0307047	NA	0.165961	NA	0.773653	0.538073	0.440327	1.5128
sp|Q9BVJ6|UT14A_HUMAN	Q9BVJ6	UTP14A	U3 small nucleolar RNA-associated protein 14 homolog A OS=Homo sapiens OX=9606 GN=UTP14A PE=1 SV=1	405	27.97	EAATQEDPEQLPELEAHGVSESEGEERPVAEEEILLR	[20] Phospho (ST)	LEAHGVS*ESEGEE	sp|Q9BVJ6|UT14A_HUMAN	121093	182023	150765	165190	293451	217274	150765	217274	NA	0.086207	0.527213	0.0308137	NA	0.15046	NA	0.448012	0.688998	0.527213	1.51126
sp|Q9UKV3|ACINU_HUMAN	Q9UKV3	ACIN1	Apoptotic chromatin condensation inducer in the nucleus OS=Homo sapiens OX=9606 GN=ACIN1 PE=1 SV=2	825	114.33	KISVVSATK	[3] Phospho (ST)	SFKRKIS*VVSATK	sp|Q9UKV3|ACINU_HUMAN	714994	771343	659077	521776	539064	382168	714994	521776	NA	0.118228	-0.516916	0.0309291	NA	0.0726567	NA	-0.454501	-0.516916	-0.786241	1.50963
sp|Q92622|RUBIC_HUMAN	Q92622	RUBCN	Run domain Beclin-1-interacting and cysteine-rich domain-containing protein OS=Homo sapiens OX=9606 GN=RUBCN PE=1 SV=4	248	10.12	STSFPLSGPPR	[3] Phospho (ST)	SERRSTS*FPLSGP	sp|Q92622|RUBIC_HUMAN	4133.13	2759.35	737.742	2214.98	1744.12	564.056	2759.35	1744.12	NA	0.178226	-0.661831	0.030936	NA	0.47326	NA	-0.899939	-0.661831	-0.387278	1.50954
sp|Q9Y4K4|M4K5_HUMAN	Q9Y4K4	MAP4K5	Mitogen-activated protein kinase kinase kinase kinase 5 OS=Homo sapiens OX=9606 GN=MAP4K5 PE=1 SV=2	434	72.98	RQSSPSCGPVAETSSIGNGDGISK	[4] Phospho (ST)	ILRRQSS*PSCGPV	sp|Q9Y4K4|M4K5_HUMAN	324831	702379	308941	436204	1.09411e+06	633353	324831	633353	NA	0.219709	0.639432	0.0309547	NA	0.222128	NA	0.425312	0.639432	1.03568	1.50927
sp|Q9H4Z3|CAPAM_HUMAN	Q9H4Z3	PCIF1	mRNA (2'-O-methyladenosine-N(6)-)-methyltransferase OS=Homo sapiens OX=9606 GN=PCIF1 PE=1 SV=1	17	38.45	EEASLLSHSPGTSNQSQPCSPKPIR	[7] Phospho (ST)	EEASLLS*HSPGTS	sp|Q9H4Z3|CAPAM_HUMAN	20568.9	27046.9	10428	32289.2	42441.3	31056.7	20568.9	32289.2	NA	0.398872	0.650587	0.0309684	NA	0.0693416	NA	0.650587	0.650004	1.57445	1.50908
sp|Q9BT23|LIMD2_HUMAN	Q9BT23	LIMD2	LIM domain-containing protein 2 OS=Homo sapiens OX=9606 GN=LIMD2 PE=1 SV=1	29	39.71	SKSFSLR	[3] Phospho (ST)	TVQRSKS*FSLRAQ	sp|Q9BT23|LIMD2_HUMAN	179927	122286	481316	58062.2	94418.1	180187	179927	94418.1	NA	0.502148	-1.41749	0.0309685	NA	0.145414	NA	-1.63174	-0.373122	-1.41749	1.50908
sp|Q9H425|CA198_HUMAN	Q9H425	C1orf198	Uncharacterized protein C1orf198 OS=Homo sapiens OX=9606 GN=C1orf198 PE=1 SV=1	311	19.85	FAQVSSSNVVLK	[5] Phospho (ST)	PKFAQVS*SSNVVL	sp|Q9H425|CA198_HUMAN	6917.15	4958.13	15482.2	1008.62	97.9354	5712.26	6917.15	1008.62	NA	0.992491	-2.7778	0.0309695	0.13216	0.0748887	0.360852	-2.7778	-5.66182	-1.43848	1.50907
sp|Q15149|PLEC_HUMAN	Q15149	PLEC	Plectin OS=Homo sapiens OX=9606 GN=PLEC PE=1 SV=3	720	34.12	ARSDEGQLSPATR	[9] Phospho (ST)	SDEGQLS*PATRGA	sp|Q15149|PLEC_HUMAN	81716.9	55117	116883	49542.5	21426.8	83265.4	81716.9	49542.5	NA	0.289881	-0.721969	0.0310152	NA	0.20113	NA	-0.721969	-1.36308	-0.489273	1.50843
sp|Q02952|AKA12_HUMAN	Q02952	AKAP12	A-kinase anchor protein 12 OS=Homo sapiens OX=9606 GN=AKAP12 PE=1 SV=4	566	54.98	GGGDEESGEHTQVPADSPDSQEEQKGESSASSPEEPEEITCLEK	[29] Phospho (ST)	EQKGESS*ASSPEE	sp|Q02952|AKA12_HUMAN	717213	1.70091e+06	936923	989366	2.48309e+06	1.82749e+06	936923	1.82749e+06	NA	0.193608	0.54583	0.0312393	NA	0.243282	NA	0.464103	0.54583	0.963859	1.5053
sp|Q96PE1|AGRA2_HUMAN	Q96PE1	ADGRA2	Adhesion G protein-coupled receptor A2 OS=Homo sapiens OX=9606 GN=ADGRA2 PE=1 SV=2	1276	12.59	SASRDSLKGGGALEK	[3] Phospho (ST)	GQRRSAS*RDSLKG	sp|Q96PE1|AGRA2_HUMAN	47204.9	39206	45062.4	36875.2	22470.6	22110.2	45062.4	22470.6	NA	0.243436	-0.803034	0.0314676	NA	0.0598546	NA	-0.356287	-0.803034	-1.02721	1.50214
sp|Q96PE1|AGRA2_HUMAN	Q96PE1	ADGRA2	Adhesion G protein-coupled receptor A2 OS=Homo sapiens OX=9606 GN=ADGRA2 PE=1 SV=2	1279	12.59	SASRDSLKGGGALEK	[6] Phospho (ST)	RSASRDS*LKGGGA	sp|Q96PE1|AGRA2_HUMAN	47204.9	39206	45062.4	36875.2	22470.6	22110.2	45062.4	22470.6	NA	0.243436	-0.803034	0.0314676	NA	0.0598546	NA	-0.356287	-0.803034	-1.02721	1.50214
sp|Q9NQG6|MID51_HUMAN	Q9NQG6	MIEF1	Mitochondrial dynamics protein MID51 OS=Homo sapiens OX=9606 GN=MIEF1 PE=1 SV=1	97	33.67	SLQTLPTDSSTFDTDTFCPPRPK	[4] Phospho (ST)	LSRSLQT*LPTDSS	sp|Q9NQG6|MID51_HUMAN	65368	68560.7	35116	109615	87984	57790.2	65368	87984	NA	0.142507	0.718697	0.0319264	NA	0.19491	NA	0.745787	0.359858	0.718697	1.49585
sp|Q7Z2W4|ZCCHV_HUMAN	Q7Z2W4	ZC3HAV1	Zinc finger CCCH-type antiviral protein 1 OS=Homo sapiens OX=9606 GN=ZC3HAV1 PE=1 SV=3	335	89.68	FLENGSQEDLLHGNPGSTYLASNSTSAPNWK	[6] Phospho (ST)	RFLENGS*QEDLLH	sp|Q7Z2W4|ZCCHV_HUMAN	380624	53558.3	197859	262505	39650.2	111479	197859	111479	NA	0.137101	-0.536019	0.0319941	NA	0.569574	NA	-0.536019	-0.433783	-0.827706	1.49493
sp|P39880|CUX1_HUMAN	P39880	CUX1	Homeobox protein cut-like 1 OS=Homo sapiens OX=9606 GN=CUX1 PE=1 SV=3	1337	86.26	AAPSSEGDSCDGVEATEGPGSADTEEPK	[9] Phospho (ST)	PSSEGDS*CDGVEA	sp|P39880|CUX1_HUMAN	54560.4	53366.2	62872.1	74132.4	86174.7	89734	54560.4	86174.7	NA	0.090365	0.513234	0.0322237	NA	0.0669068	NA	0.442251	0.691337	0.513234	1.49182
sp|Q99590|SCAFB_HUMAN	Q99590	SCAF11	Protein SCAF11 OS=Homo sapiens OX=9606 GN=SCAF11 PE=1 SV=2	333	66.8	AETASQSQRSPISDNSGCDAPGNSNPSLSVPSSAESEK	[5] Phospho (ST)	TRAETAS*QSQRSP	sp|Q99590|SCAFB_HUMAN	415773	527261	417287	526728	1.1794e+06	797253	417287	797253	NA	0.273484	0.933999	0.0322936	NA	0.0754051	NA	0.341262	1.16147	0.933999	1.49088
sp|Q13555|KCC2G_HUMAN	Q13555	CAMK2G	Calcium/calmodulin-dependent protein kinase type II subunit gamma OS=Homo sapiens OX=9606 GN=CAMK2G PE=1 SV=4	287	89.68	QETVECLR	[3] Phospho (ST)	MMHRQET*VECLRK	sp|Q13555|KCC2G_HUMAN	124341	227904	157920	180780	372558	211395	157920	211395	NA	0.101133	0.539933	0.0324516	NA	0.225602	NA	0.539933	0.709037	0.420754	1.48876
sp|Q9UPS6|SET1B_HUMAN	Q9UPS6	SETD1B	Histone-lysine N-methyltransferase SETD1B OS=Homo sapiens OX=9606 GN=SETD1B PE=1 SV=3	994	11.64	LRPSTSVDEEDEESERER	[14] Phospho (ST)	DEEDEES*ERERDR	sp|Q9UPS6|SET1B_HUMAN	2164.81	14059.5	14638.1	11792.3	35099.4	22438.3	14059.5	22438.3	NA	0.645652	1.3199	0.0324611	NA	0.154257	NA	2.44554	1.3199	0.616235	1.48864
sp|Q01995|TAGL_HUMAN	Q01995	TAGLN	Transgelin OS=Homo sapiens OX=9606 GN=TAGLN PE=1 SV=4	186	201.77	GASQAGMTGYGR	[3] Phospho (ST)	GSNRGAS*QAGMTG	sp|Q01995|TAGL_HUMAN	2.74461e+06	547253	5.92545e+06	473245	373967	657528	2.74461e+06	473245	NA	0.97512	-2.53594	0.0327062	0.136313	0.0637233	0.350256	-2.53594	-0.549297	-3.1718	1.48537
sp|P55199|ELL_HUMAN	P55199	ELL	RNA polymerase II elongation factor ELL OS=Homo sapiens OX=9606 GN=ELL PE=1 SV=1	442	27.78	LGLPLLTDCAQPSRPHGSPSR	[18] Phospho (ST)	PSRPHGS*PSRSKP	sp|P55199|ELL_HUMAN	211208	344003	219462	293757	542166	530357	219462	530357	NA	0.304636	0.656315	0.0327788	NA	0.0836546	NA	0.475956	0.656315	1.27299	1.48441
sp|Q6ICG6|K0930_HUMAN	Q6ICG6	KIAA0930	Uncharacterized protein KIAA0930 OS=Homo sapiens OX=9606 GN=KIAA0930 PE=1 SV=1	362	45.23	SLVGSWLK	[5] Phospho (ST)	GRSLVGS*WLKLNR	sp|Q6ICG6|K0930_HUMAN	5116.15	7949.63	13473.3	1390.88	820.423	8181.25	7949.63	1390.88	NA	0.783569	-1.87907	0.0327899	0.136313	0.0854286	0.360852	-1.87907	-3.27645	-0.719711	1.48426
sp|O75508|CLD11_HUMAN	O75508	CLDN11	Claudin-11 OS=Homo sapiens OX=9606 GN=CLDN11 PE=1 SV=2	204	12.19	FYYTAGSSSPTHAKSAHV	[15] Phospho (ST)	SPTHAKS*AHV	sp|O75508|CLD11_HUMAN	11128.9	7920.48	4634.83	5253.09	6283.76	2508.86	7920.48	5253.09	NA	0.280803	-0.885481	0.0328991	NA	0.188515	NA	-1.08307	-0.33396	-0.885481	1.48282
sp|Q7Z589|EMSY_HUMAN	Q7Z589	EMSY	BRCA2-interacting transcriptional repressor EMSY OS=Homo sapiens OX=9606 GN=EMSY PE=1 SV=2	1213	69	ESCSSPSTVGSSLTTR	[5] Phospho (ST)	CRESCSS*PSTVGS	sp|Q7Z589|EMSY_HUMAN	2028.67	3980.43	1079.41	4102.46	17567.9	20499.3	2028.67	17567.9	NA	1.08368	2.14195	0.0330568	0.136313	0.0240935	0.289829	1.01595	2.14195	4.24726	1.48074
sp|Q8NEY1|NAV1_HUMAN	Q8NEY1	NAV1	Neuron navigator 1 OS=Homo sapiens OX=9606 GN=NAV1 PE=1 SV=2	92	29.21	KQKSLTNLSFLTDSEKK	[6] Phospho (ST)	RKQKSLT*NLSFLT	sp|Q8NEY1|NAV1_HUMAN	14843.8	6142.13	6453.94	11497.3	3411.53	2743.73	6453.94	3411.53	NA	0.301839	-0.84832	0.0330886	NA	0.279307	NA	-0.368559	-0.84832	-1.23404	1.48032
sp|P50548|ERF_HUMAN	P50548	ERF	ETS domain-containing transcription factor ERF OS=Homo sapiens OX=9606 GN=ERF PE=1 SV=2	489	96.3	RWSEDCR	[3] Phospho (ST)	RFKRRWS*EDCRLE	sp|P50548|ERF_HUMAN	162278	417908	242901	303447	532266	563976	242901	532266	NA	0.288588	0.902976	0.0331463	NA	0.132707	NA	0.902976	0.34896	1.21526	1.47956
sp|Q05655|KPCD_HUMAN	Q05655	PRKCD	Protein kinase C delta type OS=Homo sapiens OX=9606 GN=PRKCD PE=1 SV=2	507	70.35	ASTFCGTPDYIAPEILQGLK	[3] Phospho (ST)	GESRAST*FCGTPD	sp|Q05655|KPCD_HUMAN	123011	51310.1	33985.9	221448	64550.8	68895.5	51310.1	68895.5	NA	0.233126	0.848178	0.0331836	NA	0.342794	NA	0.848178	0.331192	1.01948	1.47908
sp|Q16512|PKN1_HUMAN	Q16512	PKN1	Serine/threonine-protein kinase N1 OS=Homo sapiens OX=9606 GN=PKN1 PE=1 SV=2	573	11.3	SSRDPPSSPSSLSSPIQESTAPELPSETQETPGPALCSPLRK	[8] Phospho (ST)	SRDPPSS*PSSLSS	sp|Q16512|PKN1_HUMAN	75516.1	114688	89158.6	115148	155176	189303	89158.6	155176	NA	0.242531	0.608632	0.0332021	NA	0.0713757	NA	0.608632	0.436193	1.08625	1.47883
sp|Q8WWM7|ATX2L_HUMAN	Q8WWM7	ATXN2L	Ataxin-2-like protein OS=Homo sapiens OX=9606 GN=ATXN2L PE=1 SV=2	634	59.06	TESVSDKEDKPPLAPSGGTEGPEQPPPPCPSQTGSPPVGLIK	[35] Phospho (ST)	CPSQTGS*PPVGLI	sp|Q8WWM7|ATX2L_HUMAN	2.6235e+06	6.5109e+06	2.84099e+06	5.02186e+06	8.2599e+06	6.66621e+06	2.84099e+06	6.66621e+06	NA	0.294296	0.936732	0.0332514	NA	0.117909	NA	0.936732	0.343267	1.23047	1.47819
sp|Q12770|SCAP_HUMAN	Q12770	SCAP	Sterol regulatory element-binding protein cleavage-activating protein OS=Homo sapiens OX=9606 GN=SCAP PE=1 SV=4	937	40.94	VYQEEGLAAVCTPALRPPSPGPVLSQAPEDEGGSPEK	[19] Phospho (ST)	PALRPPS*PGPVLS	sp|Q12770|SCAP_HUMAN	43380.6	101002	25825.9	89979	167810	136358	43380.6	136358	NA	0.659115	1.05254	0.033368	NA	0.0549848	NA	1.05254	0.732439	2.40051	1.47667
sp|P84157|MXRA7_HUMAN	P84157	MXRA7	Matrix-remodeling-associated protein 7 OS=Homo sapiens OX=9606 GN=MXRA7 PE=1 SV=1	128	38.27	QEEEQDLDGEKGPSSEGPEEEDGEGFSFK	[15] Phospho (ST)	GEKGPSS*EGPEEE	sp|P84157|MXRA7_HUMAN	810011	876232	776916	384617	637847	524556	810011	524556	NA	0.213321	-0.566663	0.0335759	NA	0.0547605	NA	-1.07452	-0.458102	-0.566663	1.47397
sp|Q9HCS5|E41LA_HUMAN	Q9HCS5	EPB41L4A	Band 4.1-like protein 4A OS=Homo sapiens OX=9606 GN=EPB41L4A PE=1 SV=2	389	13.47	IIAPSPVKSFKK	[5] Phospho (ST)	IKIIAPS*PVKSFK	sp|Q9HCS5|E41LA_HUMAN	14035.7	8575.75	8971.01	10686.2	5648.57	4750.11	8971.01	5648.57	NA	0.178787	-0.602378	0.0335775	NA	0.18311	NA	-0.393353	-0.602378	-0.917308	1.47395
sp|Q8N9B5|JMY_HUMAN	Q8N9B5	JMY	Junction-mediating and -regulatory protein OS=Homo sapiens OX=9606 GN=JMY PE=1 SV=2	115	36.69	SSAWAEGGSPR	[9] Phospho (ST)	AWAEGGS*PRSTRS	sp|Q8N9B5|JMY_HUMAN	61851.5	21926	25479.9	34752.7	17267.6	15579.8	25479.9	17267.6	NA	0.181444	-0.709682	0.0335806	NA	0.296922	NA	-0.831682	-0.344573	-0.709682	1.47391
sp|Q8N1I0|DOCK4_HUMAN	Q8N1I0	DOCK4	Dedicator of cytokinesis protein 4 OS=Homo sapiens OX=9606 GN=DOCK4 PE=1 SV=3	1620	27.41	NSAPASVSPDGTR	[8] Phospho (ST)	SAPASVS*PDGTRV	sp|Q8N1I0|DOCK4_HUMAN	21132.3	16234.2	28062.8	8911.38	9565.6	21283.6	21132.3	9565.6	NA	0.285476	-0.763107	0.0335969	NA	0.127932	NA	-1.24573	-0.763107	-0.398912	1.4737
sp|Q13557|KCC2D_HUMAN	Q13557	CAMK2D	Calcium/calmodulin-dependent protein kinase type II subunit delta OS=Homo sapiens OX=9606 GN=CAMK2D PE=1 SV=3	287	120.33	QETVDCLK	[3] Phospho (ST)	MMHRQET*VDCLKK	sp|Q13557|KCC2D_HUMAN	1.41172e+06	1.5689e+06	1.08758e+06	2.51781e+06	3.33407e+06	1.37546e+06	1.41172e+06	2.51781e+06	NA	0.251232	0.83472	0.0336218	NA	0.119308	NA	0.83472	1.08753	0.338792	1.47338
sp|Q09666|AHNK_HUMAN	Q09666	AHNAK	Neuroblast differentiation-associated protein AHNAK OS=Homo sapiens OX=9606 GN=AHNAK PE=1 SV=2	5851	28.23	LQGSGVSLASK	[4] Phospho (ST)	TGKLQGS*GVSLAS	sp|Q09666|AHNK_HUMAN	12043.7	10742.1	9026.65	17985.8	14483.8	18279.5	10742.1	17985.8	NA	0.219635	0.578581	0.0336241	NA	0.0441876	NA	0.578581	0.431161	1.01797	1.47335
sp|Q9C0D5|TANC1_HUMAN	Q9C0D5	TANC1	Protein TANC1 OS=Homo sapiens OX=9606 GN=TANC1 PE=1 SV=3	207	54.74	TAANKSPCETISSPSSTLESK	[6] Phospho (ST)	KTAANKS*PCETIS	sp|Q9C0D5|TANC1_HUMAN	422.978	7826.69	4796	1361.45	13213.6	7156.1	4796	7156.1	NA	0.443189	0.75555	0.0338257	NA	0.49882	NA	1.68649	0.75555	0.577341	1.47075
sp|Q12873|CHD3_HUMAN	Q12873	CHD3	Chromodomain-helicase-DNA-binding protein 3 OS=Homo sapiens OX=9606 GN=CHD3 PE=1 SV=3	1547	11.88	TSPTTPEASATNSPCTSKPATPAPSEK	[11] Phospho (ST)	TPEASAT*NSPCTS	sp|Q12873|CHD3_HUMAN	3394.11	62646.5	8440.82	17394.6	88283.6	64773.5	8440.82	64773.5	NA	0.665194	2.35754	0.0339274	0.136828	0.171288	0.41487	2.35754	0.494911	2.93995	1.46945
sp|Q12873|CHD3_HUMAN	Q12873	CHD3	Chromodomain-helicase-DNA-binding protein 3 OS=Homo sapiens OX=9606 GN=CHD3 PE=1 SV=3	1549	11.88	TSPTTPEASATNSPCTSKPATPAPSEK	[13] Phospho (ST)	EASATNS*PCTSKP	sp|Q12873|CHD3_HUMAN	3394.11	62646.5	8440.82	17394.6	88283.6	64773.5	8440.82	64773.5	NA	0.665194	2.35754	0.0339274	0.136828	0.171288	0.41487	2.35754	0.494911	2.93995	1.46945
sp|Q9UPN3|MACF1_HUMAN	Q9UPN3	MACF1	Microtubule-actin cross-linking factor 1, isoforms 1/2/3/5 OS=Homo sapiens OX=9606 GN=MACF1 PE=1 SV=4	4521	48.65	AFLAELEQNSPK	[10] Phospho (ST)	AELEQNS*PKIQKV	sp|Q9UPN3|MACF1_HUMAN	27884	43387.8	55440.7	11797.1	18384.4	44667.4	43387.8	18384.4	NA	0.400687	-1.23881	0.0339878	NA	0.163297	NA	-1.241	-1.23881	-0.311721	1.46868
sp|Q15149|PLEC_HUMAN	Q15149	PLEC	Plectin OS=Homo sapiens OX=9606 GN=PLEC PE=1 SV=3	1435	34.68	AQLEPVASPAK	[8] Phospho (ST)	QLEPVAS*PAKKPK	sp|Q15149|PLEC_HUMAN	248929	147723	453532	177377	87297.4	334414	248929	177377	NA	0.115177	-0.488914	0.0342521	NA	0.425326	NA	-0.488914	-0.758881	-0.43957	1.46531
sp|Q9NYI0|PSD3_HUMAN	Q9NYI0	PSD3	PH and SEC7 domain-containing protein 3 OS=Homo sapiens OX=9606 GN=PSD3 PE=1 SV=2	1020	45.82	SHSSPSLNPDTSPITAK	[12] Phospho (ST)	SLNPDTS*PITAKV	sp|Q9NYI0|PSD3_HUMAN	16457.5	11629.8	8064.74	21221	17928.9	14607.8	11629.8	17928.9	NA	0.168653	0.624464	0.0344459	NA	0.141559	NA	0.366744	0.624464	0.857034	1.46286
sp|Q9P246|STIM2_HUMAN	Q9P246	STIM2	Stromal interaction molecule 2 OS=Homo sapiens OX=9606 GN=STIM2 PE=1 SV=2	719	16.88	ISSIPHDLCHNGEK	[3] Phospho (ST)	SVARISS*IPHDLC	sp|Q9P246|STIM2_HUMAN	11826.1	15594.8	15825.1	15554.7	23687.7	30960.8	15594.8	23687.7	NA	0.205151	0.603072	0.0344751	NA	0.113563	NA	0.395376	0.603072	0.968227	1.46249
sp|O00303|EIF3F_HUMAN	O00303	EIF3F	Eukaryotic translation initiation factor 3 subunit F OS=Homo sapiens OX=9606 GN=EIF3F PE=1 SV=1	258	23.03	TCFSPNR	[4] Phospho (ST)	IMKTCFS*PNRVIG	sp|O00303|EIF3F_HUMAN	28433.5	28794	30395.8	39016.7	41784.3	43769.6	28794	41784.3	NA	0.0300617	0.526056	0.0344975	NA	0.0710697	NA	0.456498	0.537196	0.526056	1.46221
sp|Q63HQ0|AP1AR_HUMAN	Q63HQ0	AP1AR	AP-1 complex-associated regulatory protein OS=Homo sapiens OX=9606 GN=AP1AR PE=1 SV=1	228	29.12	SKTEEDILR	[3] Phospho (ST)	MRERSKT*EEDILR	sp|Q63HQ0|AP1AR_HUMAN	208328	80216.8	59388.1	143137	59160.9	40572.6	80216.8	59160.9	NA	0.0431371	-0.541464	0.0345595	NA	0.486214	NA	-0.541464	-0.439262	-0.549666	1.46143
sp|O60238|BNI3L_HUMAN	O60238	BNIP3L	BCL2/adenovirus E1B 19 kDa protein-interacting protein 3-like OS=Homo sapiens OX=9606 GN=BNIP3L PE=1 SV=1	164	60.9	RSVSLSMR	[2] Phospho (ST)	FRHPKRS*VSLSMR	sp|O60238|BNI3L_HUMAN	82419.1	99673.3	53385.6	48234.8	37081.1	39234.5	82419.1	39234.5	NA	0.323322	-0.772906	0.0346203	NA	0.0400235	NA	-0.772906	-1.42652	-0.44433	1.46067
sp|O00161|SNP23_HUMAN	O00161	SNAP23	Synaptosomal-associated protein 23 OS=Homo sapiens OX=9606 GN=SNAP23 PE=1 SV=1	20	25.8	AHQITDESLESTRR	[8] Phospho (ST)	HQITDES*LESTRR	sp|O00161|SNP23_HUMAN	30784.7	39326	85714.1	17985.9	26245.7	65999.4	39326	26245.7	NA	0.138073	-0.583403	0.0346847	NA	0.404329	NA	-0.775353	-0.583403	-0.37708	1.45986
sp|P06748|NPM_HUMAN	P06748	NPM1	Nucleophosmin OS=Homo sapiens OX=9606 GN=NPM1 PE=1 SV=2	125	311.89	CGSGPVHISGQHLVAVEEDAESEDEEEEDVK	[22] Phospho (ST)	VEEDAES*EDEEEE	sp|P06748|NPM_HUMAN	6.84191e+06	1.37408e+07	1.12127e+07	9.9253e+06	1.83357e+07	1.70187e+07	1.12127e+07	1.70187e+07	NA	0.0646967	0.536712	0.0349834	NA	0.256831	NA	0.536712	0.416188	0.601986	1.45614
sp|Q8IXT5|RB12B_HUMAN	Q8IXT5	RBM12B	RNA-binding protein 12B OS=Homo sapiens OX=9606 GN=RBM12B PE=1 SV=2	278	19.57	SRSPLGFYVHLK	[1] Phospho (ST)	SPRRTRS*RSPLGF	sp|Q8IXT5|RB12B_HUMAN	39374.5	5098.97	16695.9	8410.75	1871.27	12186	16695.9	8410.75	NA	0.606937	-1.44619	0.0350271	NA	0.232397	NA	-2.22696	-1.44619	-0.454271	1.4556
sp|Q8NG27|PJA1_HUMAN	Q8NG27	PJA1	E3 ubiquitin-protein ligase Praja-1 OS=Homo sapiens OX=9606 GN=PJA1 PE=1 SV=2	265	50.83	NLASPNCVKPK	[4] Phospho (ST)	KIRNLAS*PNCVKP	sp|Q8NG27|PJA1_HUMAN	72270.7	109202	128258	94822.6	173214	276037	109202	173214	NA	0.2545	0.665561	0.035032	NA	0.190573	NA	0.39182	0.665561	1.10582	1.45554
sp|Q8N556|AFAP1_HUMAN	Q8N556	AFAP1	Actin filament-associated protein 1 OS=Homo sapiens OX=9606 GN=AFAP1 PE=1 SV=2	687	56.55	TLENSPISSCDTSDTEGPVPVNSAAVLK	[13] Phospho (ST)	ISSCDTS*DTEGPV	sp|Q8N556|AFAP1_HUMAN	71492.7	235967	127338	117597	324675	335397	127338	324675	NA	0.351447	0.717979	0.0350489	NA	0.227338	NA	0.717979	0.460413	1.3972	1.45533
sp|P62070|RRAS2_HUMAN	P62070	RRAS2	Ras-related protein R-Ras2 OS=Homo sapiens OX=9606 GN=RRAS2 PE=1 SV=1	186	210.04	FQEQECPPSPEPTR	[9] Phospho (ST)	EQECPPS*PEPTRK	sp|P62070|RRAS2_HUMAN	2.48307e+06	3.35244e+06	2.85188e+06	3.3545e+06	4.69245e+06	4.58062e+06	2.85188e+06	4.58062e+06	NA	0.093295	0.485131	0.0351455	NA	0.107928	NA	0.433973	0.485131	0.68363	1.45413
sp|Q8IYB5|SMAP1_HUMAN	Q8IYB5	SMAP1	Stromal membrane-associated protein 1 OS=Homo sapiens OX=9606 GN=SMAP1 PE=1 SV=2	207	13.05	DQQLEPKKSTSPK	[11] Phospho (ST)	EPKKSTS*PKKAAE	sp|Q8IYB5|SMAP1_HUMAN	18168.7	2635.57	14447.7	8434.86	2097.69	5318.01	14447.7	5318.01	NA	0.41355	-1.10702	0.0354347	NA	0.340136	NA	-1.10702	-0.329318	-1.44188	1.45057
sp|Q8IYB5|SMAP1_HUMAN	Q8IYB5	SMAP1	Stromal membrane-associated protein 1 OS=Homo sapiens OX=9606 GN=SMAP1 PE=1 SV=2	205	13.05	DQQLEPKKSTSPK	[9] Phospho (ST)	QLEPKKS*TSPKKA	sp|Q8IYB5|SMAP1_HUMAN	18168.7	2635.57	14447.7	8434.86	2097.69	5318.01	14447.7	5318.01	NA	0.41355	-1.10702	0.0354347	NA	0.340136	NA	-1.10702	-0.329318	-1.44188	1.45057
sp|Q9UIQ6|LCAP_HUMAN	Q9UIQ6	LNPEP	Leucyl-cystinyl aminopeptidase OS=Homo sapiens OX=9606 GN=LNPEP PE=1 SV=3	80	42.69	LLGMSFMNR	[5] Phospho (ST)	AKLLGMS*FMNRSS	sp|Q9UIQ6|LCAP_HUMAN	4772.17	1901.91	7455	48.8613	49.2323	3865.86	4772.17	49.2323	NA	1.56342	-5.2717	0.0355538	0.138259	0.0633064	0.350256	-6.60981	-5.2717	-0.947421	1.44911
sp|P16401|H15_HUMAN	P16401	HIST1H1B	Histone H1.5 OS=Homo sapiens OX=9606 GN=HIST1H1B PE=1 SV=3	107	152.13	GTGASGSFK	[7] Phospho (ST)	GTGASGS*FKLNKK	sp|P16401|H15_HUMAN	270577	533370	1.34512e+06	171037	419279	721575	533370	419279	NA	0.193318	-0.661727	0.0356195	NA	0.455985	NA	-0.661727	-0.347226	-0.898513	1.44831
sp|Q14004|CDK13_HUMAN	Q14004	CDK13	Cyclin-dependent kinase 13 OS=Homo sapiens OX=9606 GN=CDK13 PE=1 SV=2	664	16.4	CLLADLPLPPELPGGDDLSKSPEEK	[21] Phospho (ST)	GDDLSKS*PEEKKT	sp|Q14004|CDK13_HUMAN	29433.1	52856.5	21558.4	58611.1	78541.6	90128.3	29433.1	78541.6	NA	0.561131	0.993735	0.0356515	NA	0.0301236	NA	0.993735	0.571376	2.06373	1.44792
sp|Q99541|PLIN2_HUMAN	Q99541	PLIN2	Perilipin-2 OS=Homo sapiens OX=9606 GN=PLIN2 PE=1 SV=2	224	36.29	LGSLSTK	[5] Phospho (ST)	VRLGSLS*TKLHSR	sp|Q99541|PLIN2_HUMAN	4121.66	7942.62	3648.76	2997.4	983.967	521.75	4121.66	983.967	NA	1.03497	-2.80598	0.0356708	0.138259	0.029745	0.289829	-0.459514	-3.01293	-2.80598	1.44769
sp|P51812|KS6A3_HUMAN	P51812	RPS6KA3	Ribosomal protein S6 kinase alpha-3 OS=Homo sapiens OX=9606 GN=RPS6KA3 PE=1 SV=1	227	162.41	AYSFCGTVEYMAPEVVNR	[3] Phospho (ST)	HEKKAYS*FCGTVE	sp|P51812|KS6A3_HUMAN	241971	50889.1	58250.3	317199	136974	106030	58250.3	136974	NA	0.359738	0.864134	0.03577	NA	0.287904	NA	0.390557	1.42847	0.864134	1.44648
sp|P31629|ZEP2_HUMAN	P31629	HIVEP2	Transcription factor HIVEP2 OS=Homo sapiens OX=9606 GN=HIVEP2 PE=1 SV=2	1032	25.54	RCSSEQMPCPHPAEVPEVR	[4] Phospho (ST)	EMRRCSS*EQMPCP	sp|P31629|ZEP2_HUMAN	1661.09	9715.94	706.418	8560.81	22289	23427.6	1661.09	22289	NA	1.26002	2.36562	0.0358146	0.138259	0.0357232	0.291342	2.36562	1.19791	5.05154	1.44594
sp|Q86U44|MTA70_HUMAN	Q86U44	METTL3	N6-adenosine-methyltransferase catalytic subunit OS=Homo sapiens OX=9606 GN=METTL3 PE=1 SV=2	43	20.01	NPEAALSPTFR	[7] Phospho (ST)	NPEAALS*PTFRSD	sp|Q86U44|MTA70_HUMAN	13385.1	4892.51	20251.9	7676.25	3454.33	15170	13385.1	7676.25	NA	0.135331	-0.502171	0.0359315	NA	0.483219	NA	-0.80215	-0.502171	-0.416836	1.44452
sp|P78559|MAP1A_HUMAN	P78559	MAP1A	Microtubule-associated protein 1A OS=Homo sapiens OX=9606 GN=MAP1A PE=1 SV=6	1069	183.33	EEKVPPPRSPQAQEAPVNIDEGLTGCTIQLLPAQDK	[9] Phospho (ST)	KVPPPRS*PQAQEA	sp|P78559|MAP1A_HUMAN	8.62775e+06	1.42584e+07	8.47388e+06	1.0893e+07	2.36413e+07	1.70833e+07	8.62775e+06	1.70833e+07	NA	0.229028	0.729504	0.0360372	NA	0.145115	NA	0.336348	0.729504	1.01149	1.44325
sp|Q9UHB6|LIMA1_HUMAN	Q9UHB6	LIMA1	LIM domain and actin-binding protein 1 OS=Homo sapiens OX=9606 GN=LIMA1 PE=1 SV=1	601	94.28	SRPFTVAASFQSTSVK	[14] Phospho (ST)	ASFQSTS*VKSPKT	sp|Q9UHB6|LIMA1_HUMAN	279806	8737.91	16861.8	206127	3098.85	9689.45	16861.8	9689.45	NA	0.345294	-0.799268	0.0360394	NA	0.66752	NA	-0.440891	-1.49556	-0.799268	1.44322
sp|Q13595|TRA2A_HUMAN	Q13595	TRA2A	Transformer-2 protein homolog alpha OS=Homo sapiens OX=9606 GN=TRA2A PE=1 SV=1	202	136.89	AHTPTPGIYMGR	[3] Phospho (ST)	ITKRAHT*PTPGIY	sp|Q13595|TRA2A_HUMAN	431217	70644.3	812694	47579.9	48589.9	179921	431217	48589.9	NA	0.90164	-2.17535	0.0361116	0.138259	0.117416	0.379278	-3.17999	-0.539917	-2.17535	1.44235
sp|P20700|LMNB1_HUMAN	P20700	LMNB1	Lamin-B1 OS=Homo sapiens OX=9606 GN=LMNB1 PE=1 SV=2	20	45.47	AGGPTTPLSPTR	[6] Phospho (ST)	RAGGPTT*PLSPTR	sp|P20700|LMNB1_HUMAN	58636.5	32789.5	96151.3	28784.7	21851.3	72598.3	58636.5	28784.7	NA	0.210889	-0.585511	0.0361539	NA	0.324745	NA	-1.0265	-0.585511	-0.405372	1.44185
sp|Q63HQ0|AP1AR_HUMAN	Q63HQ0	AP1AR	AP-1 complex-associated regulatory protein OS=Homo sapiens OX=9606 GN=AP1AR PE=1 SV=1	29	41.74	VGGGGGSKYFR	[7] Phospho (ST)	VGGGGGS*KYFRTC	sp|Q63HQ0|AP1AR_HUMAN	77496.5	5164.57	3687.2	61124.2	2827.08	2345.56	5164.57	2827.08	NA	0.185677	-0.652596	0.0362779	NA	0.736304	NA	-0.342387	-0.869336	-0.652596	1.44036
sp|Q99611|SPS2_HUMAN	Q99611	SEPHS2	Selenide, water dikinase 2 OS=Homo sapiens OX=9606 GN=SEPHS2 PE=1 SV=3	97	47.36	GLVGGQEEASQEAGLPAGAGPSPTFPALGIGMDSCVIPLR	[10] Phospho (ST)	GGQEEAS*QEAGLP	sp|Q99611|SPS2_HUMAN	108470	139868	77313.3	138393	281373	215924	108470	215924	NA	0.374286	1.00842	0.0363184	NA	0.056794	NA	0.351471	1.00842	1.48173	1.43987
sp|Q86V48|LUZP1_HUMAN	Q86V48	LUZP1	Leucine zipper protein 1 OS=Homo sapiens OX=9606 GN=LUZP1 PE=1 SV=2	570	11.84	AIGALASSR	[8] Phospho (ST)	IGALASS*RRSSSE	sp|Q86V48|LUZP1_HUMAN	6565.46	4716.7	14339.3	568.659	453.439	10068.1	6565.46	568.659	NA	1.1956	-3.3788	0.0363277	0.138259	0.108897	0.376935	-3.52926	-3.3788	-0.510185	1.43976
sp|O95503|CBX6_HUMAN	O95503	CBX6	Chromobox protein homolog 6 OS=Homo sapiens OX=9606 GN=CBX6 PE=1 SV=1	273	19.82	SSGSSGCPSPTPQSSDPDDTPPK	[2] Phospho (ST)	PYDARSS*GSSGCP	sp|O95503|CBX6_HUMAN	38954	45076.1	42795.5	53403.3	66927.1	95267.7	42795.5	66927.1	NA	0.274144	0.570228	0.0364024	NA	0.0588375	NA	0.455158	0.570228	1.15453	1.43887
sp|Q5VU43|MYOME_HUMAN	Q5VU43	PDE4DIP	Myomegalin OS=Homo sapiens OX=9606 GN=PDE4DIP PE=1 SV=3	1294	25.28	SENEAEREETTSPECEEHNSLK	[12] Phospho (ST)	EREETTS*PECEEH	sp|Q5VU43|MYOME_HUMAN	7911.45	30710.6	5902.16	19006.6	68670.7	70006.1	7911.45	68670.7	NA	1.00177	1.26449	0.0364392	NA	0.0580664	NA	1.26449	1.16096	3.56816	1.43843
sp|P85299|PRR5_HUMAN	P85299	PRR5	Proline-rich protein 5 OS=Homo sapiens OX=9606 GN=PRR5 PE=1 SV=1	282	63.2	RHSVSEMTSCPEPQGFSDPPGQGPTGTFR	[3] Phospho (ST)	TSIRRHS*VSEMTS	sp|P85299|PRR5_HUMAN	117272	279117	142187	150071	438753	279474	142187	279474	NA	0.21434	0.65254	0.036443	NA	0.272583	NA	0.355794	0.65254	0.974925	1.43839
sp|Q9HCS5|E41LA_HUMAN	Q9HCS5	EPB41L4A	Band 4.1-like protein 4A OS=Homo sapiens OX=9606 GN=EPB41L4A PE=1 SV=2	393	29.61	IIAPSPVKSFKK	[9] Phospho (ST)	APSPVKS*FKKAKN	sp|Q9HCS5|E41LA_HUMAN	31958.9	17649.2	18178.7	25610.7	9698.97	8149.13	18178.7	9698.97	NA	0.303161	-0.863699	0.036455	NA	0.202907	NA	-0.319473	-0.863699	-1.15754	1.43824
sp|Q16513|PKN2_HUMAN	Q16513	PKN2	Serine/threonine-protein kinase N2 OS=Homo sapiens OX=9606 GN=PKN2 PE=1 SV=1	820	48.43	TSTFCGTPEFLAPEVLTETSYTR	[7] Phospho (ST)	TSTFCGT*PEFLAP	sp|Q16513|PKN2_HUMAN	63179.1	1571.7	4174.22	79187.2	3437	11801.3	4174.22	11801.3	NA	0.37884	1.12882	0.036536	NA	0.597217	NA	0.325819	1.12882	1.49937	1.43728
sp|Q9UQ35|SRRM2_HUMAN	Q9UQ35	SRRM2	Serine/arginine repetitive matrix protein 2 OS=Homo sapiens OX=9606 GN=SRRM2 PE=1 SV=2	1073	30.78	SDTSSPEVR	[5] Phospho (ST)	HRSDTSS*PEVRQS	sp|Q9UQ35|SRRM2_HUMAN	12913.1	2242.05	6099.33	19519.6	5902.39	8829.12	6099.33	8829.12	NA	0.357557	0.596081	0.0366205	NA	0.326509	NA	0.596081	1.39648	0.533617	1.43628
sp|Q8TCJ2|STT3B_HUMAN	Q8TCJ2	STT3B	Dolichyl-diphosphooligosaccharide--protein glycosyltransferase subunit STT3B OS=Homo sapiens OX=9606 GN=STT3B PE=1 SV=1	498	148.75	ENPPVEDSSDEDDKR	[8] Phospho (ST)	NPPVEDS*SDEDDK	sp|Q8TCJ2|STT3B_HUMAN	6.34874e+06	1.05916e+07	6.22718e+06	4.75728e+06	7.00205e+06	4.36618e+06	6.34874e+06	4.75728e+06	NA	0.0627652	-0.512206	0.0366251	NA	0.204919	NA	-0.416333	-0.597069	-0.512206	1.43622
sp|Q8IVF2|AHNK2_HUMAN	Q8IVF2	AHNAK2	Protein AHNAK2 OS=Homo sapiens OX=9606 GN=AHNAK2 PE=1 SV=2	842	247.86	FKMPSFGVSAPGK	[5] Phospho (ST)	PKFKMPS*FGVSAP	sp|Q8IVF2|AHNK2_HUMAN	254831	281432	249704	198219	162121	166876	254831	166876	NA	0.149864	-0.581445	0.0367052	NA	0.0549029	NA	-0.362441	-0.795714	-0.581445	1.43527
sp|Q14152|EIF3A_HUMAN	Q14152	EIF3A	Eukaryotic translation initiation factor 3 subunit A OS=Homo sapiens OX=9606 GN=EIF3A PE=1 SV=1	882	28.04	RLGDSSLSR	[6] Phospho (ST)	RRLGDSS*LSRKDS	sp|Q14152|EIF3A_HUMAN	164558	103046	417671	73422.1	50487.7	341355	164558	73422.1	NA	0.346989	-1.02929	0.0367541	NA	0.394508	NA	-1.16431	-1.02929	-0.291097	1.43469
sp|Q13442|HAP28_HUMAN	Q13442	PDAP1	28 kDa heat- and acid-stable phosphoprotein OS=Homo sapiens OX=9606 GN=PDAP1 PE=1 SV=1	176	40.49	MQSLSLNK	[3] Phospho (ST)	SGKRMQS*LSLNK	sp|Q13442|HAP28_HUMAN	21087	16612.8	23535.4	13938.8	11176.2	8433.33	21087	11176.2	NA	0.316014	-0.59725	0.0367633	NA	0.0318044	NA	-0.59725	-0.571863	-1.48066	1.43459
sp|P29692|EF1D_HUMAN	P29692	EEF1D	Elongation factor 1-delta OS=Homo sapiens OX=9606 GN=EEF1D PE=1 SV=5	133	225.91	ATAPQTQHVSPMR	[10] Phospho (ST)	PQTQHVS*PMRQVE	sp|P29692|EF1D_HUMAN	8.58063e+06	1.30051e+07	2.61637e+07	4.58312e+06	8.74548e+06	2.01085e+07	1.30051e+07	8.74548e+06	NA	0.179002	-0.572467	0.0367856	NA	0.407396	NA	-0.904753	-0.572467	-0.379765	1.43432
sp|Q15124|PGM5_HUMAN	Q15124	PGM5	Phosphoglucomutase-like protein 5 OS=Homo sapiens OX=9606 GN=PGM5 PE=1 SV=2	122	49.45	AAGGIILTASHCPGGPGGEFGVK	[10] Phospho (ST)	GIILTAS*HCPGGP	sp|Q15124|PGM5_HUMAN	90161.7	112720	50563.2	158376	185266	63027.1	90161.7	158376	NA	0.172964	0.716859	0.0368661	NA	0.308041	NA	0.81277	0.716859	0.317885	1.43337
sp|Q07617|SPAG1_HUMAN	Q07617	SPAG1	Sperm-associated antigen 1 OS=Homo sapiens OX=9606 GN=SPAG1 PE=1 SV=3	423	42.21	RASAAAAAGGGATGHPGGGQGAENPAGLK	[3] Phospho (ST)	RSPRRAS*AAAAAG	sp|Q07617|SPAG1_HUMAN	390789	416011	301048	218094	332201	186627	390789	218094	NA	0.189516	-0.689836	0.0368677	NA	0.112412	NA	-0.841438	-0.324565	-0.689836	1.43335
sp|Q92576|PHF3_HUMAN	Q92576	PHF3	PHD finger protein 3 OS=Homo sapiens OX=9606 GN=PHF3 PE=1 SV=3	1898	28.4	HSDPWGR	[2] Phospho (ST)	RPERRHS*DPWGRQ	sp|Q92576|PHF3_HUMAN	699.239	8673.51	1217.87	1099.35	12368.1	1608.7	1217.87	1608.7	NA	0.0876599	0.511935	0.0369133	NA	0.707763	NA	0.652787	0.511935	0.401542	1.43282
sp|Q5SW79|CE170_HUMAN	Q5SW79	CEP170	Centrosomal protein of 170 kDa OS=Homo sapiens OX=9606 GN=CEP170 PE=1 SV=1	1270	30.38	LQSAGSAMPTSSSFK	[3] Phospho (ST)	KTTRLQS*AGSAMP	sp|Q5SW79|CE170_HUMAN	33525.8	35690	140376	25164.8	25013.4	75380.2	35690	25164.8	NA	0.168635	-0.512822	0.0371752	NA	0.454439	NA	-0.413864	-0.512822	-0.897035	1.42975
sp|Q8IVF2|AHNK2_HUMAN	Q8IVF2	AHNAK2	Protein AHNAK2 OS=Homo sapiens OX=9606 GN=AHNAK2 PE=1 SV=2	1583	33.27	VQMPSFK	[5] Phospho (ST)	PKVQMPS*FKMPKV	sp|Q8IVF2|AHNK2_HUMAN	24400.4	8397.93	40270	48.8613	49.2323	17947.7	24400.4	49.2323	NA	1.68705	-7.41429	0.0372446	0.138259	0.0586162	0.350256	-8.964	-7.41429	-1.16591	1.42894
sp|Q9BYI3|HYCCI_HUMAN	Q9BYI3	FAM126A	Hyccin OS=Homo sapiens OX=9606 GN=FAM126A PE=1 SV=2	321	27.49	NAVTSMSIR	[7] Phospho (ST)	NAVTSMS*IRGHRW	sp|Q9BYI3|HYCCI_HUMAN	62759	36307.7	54715.1	43658.4	25833.4	24292.2	54715.1	25833.4	NA	0.243244	-0.523564	0.0374196	NA	0.103718	NA	-0.523564	-0.491042	-1.17145	1.4269
sp|Q9H4A3|WNK1_HUMAN	Q9H4A3	WNK1	Serine/threonine-protein kinase WNK1 OS=Homo sapiens OX=9606 GN=WNK1 PE=1 SV=2	174	46.78	DRPVSQPSLVGSKEEPPPAR	[12] Phospho (ST)	QPSLVGS*KEEPPP	sp|Q9H4A3|WNK1_HUMAN	97823.5	121438	91367.3	131066	184537	128280	97823.5	131066	NA	0.064107	0.489549	0.0374335	NA	0.13001	NA	0.422046	0.603694	0.489549	1.42674
sp|Q9Y4F1|FARP1_HUMAN	Q9Y4F1	FARP1	FERM, ARHGEF and pleckstrin domain-containing protein 1 OS=Homo sapiens OX=9606 GN=FARP1 PE=1 SV=1	24	89.32	LGAPENSGISTLER	[11] Phospho (ST)	ENSGIST*LERGQK	sp|Q9Y4F1|FARP1_HUMAN	2.4295e+06	2.79055e+06	3.64009e+06	1.93409e+06	1.76699e+06	2.18433e+06	2.79055e+06	1.93409e+06	NA	0.155102	-0.659255	0.0375689	NA	0.0855155	NA	-0.329002	-0.659255	-0.736787	1.42517
sp|P62857|RS28_HUMAN	P62857	RPS28	40S ribosomal protein S28 OS=Homo sapiens OX=9606 GN=RPS28 PE=1 SV=1	23	40.96	TGSQGQCTQVR	[3] Phospho (ST)	VLGRTGS*QGQCTQ	sp|P62857|RS28_HUMAN	34067	11241.7	19552.7	50455.9	25375.2	26769.3	19552.7	26769.3	NA	0.284115	0.566649	0.0376374	NA	0.214832	NA	0.566649	1.17455	0.453208	1.42438
sp|Q01543|FLI1_HUMAN	Q01543	FLI1	Friend leukemia integration 1 transcription factor OS=Homo sapiens OX=9606 GN=FLI1 PE=1 SV=1	39	61.66	ADMTASGSPDYGQPHK	[8] Phospho (ST)	DMTASGS*PDYGQP	sp|Q01543|FLI1_HUMAN	14231.9	22127.2	36672.3	10953.8	13980.5	25207.2	22127.2	13980.5	NA	0.0996035	-0.540853	0.0376596	NA	0.336236	NA	-0.377693	-0.662401	-0.540853	1.42412
sp|Q12888|TP53B_HUMAN	Q12888	TP53BP1	TP53-binding protein 1 OS=Homo sapiens OX=9606 GN=TP53BP1 PE=1 SV=2	1056	30.46	SEDPPTTPIR	[7] Phospho (ST)	SEDPPTT*PIRGNL	sp|Q12888|TP53B_HUMAN	284702	335696	627482	390775	642300	867366	335696	642300	NA	0.19886	0.467066	0.0378146	NA	0.233457	NA	0.456887	0.936091	0.467066	1.42234
sp|Q8WWI1|LMO7_HUMAN	Q8WWI1	LMO7	LIM domain only protein 7 OS=Homo sapiens OX=9606 GN=LMO7 PE=1 SV=3	221	41.64	SGRDSGYGDIWCPER	[5] Phospho (ST)	KRSGRDS*GYGDIW	sp|Q8WWI1|LMO7_HUMAN	39840.8	35099.9	29149.9	50047.5	78100.4	50246.2	35099.9	50246.2	NA	0.279279	0.785526	0.037949	NA	0.0516584	NA	0.329049	1.15386	0.785526	1.4208
sp|Q09666|AHNK_HUMAN	Q09666	AHNAK	Neuroblast differentiation-associated protein AHNAK OS=Homo sapiens OX=9606 GN=AHNAK PE=1 SV=2	3347	33.38	LNIEGKSK	[7] Phospho (ST)	LNIEGKS*KKSRFK	sp|Q09666|AHNK_HUMAN	497926	382811	398212	89570.6	121027	295454	398212	121027	NA	0.710499	-1.66131	0.0379835	0.138259	0.0246464	0.289829	-2.47483	-1.66131	-0.430607	1.4204
sp|Q96L91|EP400_HUMAN	Q96L91	EP400	E1A-binding protein p400 OS=Homo sapiens OX=9606 GN=EP400 PE=1 SV=4	872	11.18	RIAASTAR	[5] Phospho (ST)	LRRIAAS*TAREIE	sp|Q96L91|EP400_HUMAN	5866.74	8622.38	1447.41	20461.2	25825.2	1789.74	5866.74	20461.2	NA	0.459921	1.58262	0.0381338	NA	0.365878	NA	1.80226	1.58262	0.30628	1.41869
sp|P83731|RL24_HUMAN	P83731	RPL24	60S ribosomal protein L24 OS=Homo sapiens OX=9606 GN=RPL24 PE=1 SV=1	83	69.52	AITGASLADIMAK	[3] Phospho (ST)	KFQRAIT*GASLAD	sp|P83731|RL24_HUMAN	91207.7	734.994	5767.84	51056.8	103.184	203.984	5767.84	203.984	NA	1.1317	-2.83251	0.0381419	0.138259	0.375726	0.517796	-0.837053	-2.83251	-4.8215	1.4186
sp|Q8N556|AFAP1_HUMAN	Q8N556	AFAP1	Actin filament-associated protein 1 OS=Homo sapiens OX=9606 GN=AFAP1 PE=1 SV=2	265	34.48	EAYSGCSGPVDSECPPPPSSPVHK	[20] Phospho (ST)	CPPPPSS*PVHKAE	sp|Q8N556|AFAP1_HUMAN	165709	114324	41630.7	358878	199386	286459	114324	286459	NA	0.79287	1.11484	0.0381693	NA	0.0397684	NA	1.11484	0.802441	2.78261	1.41829
sp|Q13563|PKD2_HUMAN	Q13563	PKD2	Polycystin-2 OS=Homo sapiens OX=9606 GN=PKD2 PE=1 SV=3	76	42.51	DPPAGAAASPSPPLSSCSR	[11] Phospho (ST)	GAAASPS*PPLSSC	sp|Q13563|PKD2_HUMAN	2617.58	6832.64	5024.2	5691.5	8458.21	13997.9	5024.2	8458.21	NA	0.377396	1.12058	0.0382027	NA	0.11421	NA	1.12058	0.307909	1.47824	1.41791
sp|Q12979|ABR_HUMAN	Q12979	ABR	Active breakpoint cluster region-related protein OS=Homo sapiens OX=9606 GN=ABR PE=2 SV=2	632	28.05	DMSLKR	[3] Phospho (ST)	FTSRDMS*LKRTPS	sp|Q12979|ABR_HUMAN	116142	104755	202613	42495.4	85234.1	63544.9	116142	63544.9	NA	0.552208	-1.45051	0.0382564	NA	0.0357632	NA	-1.45051	-0.29752	-1.67288	1.4173
sp|P42694|HELZ_HUMAN	P42694	HELZ	Probable helicase with zinc finger domain OS=Homo sapiens OX=9606 GN=HELZ PE=1 SV=2	1766	49.11	RISSSSVQPCSEEVSTPQDSLAQCK	[6] Phospho (ST)	RRISSSS*VQPCSE	sp|P42694|HELZ_HUMAN	158100	270268	98313.8	239942	502475	412811	158100	412811	NA	0.577947	0.894661	0.0383215	NA	0.0572871	NA	0.60185	0.894661	2.07002	1.41656
sp|Q63HR2|TNS2_HUMAN	Q63HR2	TNS2	Tensin-2 OS=Homo sapiens OX=9606 GN=TNS2 PE=1 SV=2	825	33.75	GYPSPGAHSPR	[9] Phospho (ST)	PSPGAHS*PRAGSI	sp|Q63HR2|TNS2_HUMAN	15668.9	8952.78	109038	2037.81	2754.41	74030.3	15668.9	2754.41	NA	0.752461	-1.70059	0.0383919	0.138259	0.347505	0.499971	-2.94281	-1.70059	-0.558642	1.41576
sp|Q9P2D0|IBTK_HUMAN	Q9P2D0	IBTK	Inhibitor of Bruton tyrosine kinase OS=Homo sapiens OX=9606 GN=IBTK PE=1 SV=3	1083	21.37	EDLKPWEKSPILK	[9] Phospho (ST)	LKPWEKS*PILKIS	sp|Q9P2D0|IBTK_HUMAN	20633.7	18223.1	25166	30872.6	28408	32252	20633.7	30872.6	NA	0.100613	0.581324	0.0384193	NA	0.0873657	NA	0.581324	0.64053	0.357908	1.41545
sp|Q7L2J0|MEPCE_HUMAN	Q7L2J0	MEPCE	7SK snRNA methylphosphate capping enzyme OS=Homo sapiens OX=9606 GN=MEPCE PE=1 SV=1	330	64.7	DEVVSPLPSALQGPSGSLSAPPAASVISAPPSSSSR	[5] Phospho (ST)	CRDEVVS*PLPSAL	sp|Q7L2J0|MEPCE_HUMAN	220367	164748	124072	282845	271344	182100	164748	271344	NA	0.123977	0.553549	0.0385447	NA	0.16992	NA	0.360102	0.719862	0.553549	1.41404
sp|Q5QJE6|TDIF2_HUMAN	Q5QJE6	DNTTIP2	Deoxynucleotidyltransferase terminal-interacting protein 2 OS=Homo sapiens OX=9606 GN=DNTTIP2 PE=1 SV=2	184	112.56	SLTDPSQESHTEAISDAETSSSDISFSGIATR	[15] Phospho (ST)	SHTEAIS*DAETSS	sp|Q5QJE6|TDIF2_HUMAN	226649	10436.4	13293.4	274701	20425.3	28206.3	13293.4	28206.3	NA	0.274875	0.968726	0.0385728	NA	0.640932	NA	0.2774	0.968726	1.08531	1.41372
sp|Q5QP82|DCA10_HUMAN	Q5QP82	DCAF10	DDB1- and CUL4-associated factor 10 OS=Homo sapiens OX=9606 GN=DCAF10 PE=1 SV=1	92	10.9	SGELGLPGAPESSTASAPGEPSPPSPPCR	[25] Phospho (ST)	GEPSPPS*PPCRRP	sp|Q5QP82|DCA10_HUMAN	46202.3	103657	37707.7	75395.5	192730	184385	46202.3	184385	NA	0.65108	0.894768	0.0387279	NA	0.0676294	NA	0.706512	0.894768	2.28979	1.41198
sp|Q5TCZ1|SPD2A_HUMAN	Q5TCZ1	SH3PXD2A	SH3 and PX domain-containing protein 2A OS=Homo sapiens OX=9606 GN=SH3PXD2A PE=1 SV=1	824	11.43	SSSDLITLPATTPPCPTKK	[7] Phospho (ST)	SSSDLIT*LPATTP	sp|Q5TCZ1|SPD2A_HUMAN	22606.2	4163.91	13279.4	31152.8	24864.7	40607.7	13279.4	31152.8	NA	0.669944	1.61257	0.0387335	0.138259	0.0628574	0.350256	0.462648	2.57809	1.61257	1.41191
sp|Q9C0C2|TB182_HUMAN	Q9C0C2	TNKS1BP1	182 kDa tankyrase-1-binding protein OS=Homo sapiens OX=9606 GN=TNKS1BP1 PE=1 SV=4	369	13.95	HTPSPGLPAEGAPEAPRPSSPPPEVLEPHSLDQPPATSPR	[20] Phospho (ST)	EAPRPSS*PPPEVL	sp|Q9C0C2|TB182_HUMAN	2.63504e+06	3.85508e+06	1.86014e+06	4.32581e+06	5.77516e+06	2.36203e+06	2.63504e+06	4.32581e+06	NA	0.127579	0.5831	0.0389289	NA	0.288383	NA	0.715148	0.5831	0.344612	1.40973
sp|O43353|RIPK2_HUMAN	O43353	RIPK2	Receptor-interacting serine/threonine-protein kinase 2 OS=Homo sapiens OX=9606 GN=RIPK2 PE=1 SV=2	357	24.72	KMELSLNIPVNHGPQEESCGSSQLHENSGSPETSR	[30] Phospho (ST)	LHENSGS*PETSRS	sp|O43353|RIPK2_HUMAN	97970.7	204836	66998.8	178667	264898	185396	97970.7	185396	NA	0.380631	0.866851	0.0390066	NA	0.113959	NA	0.866851	0.370967	1.4684	1.40886
sp|Q5T5C0|STXB5_HUMAN	Q5T5C0	STXBP5	Syntaxin-binding protein 5 OS=Homo sapiens OX=9606 GN=STXBP5 PE=1 SV=1	692	64.14	SRQPSGAGLCDISEGTVVPEDR	[5] Phospho (ST)	RKSRQPS*GAGLCD	sp|Q5T5C0|STXB5_HUMAN	44704	113843	25195.2	66497	149956	52513.1	44704	66497	NA	0.247164	0.572885	0.0390587	NA	0.371566	NA	0.572885	0.397493	1.05953	1.40828
sp|Q5T5U3|RHG21_HUMAN	Q5T5U3	ARHGAP21	Rho GTPase-activating protein 21 OS=Homo sapiens OX=9606 GN=ARHGAP21 PE=1 SV=2	1861	33.29	LRTSTSDLSR	[4] Phospho (ST)	RERLRTS*TSDLSR	sp|Q5T5U3|RHG21_HUMAN	74161.4	20843.3	180312	14208.2	3748.14	141585	74161.4	14208.2	NA	0.897903	-2.38394	0.0390812	0.138259	0.298599	0.484271	-2.38394	-2.47534	-0.34883	1.40803
sp|Q96CC6|RHDF1_HUMAN	Q96CC6	RHBDF1	Inactive rhomboid protein 1 OS=Homo sapiens OX=9606 GN=RHBDF1 PE=1 SV=2	346	40.62	LRQEVVSTAGPR	[7] Phospho (ST)	LRQEVVS*TAGPRR	sp|Q96CC6|RHDF1_HUMAN	1388.17	209.052	14560.7	48.8613	49.2323	6524.29	1388.17	49.2323	NA	0.86175	-2.08618	0.0390931	0.138259	0.324813	0.499971	-4.82835	-2.08618	-1.15819	1.4079
sp|P30305|MPIP2_HUMAN	P30305	CDC25B	M-phase inducer phosphatase 2 OS=Homo sapiens OX=9606 GN=CDC25B PE=1 SV=2	375	24.38	SKSLCHDEIENLLDSDHR	[3] Phospho (ST)	RVLRSKS*LCHDEI	sp|P30305|MPIP2_HUMAN	7694.02	8859.73	11808.5	9505.39	14958.4	19391.7	8859.73	14958.4	NA	0.163761	0.715606	0.0391366	NA	0.16493	NA	0.305008	0.755624	0.715606	1.40742
sp|Q96NY7|CLIC6_HUMAN	Q96NY7	CLIC6	Chloride intracellular channel protein 6 OS=Homo sapiens OX=9606 GN=CLIC6 PE=2 SV=3	303	33.29	RVSGEPQQSGDGSLSPQAEAIEVAAGESAGR	[13] Phospho (ST)	QQSGDGS*LSPQAE	sp|Q96NY7|CLIC6_HUMAN	152.301	1263.54	3565.11	2019.84	8391.5	5112.51	1263.54	5112.51	NA	0.833479	2.73146	0.0391795	0.138259	0.117308	0.379278	3.72924	2.73146	0.520085	1.40694
sp|P35568|IRS1_HUMAN	P35568	IRS1	Insulin receptor substrate 1 OS=Homo sapiens OX=9606 GN=IRS1 PE=1 SV=1	1078	41.6	VNLSPNR	[4] Phospho (ST)	FTRVNLS*PNRNQS	sp|P35568|IRS1_HUMAN	12182	10975.3	28043.8	8478.31	8477.5	17521.3	12182	8478.31	NA	0.105821	-0.522902	0.0392683	NA	0.351757	NA	-0.522902	-0.372546	-0.678575	1.40596
sp|Q9Y490|TLN1_HUMAN	Q9Y490	TLN1	Talin-1 OS=Homo sapiens OX=9606 GN=TLN1 PE=1 SV=3	729	165.88	VVAPTISSPVCQEQLVEAGR	[8] Phospho (ST)	VAPTISS*PVCQEQ	sp|Q9Y490|TLN1_HUMAN	159930	300632	131051	239832	598276	602784	159930	598276	NA	0.617987	0.992812	0.0392753	NA	0.058005	NA	0.584583	0.992812	2.20152	1.40588
sp|Q9H0W5|CCDC8_HUMAN	Q9H0W5	CCDC8	Coiled-coil domain-containing protein 8 OS=Homo sapiens OX=9606 GN=CCDC8 PE=1 SV=2	261	152.79	LGNAGDVCVPQASPR	[13] Phospho (ST)	VCVPQAS*PRRWRP	sp|Q9H0W5|CCDC8_HUMAN	119750	140471	167225	162330	217510	226923	140471	217510	NA	0.0781113	0.440411	0.0393411	NA	0.12867	NA	0.438908	0.630817	0.440411	1.40515
sp|P05114|HMGN1_HUMAN	P05114	HMGN1	Non-histone chromosomal protein HMG-14 OS=Homo sapiens OX=9606 GN=HMGN1 PE=1 SV=3	83	20.04	QAEVANQETKEDLPAENGETKTEESPASDEAGEK	[22] Phospho (ST)	ENGETKT*EESPAS	sp|P05114|HMGN1_HUMAN	4764.08	10906.7	5772.72	6612.43	19123.5	18546.2	5772.72	18546.2	NA	0.455841	0.810135	0.0393545	NA	0.135915	NA	0.472984	0.810135	1.6838	1.40501
sp|O75179|ANR17_HUMAN	O75179	ANKRD17	Ankyrin repeat domain-containing protein 17 OS=Homo sapiens OX=9606 GN=ANKRD17 PE=1 SV=3	2067	36.11	NSPLDCGSASPNK	[10] Phospho (ST)	LDCGSAS*PNKVAS	sp|O75179|ANR17_HUMAN	338.663	6744.74	3431.73	1037.59	8917.39	6377.33	3431.73	6377.33	NA	0.428556	0.894015	0.0393639	NA	0.512351	NA	1.61532	0.402859	0.894015	1.4049
sp|Q96ST2|IWS1_HUMAN	Q96ST2	IWS1	Protein IWS1 homolog OS=Homo sapiens OX=9606 GN=IWS1 PE=1 SV=2	720	123.16	RMNSTGGQTPR	[4] Phospho (ST)	QRRRMNS*TGGQTP	sp|Q96ST2|IWS1_HUMAN	74263.1	54602.5	234611	30453.4	35293.7	173934	74263.1	35293.7	NA	0.284674	-0.629554	0.0394348	NA	0.418284	NA	-1.28604	-0.629554	-0.43173	1.40412
sp|Q15276|RABE1_HUMAN	Q15276	RABEP1	Rab GTPase-binding effector protein 1 OS=Homo sapiens OX=9606 GN=RABEP1 PE=1 SV=2	407	117.82	AQSTDSLGTSGSLQSK	[3] Phospho (ST)	GLRRAQS*TDSLGT	sp|Q15276|RABE1_HUMAN	132291	130332	103488	179743	190320	143022	130332	179743	NA	0.0379953	0.466776	0.039437	NA	0.120565	NA	0.442223	0.546237	0.466776	1.4041
sp|Q6ZRS4|ITPI1_HUMAN	Q6ZRS4	ITPRID1	Protein ITPRID1 OS=Homo sapiens OX=9606 GN=ITPRID1 PE=2 SV=2	728	19.75	AVALGTGPR	[6] Phospho (ST)	RAVALGT*GPRGTS	sp|Q6ZRS4|ITPI1_HUMAN	13529.2	33516.4	7040.06	25419.3	56254.9	8635.47	13529.2	25419.3	NA	0.209508	0.74711	0.0395366	NA	0.493688	NA	0.909841	0.74711	0.294688	1.403
sp|Q7Z6Z7|HUWE1_HUMAN	Q7Z6Z7	HUWE1	E3 ubiquitin-protein ligase HUWE1 OS=Homo sapiens OX=9606 GN=HUWE1 PE=1 SV=3	1395	91.99	AESPEEVACR	[3] Phospho (ST)	MDQRAES*PEEVAC	sp|Q7Z6Z7|HUWE1_HUMAN	358899	469090	381008	495771	653465	535299	381008	535299	NA	0.00846556	0.478246	0.0397184	NA	0.122959	NA	0.466096	0.478246	0.490522	1.40101
sp|Q5SYE7|NHSL1_HUMAN	Q5SYE7	NHSL1	NHS-like protein 1 OS=Homo sapiens OX=9606 GN=NHSL1 PE=1 SV=2	1274	12.63	ESSAAQAGSHATHPGTSVLEGGAAGSMSPSRVEANVPMVQPDVSPAPK	[26] Phospho (ST)	EGGAAGS*MSPSRV	sp|Q5SYE7|NHSL1_HUMAN	262526	463788	277219	398535	685737	356473	277219	398535	NA	0.0870236	0.56419	0.0397532	NA	0.251362	NA	0.602245	0.56419	0.362767	1.40063
sp|Q8ND30|LIPB2_HUMAN	Q8ND30	PPFIBP2	Liprin-beta-2 OS=Homo sapiens OX=9606 GN=PPFIBP2 PE=1 SV=3	363	52.02	CSSPTVGPPPLPQK	[3] Phospho (ST)	MPPRCSS*PTVGPP	sp|Q8ND30|LIPB2_HUMAN	21202.8	55046.5	35837.8	30493.5	80996.5	93116.1	35837.8	80996.5	NA	0.359696	0.557209	0.0398287	NA	0.215734	NA	0.524248	0.557209	1.37755	1.3998
sp|Q9Y618|NCOR2_HUMAN	Q9Y618	NCOR2	Nuclear receptor corepressor 2 OS=Homo sapiens OX=9606 GN=NCOR2 PE=1 SV=3	2413	11.62	AKSPAPGLASGDRPPSVSSVHSEGDCNR	[3] Phospho (ST)	SSRKAKS*PAPGLA	sp|Q9Y618|NCOR2_HUMAN	30593.8	60130.4	43519	46998.9	76993.4	64481	43519	64481	NA	0.0940271	0.56723	0.0398588	NA	0.217221	NA	0.61939	0.356641	0.56723	1.39948
sp|P41229|KDM5C_HUMAN	P41229	KDM5C	Lysine-specific demethylase 5C OS=Homo sapiens OX=9606 GN=KDM5C PE=1 SV=2	301	66.18	EELSHSPEPCTK	[6] Phospho (ST)	KEELSHS*PEPCTK	sp|P41229|KDM5C_HUMAN	77726.9	95888.1	76377.8	129367	119263	120007	77726.9	120007	NA	0.147954	0.651897	0.0398944	NA	0.0605661	NA	0.734985	0.314721	0.651897	1.39909
sp|Q96RS0|TGS1_HUMAN	Q96RS0	TGS1	Trimethylguanosine synthase OS=Homo sapiens OX=9606 GN=TGS1 PE=1 SV=3	51	48.84	DSGNNSGDQATEEEEGGYSCGTAESHDSK	[2] Phospho (ST)	GYYIRDS*GNNSGD	sp|Q96RS0|TGS1_HUMAN	1657.23	37308.2	9531.68	13839	55237.1	31520.4	9531.68	31520.4	NA	0.812534	1.72549	0.0399322	0.139366	0.19776	0.425846	3.06189	0.566145	1.72549	1.39868
sp|P30050|RL12_HUMAN	P30050	RPL12	60S ribosomal protein L12 OS=Homo sapiens OX=9606 GN=RPL12 PE=1 SV=1	38	30.78	IGPLGLSPK	[7] Phospho (ST)	IGPLGLS*PKKVGD	sp|P30050|RL12_HUMAN	6283.2	6129.42	15058.7	2293.97	3799.3	11025.7	6283.2	3799.3	NA	0.328615	-0.690017	0.0400221	NA	0.268865	NA	-1.45365	-0.690017	-0.449726	1.3977
sp|Q9H788|SH24A_HUMAN	Q9H788	SH2D4A	SH2 domain-containing protein 4A OS=Homo sapiens OX=9606 GN=SH2D4A PE=1 SV=1	124	44.4	KTHSEEFTNSLK	[10] Phospho (ST)	SEEFTNS*LKTKSQ	sp|Q9H788|SH24A_HUMAN	60112.3	2490.36	5352.13	46588.1	1320.53	1822.83	5352.13	1822.83	NA	0.396997	-0.915239	0.0400301	NA	0.624269	NA	-0.3677	-0.915239	-1.55393	1.39761
sp|Q9H4L4|SENP3_HUMAN	Q9H4L4	SENP3	Sentrin-specific protease 3 OS=Homo sapiens OX=9606 GN=SENP3 PE=1 SV=2	169	139.48	NHLSPQQGGATPQVPSPCCR	[4] Phospho (ST)	HPKNHLS*PQQGGA	sp|Q9H4L4|SENP3_HUMAN	114816	251984	65624.7	228193	715508	895219	114816	715508	NA	1.05528	1.50564	0.0400331	NA	0.0318047	NA	0.990933	1.50564	3.76993	1.39758
sp|Q9HCM2|PLXA4_HUMAN	Q9HCM2	PLXNA4	Plexin-A4 OS=Homo sapiens OX=9606 GN=PLXNA4 PE=1 SV=4	1630	24.95	YTGSPDSLR	[4] Phospho (ST)	MIRYTGS*PDSLRS	sp|Q9HCM2|PLXA4_HUMAN	18201.3	6906.19	15364	14873.8	4139.93	8446.76	15364	8446.76	NA	0.216994	-0.738284	0.0400642	NA	0.351053	NA	-0.291268	-0.738284	-0.863086	1.39724
sp|Q6ZVL6|K154L_HUMAN	Q6ZVL6	KIAA1549L	UPF0606 protein KIAA1549L OS=Homo sapiens OX=9606 GN=KIAA1549L PE=2 SV=2	1653	30.51	TGPVAVASLRR	[8] Phospho (ST)	GPVAVAS*LRRSTS	sp|Q6ZVL6|K154L_HUMAN	47521.7	7489.55	38183.7	33454.5	4531.3	12184.4	38183.7	12184.4	NA	0.36828	-0.724953	0.0400776	NA	0.386823	NA	-0.506386	-0.724953	-1.64792	1.3971
sp|Q69YQ0|CYTSA_HUMAN	Q69YQ0	SPECC1L	Cytospin-A OS=Homo sapiens OX=9606 GN=SPECC1L PE=1 SV=2	384	311.39	KGSSGNASEVSVACLTER	[3] Phospho (ST)	ERSRKGS*SGNASE	sp|Q69YQ0|CYTSA_HUMAN	333090	864133	481247	430104	1.32876e+06	1.02576e+06	481247	1.02576e+06	NA	0.261214	0.620751	0.0401182	NA	0.27968	NA	0.368775	0.620751	1.09185	1.39666
sp|Q16181|SEPT7_HUMAN	Q16181	39326	Septin-7 OS=Homo sapiens OX=9606 GN=SEPT7 PE=1 SV=2	423	21.79	ILEQQNSSR	[7] Phospho (ST)	ILEQQNS*SRTLEK	sp|Q16181|SEPT7_HUMAN	28630.2	13610.1	15391.7	18126.3	10298.3	11119.3	15391.7	11119.3	NA	0.0905938	-0.469089	0.0401391	NA	0.270904	NA	-0.659453	-0.402279	-0.469089	1.39643
sp|Q9C0B5|ZDHC5_HUMAN	Q9C0B5	ZDHHC5	Palmitoyltransferase ZDHHC5 OS=Homo sapiens OX=9606 GN=ZDHHC5 PE=1 SV=2	709	11.69	KVSGVGGTTYEISV	[8] Phospho (ST)	VSGVGGT*TYEISV	sp|Q9C0B5|ZDHC5_HUMAN	24004.4	1106.53	578.95	16454.6	49.2323	46.9984	1106.53	49.2323	NA	1.33126	-3.62275	0.0402528	0.139366	0.338533	0.499971	-0.544812	-4.4903	-3.62275	1.3952
sp|P53985|MOT1_HUMAN	P53985	SLC16A1	Monocarboxylate transporter 1 OS=Homo sapiens OX=9606 GN=SLC16A1 PE=1 SV=3	466	17.11	KESKEEETSIDVAGKPNEVTK	[8] Phospho (ST)	ESKEEET*SIDVAG	sp|P53985|MOT1_HUMAN	62851.7	80164.9	48652.6	50146.6	51365.5	31026.3	62851.7	50146.6	NA	0.132344	-0.642171	0.040261	NA	0.174792	NA	-0.325799	-0.642171	-0.649026	1.39512
sp|Q5TZA2|CROCC_HUMAN	Q5TZA2	CROCC	Rootletin OS=Homo sapiens OX=9606 GN=CROCC PE=1 SV=1	512	34	RGPSPACSDSSTLALIHSALHK	[4] Phospho (ST)	SPRRGPS*PACSDS	sp|Q5TZA2|CROCC_HUMAN	26278.7	25574.3	30362.1	33444.5	41319.5	44605.9	26278.7	41319.5	NA	0.118482	0.554963	0.0402999	NA	0.0851439	NA	0.347876	0.692129	0.554963	1.3947
sp|Q8IXT5|RB12B_HUMAN	Q8IXT5	RBM12B	RNA-binding protein 12B OS=Homo sapiens OX=9606 GN=RBM12B PE=1 SV=2	280	56.54	SRSPLGFYVHLK	[3] Phospho (ST)	RRTRSRS*PLGFYV	sp|Q8IXT5|RB12B_HUMAN	62258.9	5777.99	33352.5	15251.6	2234.81	26090.3	33352.5	15251.6	NA	0.590759	-1.37041	0.0403437	NA	0.36666	NA	-2.02932	-1.37041	-0.35428	1.39422
sp|O94885|SASH1_HUMAN	O94885	SASH1	SAM and SH3 domain-containing protein 1 OS=Homo sapiens OX=9606 GN=SASH1 PE=1 SV=3	1028	95.12	GSPASPTSPSDCPPALAPR	[5] Phospho (ST)	KRGSPAS*PTSPSD	sp|O94885|SASH1_HUMAN	93490.5	130563	58758.9	127465	257563	216857	93490.5	216857	NA	0.515239	0.980178	0.0403513	NA	0.0494987	NA	0.447207	0.980178	1.88386	1.39414
sp|P45880|VDAC2_HUMAN	P45880	VDAC2	Voltage-dependent anion-selective channel protein 2 OS=Homo sapiens OX=9606 GN=VDAC2 PE=1 SV=2	115	34.25	LTFDTTFSPNTGKK	[8] Phospho (ST)	TFDTTFS*PNTGKK	sp|P45880|VDAC2_HUMAN	86680.5	61289.4	71871.7	53659.8	29366.5	57411	71871.7	53659.8	NA	0.253411	-0.691866	0.0405976	NA	0.108498	NA	-0.691866	-1.06147	-0.324096	1.3915
sp|P18583|SON_HUMAN	P18583	SON	Protein SON OS=Homo sapiens OX=9606 GN=SON PE=1 SV=4	1556	48.72	EMEHNTVCAAGTSPVGEIGEEK	[13] Phospho (ST)	VCAAGTS*PVGEIG	sp|P18583|SON_HUMAN	858094	1.08636e+06	554059	1.07269e+06	2.56461e+06	1.90593e+06	858094	1.90593e+06	NA	0.465891	1.23924	0.0407442	NA	0.0515165	NA	0.322032	1.23924	1.78238	1.38993
sp|Q9H792|PEAK1_HUMAN	Q9H792	PEAK1	Inactive tyrosine-protein kinase PEAK1 OS=Homo sapiens OX=9606 GN=PEAK1 PE=1 SV=4	792	64.01	ACSVEELYAIPPDADVAK	[3] Phospho (ST)	SGPKACS*VEELYA	sp|Q9H792|PEAK1_HUMAN	467731	771464	438044	693935	976146	703377	467731	703377	NA	0.118807	0.569122	0.0407493	NA	0.17284	NA	0.569122	0.339497	0.683223	1.38988
sp|Q32P44|EMAL3_HUMAN	Q32P44	EML3	Echinoderm microtubule-associated protein-like 3 OS=Homo sapiens OX=9606 GN=EML3 PE=1 SV=1	176	103.92	AISSANLLVR	[3] Phospho (ST)	LSRKAIS*SANLLV	sp|Q32P44|EMAL3_HUMAN	502319	460749	710024	314829	235756	571701	502319	314829	NA	0.228268	-0.674035	0.0408688	NA	0.1754	NA	-0.674035	-0.966688	-0.312607	1.38861
sp|P78559|MAP1A_HUMAN	P78559	MAP1A	Microtubule-associated protein 1A OS=Homo sapiens OX=9606 GN=MAP1A PE=1 SV=6	1146	59.85	SLSPEDAESLSVLSVPSPDTANQEPTPK	[3] Phospho (ST)	YPDRSLS*PEDAES	sp|P78559|MAP1A_HUMAN	431373	644185	465915	607003	875154	969165	465915	875154	NA	0.249688	0.492767	0.0408834	NA	0.0860846	NA	0.492767	0.442061	1.05668	1.38845
sp|Q10571|MN1_HUMAN	Q10571	MN1	Transcriptional activator MN1 OS=Homo sapiens OX=9606 GN=MN1 PE=1 SV=3	202	64.36	AASFHGLPSSSGSDSHSLEPR	[3] Phospho (ST)	SPNRAAS*FHGLPS	sp|Q10571|MN1_HUMAN	37905.3	43909.2	29398.6	26730.7	26172.7	9058.57	37905.3	26172.7	NA	0.382382	-0.746458	0.0409185	NA	0.105072	NA	-0.5039	-0.746458	-1.69839	1.38808
sp|P48681|NEST_HUMAN	P48681	NES	Nestin OS=Homo sapiens OX=9606 GN=NES PE=1 SV=2	934	39.35	GEYQESLRSLEEEGQELPQSADVQR	[9] Phospho (ST)	YQESLRS*LEEEGQ	sp|P48681|NEST_HUMAN	80604.6	79818.9	68229.8	123232	99696.6	111276	79818.9	111276	NA	0.134531	0.612446	0.0409654	NA	0.0695495	NA	0.612446	0.320815	0.705665	1.38758
sp|Q14135|VGLL4_HUMAN	Q14135	VGLL4	Transcription cofactor vestigial-like protein 4 OS=Homo sapiens OX=9606 GN=VGLL4 PE=1 SV=4	52	35.5	TGPPPISPSK	[7] Phospho (ST)	TGPPPIS*PSKRKF	sp|Q14135|VGLL4_HUMAN	46349	19982.9	104360	32774.6	13675.9	78955.7	46349	32774.6	NA	0.0515482	-0.49996	0.0409915	NA	0.602377	NA	-0.49996	-0.547129	-0.402449	1.38731
sp|Q96PK6|RBM14_HUMAN	Q96PK6	RBM14	RNA-binding protein 14 OS=Homo sapiens OX=9606 GN=RBM14 PE=1 SV=2	623	31.18	LSESQLSFR	[7] Phospho (ST)	LSESQLS*FRRSPT	sp|Q96PK6|RBM14_HUMAN	7974.97	27645.7	48317.3	4613.06	17195.8	10921.2	27645.7	10921.2	NA	0.456654	-0.789756	0.0410531	NA	0.199954	NA	-0.789756	-0.684994	-2.14541	1.38665
sp|Q3V6T2|GRDN_HUMAN	Q3V6T2	CCDC88A	Girdin OS=Homo sapiens OX=9606 GN=CCDC88A PE=1 SV=2	913	26.66	EDLVSEKLK	[5] Phospho (ST)	LREDLVS*EKLKTQ	sp|Q3V6T2|GRDN_HUMAN	104269	62483	249094	26737.7	21475.3	202153	104269	26737.7	NA	0.63438	-1.54079	0.0410818	NA	0.264218	NA	-1.96336	-1.54079	-0.301243	1.38635
sp|P78345|RPP38_HUMAN	P78345	RPP38	Ribonuclease P protein subunit p38 OS=Homo sapiens OX=9606 GN=RPP38 PE=1 SV=2	253	48.93	QASVTLQPLK	[3] Phospho (ST)	ADGRQAS*VTLQPL	sp|P78345|RPP38_HUMAN	7905.67	7454.07	6076.31	6024.6	5287.06	3270.71	7454.07	5287.06	NA	0.174636	-0.495563	0.0411945	NA	0.127363	NA	-0.392021	-0.495563	-0.893589	1.38516
sp|O94885|SASH1_HUMAN	O94885	SASH1	SAM and SH3 domain-containing protein 1 OS=Homo sapiens OX=9606 GN=SASH1 PE=1 SV=3	923	40.2	GLSPPQCLPR	[3] Phospho (ST)	ASGRGLS*PPQCLP	sp|O94885|SASH1_HUMAN	83501.6	133349	129163	108379	188186	201973	129163	188186	NA	0.0936409	0.496953	0.0412037	NA	0.229447	NA	0.376214	0.496953	0.644976	1.38506
sp|Q9HBL0|TENS1_HUMAN	Q9HBL0	TNS1	Tensin-1 OS=Homo sapiens OX=9606 GN=TNS1 PE=1 SV=2	1213	29.51	AINPSMAAPSSPSLSHHQMMGPPGTGFHGSTVSSPQSSAATTPGSPSLCR	[15] Phospho (ST)	PSSPSLS*HHQMMG	sp|Q9HBL0|TENS1_HUMAN	369934	995668	365467	714704	1.42414e+06	1.5052e+06	369934	1.42414e+06	NA	0.573228	0.950079	0.0412145	NA	0.0791159	NA	0.950079	0.516356	2.04214	1.38495
sp|Q9UBF8|PI4KB_HUMAN	Q9UBF8	PI4KB	Phosphatidylinositol 4-kinase beta OS=Homo sapiens OX=9606 GN=PI4KB PE=1 SV=1	428	110.36	SVENLPECGITHEQR	[1] Phospho (ST)	RIRSTRS*VENLPE	sp|Q9UBF8|PI4KB_HUMAN	397575	684577	349148	606701	872774	712951	397575	712951	NA	0.242259	0.609761	0.0412551	NA	0.117788	NA	0.609761	0.350397	1.02996	1.38452
sp|Q8TBB5|KLDC4_HUMAN	Q8TBB5	KLHDC4	Kelch domain-containing protein 4 OS=Homo sapiens OX=9606 GN=KLHDC4 PE=1 SV=1	413	25.69	QVLTAPGSAGQPRSEDEDSLEEAGSPAPGPCPR	[14] Phospho (ST)	SAGQPRS*EDEDSL	sp|Q8TBB5|KLDC4_HUMAN	24546.4	79295.2	30596.8	35661.6	114220	79728.2	30596.8	79728.2	NA	0.365113	0.538857	0.0414197	NA	0.256512	NA	0.538857	0.52651	1.38171	1.38279
sp|Q5VYS4|MEDAG_HUMAN	Q5VYS4	MEDAG	Mesenteric estrogen-dependent adipogenesis protein OS=Homo sapiens OX=9606 GN=MEDAG PE=2 SV=1	274	48.51	GSIDDVFNCNLSPR	[12] Phospho (ST)	VFNCNLS*PRSSLT	sp|Q5VYS4|MEDAG_HUMAN	64457.9	128235	56136.5	91072.8	166061	98049.2	64457.9	98049.2	NA	0.157769	0.498662	0.0415102	NA	0.260528	NA	0.498662	0.372915	0.804566	1.38184
sp|P49023|PAXI_HUMAN	P49023	PXN	Paxillin OS=Homo sapiens OX=9606 GN=PXN PE=1 SV=3	106	58.58	TSSVSNPQDSVGSPCSR	[13] Phospho (ST)	PQDSVGS*PCSRVG	sp|P49023|PAXI_HUMAN	203562	388507	1.16626e+06	247915	642271	2.02322e+06	388507	642271	NA	0.181003	0.725243	0.0416342	NA	0.567308	NA	0.284378	0.725243	0.794768	1.38055
sp|Q6UWH4|GAK1B_HUMAN	Q6UWH4	GASK1B	Golgi-associated kinase 1B OS=Homo sapiens OX=9606 GN=GASK1B PE=2 SV=1	203	14.34	AGGPDFLQPSSRESNIR	[14] Phospho (ST)	QPSSRES*NIRIYS	sp|Q6UWH4|GAK1B_HUMAN	62691.3	61968.1	50469.6	52423.9	33492.1	26384.9	61968.1	33492.1	NA	0.278095	-0.887706	0.041931	NA	0.0921995	NA	-0.25804	-0.887706	-0.935702	1.37747
sp|Q6AI08|HEAT6_HUMAN	Q6AI08	HEATR6	HEAT repeat-containing protein 6 OS=Homo sapiens OX=9606 GN=HEATR6 PE=1 SV=1	643	141.21	KAPAGPSLEETSVSSPK	[15] Phospho (ST)	EETSVSS*PKGSSE	sp|Q6AI08|HEAT6_HUMAN	99760.5	91098	71464.8	124723	143952	108463	91098	124723	NA	0.12093	0.601904	0.0420482	NA	0.104129	NA	0.322192	0.660095	0.601904	1.37625
sp|P21359|NF1_HUMAN	P21359	NF1	Neurofibromin OS=Homo sapiens OX=9606 GN=NF1 PE=1 SV=2	1140	40.89	RLASLR	[4] Phospho (ST)	MSRRLAS*LRHCTV	sp|P21359|NF1_HUMAN	42755	9455.44	396543	10304.1	5121.58	270427	42755	10304.1	NA	0.461455	-0.884557	0.0420757	NA	0.583869	NA	-2.05287	-0.884557	-0.552239	1.37597
sp|Q92908|GATA6_HUMAN	Q92908	GATA6	Transcription factor GATA-6 OS=Homo sapiens OX=9606 GN=GATA6 PE=1 SV=2	539	73.45	NTSPTTQPTASGAGAPVMTGAGESTNPENSELK	[11] Phospho (ST)	TTQPTAS*GAGAPV	sp|Q92908|GATA6_HUMAN	19350.3	30549.4	21291.2	24898.5	49132.1	50719.8	21291.2	49132.1	NA	0.320106	0.685524	0.0420802	NA	0.105305	NA	0.363701	0.685524	1.25229	1.37592
sp|Q9Y5U2|TSSC4_HUMAN	Q9Y5U2	TSSC4	Protein TSSC4 OS=Homo sapiens OX=9606 GN=TSSC4 PE=1 SV=3	321	17.79	NKSSSPEDPGAEV	[5] Phospho (ST)	FRNKSSS*PEDPGA	sp|Q9Y5U2|TSSC4_HUMAN	10670.8	15956.9	17492.5	36915.9	25721.1	26118.3	15956.9	26118.3	NA	0.503894	0.688772	0.0420997	NA	0.0215797	NA	1.79057	0.688772	0.578329	1.37572
sp|Q9P266|JCAD_HUMAN	Q9P266	JCAD	Junctional protein associated with coronary artery disease OS=Homo sapiens OX=9606 GN=JCAD PE=1 SV=3	144	44.33	GMAQAHSLPVHVR	[7] Phospho (ST)	GMAQAHS*LPVHVR	sp|Q9P266|JCAD_HUMAN	4057.52	7761.43	10790.3	3406.74	3441.03	4164.33	7761.43	3441.03	NA	0.44406	-1.17348	0.0421718	NA	0.0722762	NA	-0.252205	-1.17348	-1.37357	1.37498
sp|P21333|FLNA_HUMAN	P21333	FLNA	Filamin-A OS=Homo sapiens OX=9606 GN=FLNA PE=1 SV=4	1084	67.76	AFGPGLQGGSAGSPAR	[13] Phospho (ST)	QGGSAGS*PARFTI	sp|P21333|FLNA_HUMAN	772157	901523	1.86107e+06	506439	721962	1.18319e+06	901523	721962	NA	0.129118	-0.608505	0.0421855	NA	0.333313	NA	-0.608505	-0.320441	-0.653452	1.37484
sp|Q03164|KMT2A_HUMAN	Q03164	KMT2A	Histone-lysine N-methyltransferase 2A OS=Homo sapiens OX=9606 GN=KMT2A PE=1 SV=5	2196	43.85	HSTSSLSPQR	[2] Phospho (ST)	IGSRRHS*TSSLSP	sp|Q03164|KMT2A_HUMAN	4021.47	11112.4	1798.9	10562.3	22783.7	2176.27	4021.47	10562.3	NA	0.363088	1.03583	0.0422545	NA	0.438622	NA	1.39313	1.03583	0.274744	1.37413
sp|Q15750|TAB1_HUMAN	Q15750	TAB1	TGF-beta-activated kinase 1 and MAP3K7-binding protein 1 OS=Homo sapiens OX=9606 GN=TAB1 PE=1 SV=1	7	68.19	SLLQSEQQPSWTDDLPLCHLSGVGSASNR	[1] Phospho (ST)	MAAQRRS*LLQSEQ	sp|Q15750|TAB1_HUMAN	309197	753351	322574	470864	956724	475325	322574	475325	NA	0.0942691	0.559285	0.0423246	NA	0.360586	NA	0.606782	0.344782	0.559285	1.37341
sp|Q8ND04|SMG8_HUMAN	Q8ND04	SMG8	Protein SMG8 OS=Homo sapiens OX=9606 GN=SMG8 PE=1 SV=1	668	22.78	LDHINFPVFEPSTPDPAPAKNESSPAPPDSDADKLK	[24] Phospho (ST)	PAKNESS*PAPPDS	sp|Q8ND04|SMG8_HUMAN	120440	197167	139607	158341	273155	210715	139607	210715	NA	0.0702197	0.470301	0.0423472	NA	0.209994	NA	0.394723	0.470301	0.593914	1.37318
sp|Q9NX55|HYPK_HUMAN	Q9NX55	HYPK	Huntingtin-interacting protein K OS=Homo sapiens OX=9606 GN=HYPK PE=1 SV=2	38	41.4	KHDSGAADLER	[4] Phospho (ST)	KPRKHDS*GAADLE	sp|Q9NX55|HYPK_HUMAN	3134.64	2727.26	3166.05	4156.94	3857.7	4517.3	3134.64	4156.94	NA	0.0395316	0.500292	0.0423568	NA	0.0961322	NA	0.407221	0.500292	0.512777	1.37308
sp|P12694|ODBA_HUMAN	P12694	BCKDHA	2-oxoisovalerate dehydrogenase subunit alpha, mitochondrial OS=Homo sapiens OX=9606 GN=BCKDHA PE=1 SV=2	345	14.08	IGHHSTSDDSSAYRSVDEVNYWDKQDHPISR	[13] Phospho (Y)	SDDSSAY*RSVDEV	sp|P12694|ODBA_HUMAN	1.32556e+06	176571	114642	1.81498e+06	262669	152719	176571	262669	NA	0.0581536	0.453347	0.0423956	NA	0.728456	NA	0.453347	0.572992	0.413744	1.37268
sp|P12694|ODBA_HUMAN	P12694	BCKDHA	2-oxoisovalerate dehydrogenase subunit alpha, mitochondrial OS=Homo sapiens OX=9606 GN=BCKDHA PE=1 SV=2	339	14.08	IGHHSTSDDSSAYRSVDEVNYWDKQDHPISR	[7] Phospho (ST)	IGHHSTS*DDSSAY	sp|P12694|ODBA_HUMAN	1.32556e+06	176571	114642	1.81498e+06	262669	152719	176571	262669	NA	0.0581536	0.453347	0.0423956	NA	0.728456	NA	0.453347	0.572992	0.413744	1.37268
sp|Q92922|SMRC1_HUMAN	Q92922	SMARCC1	SWI/SNF complex subunit SMARCC1 OS=Homo sapiens OX=9606 GN=SMARCC1 PE=1 SV=3	310	37.44	NEEPVRSPERR	[7] Phospho (ST)	NEEPVRS*PERRDR	sp|Q92922|SMRC1_HUMAN	982607	636166	821402	1.51965e+06	1.00077e+06	1.02064e+06	821402	1.02064e+06	NA	0.126311	0.629053	0.0424602	NA	0.148116	NA	0.629053	0.653636	0.313309	1.37202
sp|Q8WW12|PCNP_HUMAN	Q8WW12	PCNP	PEST proteolytic signal-containing nuclear protein OS=Homo sapiens OX=9606 GN=PCNP PE=1 SV=2	77	19.85	FGFAIGSQTTKK	[7] Phospho (ST)	FGFAIGS*QTTKKA	sp|Q8WW12|PCNP_HUMAN	18311.5	6629.06	8711.91	9999.08	3560.96	1331.68	8711.91	3560.96	NA	0.544848	-0.896538	0.0425124	NA	0.125412	NA	-0.87288	-0.896538	-2.70974	1.37148
sp|Q86UU0|BCL9L_HUMAN	Q86UU0	BCL9L	B-cell CLL/lymphoma 9-like protein OS=Homo sapiens OX=9606 GN=BCL9L PE=1 SV=1	88	26.35	ANQISPSNSSLK	[5] Phospho (ST)	AKANQIS*PSNSSL	sp|Q86UU0|BCL9L_HUMAN	9540.52	6703.79	22412	7230.68	4103.33	16476	9540.52	7230.68	NA	0.111783	-0.443908	0.042563	NA	0.485913	NA	-0.399937	-0.708181	-0.443908	1.37097
sp|Q96C24|SYTL4_HUMAN	Q96C24	SYTL4	Synaptotagmin-like protein 4 OS=Homo sapiens OX=9606 GN=SYTL4 PE=1 SV=2	296	63.28	SKSVPGLNVDMEEEEEEEDIDHLVK	[3] Phospho (ST)	LGDRSKS*VPGLNV	sp|Q96C24|SYTL4_HUMAN	62504.6	88337.4	123032	38173.9	61644.4	96664.8	88337.4	61644.4	NA	0.125305	-0.519054	0.0426339	NA	0.300593	NA	-0.711373	-0.519054	-0.347977	1.37025
sp|Q9H694|BICC1_HUMAN	Q9H694	BICC1	Protein bicaudal C homolog 1 OS=Homo sapiens OX=9606 GN=BICC1 PE=1 SV=2	633	29.33	SPSHSGNAGDLK	[1] Phospho (ST)	EVGMPRS*PSHSGN	sp|Q9H694|BICC1_HUMAN	117093	201324	97844.2	174142	253863	183279	117093	183279	NA	0.200951	0.57261	0.0427447	NA	0.160946	NA	0.57261	0.33453	0.905482	1.36912
sp|Q3KQU3|MA7D1_HUMAN	Q3KQU3	MAP7D1	MAP7 domain-containing protein 1 OS=Homo sapiens OX=9606 GN=MAP7D1 PE=1 SV=1	452	27.54	ARLSASTASELSPK	[4] Phospho (ST)	SPRARLS*ASTASE	sp|Q3KQU3|MA7D1_HUMAN	2695.86	3989.05	16070.9	96.5773	51.2328	10057.9	3989.05	96.5773	NA	1.54544	-4.80292	0.0430523	0.147128	0.120363	0.379278	-4.80292	-6.28283	-0.676117	1.366
sp|Q9UQ35|SRRM2_HUMAN	Q9UQ35	SRRM2	Serine/arginine repetitive matrix protein 2 OS=Homo sapiens OX=9606 GN=SRRM2 PE=1 SV=2	2706	74.15	RRPSPQPSPR	[8] Phospho (ST)	RPSPQPS*PRDQQS	sp|Q9UQ35|SRRM2_HUMAN	354477	113751	718399	98771.8	67421.9	495001	354477	98771.8	NA	0.412606	-0.75459	0.0431878	NA	0.345412	NA	-1.84352	-0.75459	-0.537355	1.36464
sp|P78559|MAP1A_HUMAN	P78559	MAP1A	Microtubule-associated protein 1A OS=Homo sapiens OX=9606 GN=MAP1A PE=1 SV=6	1701	59.85	ELSCER	[3] Phospho (ST)	TYWRELS*CERKVW	sp|P78559|MAP1A_HUMAN	25471.4	20598.5	19109.3	40096.1	30156.2	24083.5	20598.5	30156.2	NA	0.111135	0.549915	0.0431997	NA	0.146946	NA	0.654583	0.549915	0.333767	1.36452
sp|Q14839|CHD4_HUMAN	Q14839	CHD4	Chromodomain-helicase-DNA-binding protein 4 OS=Homo sapiens OX=9606 GN=CHD4 PE=1 SV=2	1602	11.03	STAPETAIECTQAPAPASEDEKVVVEPPEGEEKVEK	[18] Phospho (ST)	QAPAPAS*EDEKVV	sp|Q14839|CHD4_HUMAN	138112	219650	170167	180066	301866	279325	170167	279325	NA	0.123719	0.4587	0.0432272	NA	0.179848	NA	0.382689	0.4587	0.71499	1.36424
sp|P23193|TCEA1_HUMAN	P23193	TCEA1	Transcription elongation factor A protein 1 OS=Homo sapiens OX=9606 GN=TCEA1 PE=1 SV=2	96	16.7	KKEPAITSQNSPEAREESTSSGNVSNR	[7] Phospho (ST)	KKEPAIT*SQNSPE	sp|P23193|TCEA1_HUMAN	67987.3	207733	174837	35816.9	173283	101588	174837	101588	NA	0.253422	-0.783285	0.0435272	NA	0.41073	NA	-0.924626	-0.261594	-0.783285	1.36124
sp|Q13563|PKD2_HUMAN	Q13563	PKD2	Polycystin-2 OS=Homo sapiens OX=9606 GN=PKD2 PE=1 SV=3	166	59.26	EDQGPPCPSPVGGGDPLHR	[9] Phospho (ST)	QGPPCPS*PVGGGD	sp|Q13563|PKD2_HUMAN	432529	578688	472428	584583	813628	1.01345e+06	472428	813628	NA	0.27128	0.491583	0.0435567	NA	0.0780341	NA	0.434611	0.491583	1.10111	1.36094
sp|Q12849|GRSF1_HUMAN	Q12849	GRSF1	G-rich sequence factor 1 OS=Homo sapiens OX=9606 GN=GRSF1 PE=1 SV=3	335	26.46	THVGSYK	[5] Phospho (ST)	VRTHVGS*YKGKKI	sp|Q12849|GRSF1_HUMAN	72007.5	63904.4	126672	24796.4	53177.6	56879.8	72007.5	53177.6	NA	0.473928	-1.15511	0.0435893	NA	0.0838007	NA	-1.53801	-0.265096	-1.15511	1.36062
sp|Q9NRA2|S17A5_HUMAN	Q9NRA2	SLC17A5	Sialin OS=Homo sapiens OX=9606 GN=SLC17A5 PE=1 SV=2	16	19.4	NDGEESTDRTPLLPGAPR	[6] Phospho (ST)	RNDGEES*TDRTPL	sp|Q9NRA2|S17A5_HUMAN	46700.5	24543.2	47472.8	37365.9	11248.1	29668.8	46700.5	29668.8	NA	0.272265	-0.678152	0.0436215	NA	0.260156	NA	-0.321718	-1.12564	-0.678152	1.3603
sp|P37173|TGFR2_HUMAN	P37173	TGFBR2	TGF-beta receptor type-2 OS=Homo sapiens OX=9606 GN=TGFBR2 PE=1 SV=2	553	121.56	SCSEEKIPEDGSLNTTK	[3] Phospho (ST)	LSGRSCS*EEKIPE	sp|P37173|TGFR2_HUMAN	175947	266880	195735	215148	417066	332573	195735	332573	NA	0.16409	0.644084	0.0437882	NA	0.168949	NA	0.290187	0.644084	0.76477	1.35864
sp|Q8ND30|LIPB2_HUMAN	Q8ND30	PPFIBP2	Liprin-beta-2 OS=Homo sapiens OX=9606 GN=PPFIBP2 PE=1 SV=3	387	83.16	LSCSLEDLR	[4] Phospho (ST)	QKKLSCS*LEDLRS	sp|Q8ND30|LIPB2_HUMAN	13940.8	69490	16735.2	24268.5	146744	126243	16735.2	126243	NA	0.855147	1.07842	0.0438438	NA	0.150962	NA	0.799765	1.07842	2.91525	1.35809
sp|O43294|TGFI1_HUMAN	O43294	TGFB1I1	Transforming growth factor beta-1-induced transcript 1 protein OS=Homo sapiens OX=9606 GN=TGFB1I1 PE=1 SV=2	403	105.85	RGSLCATCGLPVTGR	[3] Phospho (ST)	FHARRGS*LCATCG	sp|O43294|TGFI1_HUMAN	32202.5	75458.9	37175.2	52268.8	128094	171484	37175.2	128094	NA	0.644752	0.76344	0.0439884	NA	0.084634	NA	0.698776	0.76344	2.20566	1.35666
sp|Q9P0U3|SENP1_HUMAN	Q9P0U3	SENP1	Sentrin-specific protease 1 OS=Homo sapiens OX=9606 GN=SENP1 PE=1 SV=2	157	16	SFPIKPVPSPSWSGSCR	[9] Phospho (ST)	PIKPVPS*PSWSGS	sp|Q9P0U3|SENP1_HUMAN	12527.3	23598.2	24390.8	18953.7	34225.9	72971.4	23598.2	34225.9	NA	0.439493	0.597404	0.0440379	NA	0.177661	NA	0.597404	0.536412	1.581	1.35617
sp|Q9BWT3|PAPOG_HUMAN	Q9BWT3	PAPOLG	Poly(A) polymerase gamma OS=Homo sapiens OX=9606 GN=PAPOLG PE=1 SV=2	525	13.36	RLSLDSSCLDSSR	[3] Phospho (ST)	LQSKRLS*LDSSCL	sp|Q9BWT3|PAPOG_HUMAN	447.375	1803.4	402.734	784.681	2764.66	1758.99	447.375	1758.99	NA	0.617922	0.81062	0.0440826	NA	0.179403	NA	0.81062	0.616381	2.12685	1.35573
sp|Q969X1|LFG3_HUMAN	Q969X1	TMBIM1	Protein lifeguard 3 OS=Homo sapiens OX=9606 GN=TMBIM1 PE=1 SV=2	81	74.56	AVSDSFGPGEWDDR	[3] Phospho (ST)	GEERAVS*DSFGPG	sp|Q969X1|LFG3_HUMAN	28337.1	24671.7	38915.8	15423.3	6788.67	2115.95	28337.1	6788.67	NA	0.842346	-1.86166	0.0441057	0.147128	0.0239752	0.289829	-0.87758	-1.86166	-4.20098	1.35551
sp|O15119|TBX3_HUMAN	O15119	TBX3	T-box transcription factor TBX3 OS=Homo sapiens OX=9606 GN=TBX3 PE=1 SV=4	435	19.03	ASPDSRHSPATISSSTR	[5] Phospho (ST)	DKASPDS*RHSPAT	sp|O15119|TBX3_HUMAN	36652.6	24924.2	60934.7	13243.8	11129.1	51341.6	36652.6	13243.8	NA	0.466802	-1.1632	0.0443354	NA	0.224795	NA	-1.4686	-1.1632	-0.247137	1.35325
sp|Q9NZN4|EHD2_HUMAN	Q9NZN4	EHD2	EH domain-containing protein 2 OS=Homo sapiens OX=9606 GN=EHD2 PE=1 SV=2	3	26.65	MFSWLKR	[3] Phospho (ST)	MFS*WLKRGG	sp|Q9NZN4|EHD2_HUMAN	17273.3	4735.19	2131.26	14748.4	1662.84	753.69	4735.19	1662.84	NA	0.557223	-1.49966	0.0443956	NA	0.450631	NA	-0.227979	-1.50977	-1.49966	1.35266
sp|Q99700|ATX2_HUMAN	Q99700	ATXN2	Ataxin-2 OS=Homo sapiens OX=9606 GN=ATXN2 PE=1 SV=2	741	33.86	AVTPSSEAK	[3] Phospho (ST)	ASNRAVT*PSSEAK	sp|Q99700|ATX2_HUMAN	15926.7	2855.18	5681.65	28689.9	8943.58	7427.1	5681.65	8943.58	NA	0.453791	0.849097	0.0444831	NA	0.292453	NA	0.849097	1.64727	0.386488	1.35181
sp|Q9C0B0|UNK_HUMAN	Q9C0B0	UNK	RING finger protein unkempt homolog OS=Homo sapiens OX=9606 GN=UNK PE=1 SV=2	385	80.69	NSSLGSPSNLCGSPPGSIR	[13] Phospho (ST)	PSNLCGS*PPGSIR	sp|Q9C0B0|UNK_HUMAN	135013	113927	64828.1	160253	208780	135605	113927	160253	NA	0.273489	0.873874	0.0444972	NA	0.108462	NA	0.24725	0.873874	1.06472	1.35167
sp|O15169|AXIN1_HUMAN	O15169	AXIN1	Axin-1 OS=Homo sapiens OX=9606 GN=AXIN1 PE=1 SV=2	217	82.59	TGSESPKVCSDQSSGSGTGK	[5] Phospho (ST)	TRTGSES*PKVCSD	sp|O15169|AXIN1_HUMAN	635.45	6247.25	1999.06	6142.2	8045.78	11272	1999.06	8045.78	NA	0.757582	2.49535	0.0445323	0.147128	0.057962	0.350256	3.2729	0.365012	2.49535	1.35133
sp|Q8TEW0|PARD3_HUMAN	Q8TEW0	PARD3	Partitioning defective 3 homolog OS=Homo sapiens OX=9606 GN=PARD3 PE=1 SV=2	201	12.75	KKDENYRSLPR	[8] Phospho (ST)	KDENYRS*LPRDTS	sp|Q8TEW0|PARD3_HUMAN	17267.6	2283.82	79676.3	3933.38	1094.29	58206.3	17267.6	3933.38	NA	0.524613	-1.06145	0.0445382	NA	0.54951	NA	-2.13422	-1.06145	-0.452974	1.35127
sp|P78536|ADA17_HUMAN	P78536	ADAM17	Disintegrin and metalloproteinase domain-containing protein 17 OS=Homo sapiens OX=9606 GN=ADAM17 PE=1 SV=1	735	53.46	IIKPFPAPQTPGR	[10] Phospho (ST)	PFPAPQT*PGRLQP	sp|P78536|ADA17_HUMAN	55197	72991.5	141013	39073	40189.9	110010	72991.5	40189.9	NA	0.172703	-0.498419	0.0445997	NA	0.364005	NA	-0.498419	-0.860895	-0.358194	1.35067
sp|Q96N67|DOCK7_HUMAN	Q96N67	DOCK7	Dedicator of cytokinesis protein 7 OS=Homo sapiens OX=9606 GN=DOCK7 PE=1 SV=4	24	46.79	KQISGQYSGSPQLLK	[4] Phospho (ST)	EVRKQIS*GQYSGS	sp|Q96N67|DOCK7_HUMAN	22473.8	3829.58	12678.6	18630.5	1533.27	3647.77	12678.6	3647.77	NA	0.56476	-1.32058	0.0446778	NA	0.353377	NA	-0.270577	-1.32058	-1.79731	1.34991
sp|Q00537|CDK17_HUMAN	Q00537	CDK17	Cyclin-dependent kinase 17 OS=Homo sapiens OX=9606 GN=CDK17 PE=1 SV=2	180	112.54	ASLSEIGFGK	[2] Phospho (ST)	RRSRRAS*LSEIGF	sp|Q00537|CDK17_HUMAN	127771	301427	239862	103347	193649	119959	239862	119959	NA	0.237555	-0.638366	0.0446893	NA	0.201277	NA	-0.306062	-0.638366	-0.999666	1.3498
sp|O43294|TGFI1_HUMAN	O43294	TGFB1I1	Transforming growth factor beta-1-induced transcript 1 protein OS=Homo sapiens OX=9606 GN=TGFB1I1 PE=1 SV=2	418	16.68	CVSALGR	[3] Phospho (ST)	VTGRCVS*ALGRRF	sp|O43294|TGFI1_HUMAN	259.956	1250.24	988.35	2693.01	1701.56	4477.36	988.35	2693.01	NA	0.842611	2.17956	0.0447028	0.147128	0.0346583	0.291342	3.37288	0.444657	2.17956	1.34967
sp|P08195|4F2_HUMAN	P08195	SLC3A2	4F2 cell-surface antigen heavy chain OS=Homo sapiens OX=9606 GN=SLC3A2 PE=1 SV=3	165	49.6	FTGLSKEELLK	[5] Phospho (ST)	AKFTGLS*KEELLK	sp|P08195|4F2_HUMAN	23947	21237.7	12570.3	15147.8	12664.4	10347.4	21237.7	12664.4	NA	0.178159	-0.660744	0.0447861	NA	0.167125	NA	-0.660744	-0.74585	-0.280754	1.34886
sp|Q6QNK2|AGRD1_HUMAN	Q6QNK2	ADGRD1	Adhesion G-protein coupled receptor D1 OS=Homo sapiens OX=9606 GN=ADGRD1 PE=1 SV=1	830	30.14	VWSLTSSSAR	[8] Phospho (ST)	WSLTSSS*ARTSNA	sp|Q6QNK2|AGRD1_HUMAN	9278.22	17446.2	17141.6	2974.64	7883.71	14158.1	17141.6	7883.71	NA	0.492129	-1.14597	0.0447931	NA	0.169794	NA	-1.64113	-1.14597	-0.275871	1.34879
sp|Q969G5|CAVN3_HUMAN	Q969G5	CAVIN3	Caveolae-associated protein 3 OS=Homo sapiens OX=9606 GN=CAVIN3 PE=1 SV=3	62	107.22	IQSGLGALSR	[3] Phospho (ST)	SVRRIQS*GLGALS	sp|Q969G5|CAVN3_HUMAN	467025	197653	291264	332692	100695	222770	291264	222770	NA	0.203672	-0.489313	0.044858	NA	0.323257	NA	-0.489313	-0.972976	-0.386769	1.34816
sp|Q02952|AKA12_HUMAN	Q02952	AKAP12	A-kinase anchor protein 12 OS=Homo sapiens OX=9606 GN=AKAP12 PE=1 SV=4	483	47.74	LKETCVSGEDPTQGADLSPDEK	[18] Phospho (ST)	TQGADLS*PDEKVL	sp|Q02952|AKA12_HUMAN	4028.24	8675.41	15770.3	4875.78	18603.6	26774.8	8675.41	18603.6	NA	0.277373	0.763667	0.0448868	NA	0.421974	NA	0.275483	1.10058	0.763667	1.34788
sp|O43237|DC1L2_HUMAN	O43237	DYNC1LI2	Cytoplasmic dynein 1 light intermediate chain 2 OS=Homo sapiens OX=9606 GN=DYNC1LI2 PE=1 SV=1	407	18.58	GGPASVPSSSPGTSVK	[10] Phospho (ST)	ASVPSSS*PGTSVK	sp|O43237|DC1L2_HUMAN	25472.7	18185.8	40186.9	8643.26	8711.38	33126.8	25472.7	8711.38	NA	0.455955	-1.06184	0.0449113	NA	0.191304	NA	-1.55931	-1.06184	-0.278726	1.34764
sp|Q9HBL0|TENS1_HUMAN	Q9HBL0	TNS1	Tensin-1 OS=Homo sapiens OX=9606 GN=TNS1 PE=1 SV=2	1393	121.29	RMSVGDR	[3] Phospho (ST)	PEKRRMS*VGDRAG	sp|Q9HBL0|TENS1_HUMAN	1.3756e+06	847104	2.22613e+06	619870	636785	1.54695e+06	1.3756e+06	636785	NA	0.25297	-0.525107	0.0449374	NA	0.25334	NA	-1.15002	-0.411732	-0.525107	1.34739
sp|Q9C0B5|ZDHC5_HUMAN	Q9C0B5	ZDHHC5	Palmitoyltransferase ZDHHC5 OS=Homo sapiens OX=9606 GN=ZDHHC5 PE=1 SV=2	372	48.32	YRPGYSSSSTSAAMPHSSSAK	[19] Phospho (ST)	AMPHSSS*AKLSRG	sp|Q9C0B5|ZDHC5_HUMAN	450394	203502	245137	305845	142716	88342.2	245137	142716	NA	0.328714	-0.558386	0.0450141	NA	0.193146	NA	-0.558386	-0.511898	-1.47241	1.34665
sp|O75376|NCOR1_HUMAN	O75376	NCOR1	Nuclear receptor corepressor 1 OS=Homo sapiens OX=9606 GN=NCOR1 PE=1 SV=2	158	51.53	HEAPSSPISGQPCGDDQNASPSK	[6] Phospho (ST)	KHEAPSS*PISGQP	sp|O75376|NCOR1_HUMAN	187011	245206	202967	225102	416527	332836	202967	332836	NA	0.178598	0.713567	0.045017	NA	0.129237	NA	0.267455	0.764415	0.713567	1.34662
sp|Q8WVV9|HNRLL_HUMAN	Q8WVV9	HNRNPLL	Heterogeneous nuclear ribonucleoprotein L-like OS=Homo sapiens OX=9606 GN=HNRNPLL PE=1 SV=1	46	16.75	REATPR	[4] Phospho (ST)	ENRREAT*PRGGGD	sp|Q8WVV9|HNRLL_HUMAN	99.9934	431.549	5717.29	1509.71	3180.55	7667.7	431.549	3180.55	NA	0.868897	2.88168	0.0450919	0.147128	0.178382	0.420972	3.9163	2.88168	0.423463	1.3459
sp|O95503|CBX6_HUMAN	O95503	CBX6	Chromobox protein homolog 6 OS=Homo sapiens OX=9606 GN=CBX6 PE=1 SV=1	107	16.34	ISDVHFSVKPSASASSPK	[16] Phospho (ST)	PSASASS*PKLHSS	sp|O95503|CBX6_HUMAN	19366	8775.83	17706	14440.4	4189.23	12742.2	17706	12742.2	NA	0.228502	-0.474616	0.0452815	NA	0.326751	NA	-0.42342	-1.06685	-0.474616	1.34408
sp|Q9H4L4|SENP3_HUMAN	Q9H4L4	SENP3	Sentrin-specific protease 3 OS=Homo sapiens OX=9606 GN=SENP3 PE=1 SV=2	181	23.74	NHLSPQQGGATPQVPSPCCR	[16] Phospho (ST)	ATPQVPS*PCCRFD	sp|Q9H4L4|SENP3_HUMAN	7024.42	27660.9	4959.58	14530.5	91605.4	107982	7024.42	91605.4	NA	1.21918	1.72759	0.0452911	0.147128	0.0618411	0.350256	1.04863	1.72759	4.44443	1.34399
sp|Q9Y343|SNX24_HUMAN	Q9Y343	SNX24	Sorting nexin-24 OS=Homo sapiens OX=9606 GN=SNX24 PE=1 SV=1	116	104.63	AESCGSFDETESEESSK	[6] Phospho (ST)	KAESCGS*FDETES	sp|Q9Y343|SNX24_HUMAN	36774.7	102665	49449.7	49207.9	155779	125686	49449.7	125686	NA	0.360952	0.601562	0.0453952	NA	0.247051	NA	0.420175	0.601562	1.34579	1.34299
sp|Q8WXG6|MADD_HUMAN	Q8WXG6	MADD	MAP kinase-activating death domain protein OS=Homo sapiens OX=9606 GN=MADD PE=1 SV=2	156	61.22	GKEGTHATCASEEGGTESSESGSSLQPLSADSTPDVNQSPR	[39] Phospho (ST)	TPDVNQS*PRGKRR	sp|Q8WXG6|MADD_HUMAN	180911	160581	105804	228567	227808	179845	160581	227808	NA	0.151437	0.504522	0.0455389	NA	0.141652	NA	0.337334	0.504522	0.765358	1.34162
sp|Q9Y4H2|IRS2_HUMAN	Q9Y4H2	IRS2	Insulin receptor substrate 2 OS=Homo sapiens OX=9606 GN=IRS2 PE=1 SV=2	1157	22.24	RRHSSETFSSTTTVTPVSPSFAHNPK	[13] Phospho (ST)	TFSSTTT*VTPVSP	sp|Q9Y4H2|IRS2_HUMAN	27818.8	3877.76	1647.3	36850	6371.3	4720.61	3877.76	6371.3	NA	0.418384	0.716366	0.0455777	NA	0.525978	NA	0.405605	0.716366	1.51887	1.34125
sp|Q9HA65|TBC17_HUMAN	Q9HA65	TBC1D17	TBC1 domain family member 17 OS=Homo sapiens OX=9606 GN=TBC1D17 PE=1 SV=2	602	18.55	QLTACPELPHNVQEILGLAPPAEPHSPSPTASPLPLSPTR	[26] Phospho (ST)	PPAEPHS*PSPTAS	sp|Q9HA65|TBC17_HUMAN	243250	445937	255842	392655	554371	579374	255842	554371	NA	0.302835	0.690822	0.0456627	NA	0.0913028	NA	0.690822	0.314012	1.17924	1.34044
sp|Q13976|KGP1_HUMAN	Q13976	PRKG1	cGMP-dependent protein kinase 1 OS=Homo sapiens OX=9606 GN=PRKG1 PE=1 SV=3	517	199.89	KTWTFCGTPEYVAPEIILNK	[4] Phospho (ST)	FGKKTWT*FCGTPE	sp|Q13976|KGP1_HUMAN	613962	512470	402877	814359	795563	536325	512470	795563	NA	0.0920025	0.412767	0.0457	NA	0.177533	NA	0.407516	0.634506	0.412767	1.34008
sp|P48730|KC1D_HUMAN	P48730	CSNK1D	Casein kinase I isoform delta OS=Homo sapiens OX=9606 GN=CSNK1D PE=1 SV=2	382	33.09	GAPVNISSSDLTGR	[7] Phospho (ST)	GAPVNIS*SSDLTG	sp|P48730|KC1D_HUMAN	61508.9	37615.5	98809.6	40675.7	28828.3	72442.2	61508.9	40675.7	NA	0.0745788	-0.447821	0.0457341	NA	0.398841	NA	-0.59663	-0.38384	-0.447821	1.33976
sp|Q92574|TSC1_HUMAN	Q92574	TSC1	Hamartin OS=Homo sapiens OX=9606 GN=TSC1 PE=1 SV=2	390	22.58	GTPLGTPATSPPPAPLCHSDDYVHISLPQATVTPPR	[6] Phospho (ST)	KGTPLGT*PATSPP	sp|Q92574|TSC1_HUMAN	235560	321359	131049	308974	549499	391266	235560	391266	NA	0.436716	0.773932	0.0457349	NA	0.0861259	NA	0.391392	0.773932	1.57805	1.33975
sp|P30050|RL12_HUMAN	P30050	RPL12	60S ribosomal protein L12 OS=Homo sapiens OX=9606 GN=RPL12 PE=1 SV=1	128	102.88	ELSGTIKEILGTAQSVGCNVDGR	[5] Phospho (ST)	ARELSGT*IKEILG	sp|P30050|RL12_HUMAN	71571	107952	78277	153175	133880	266962	78277	153175	NA	0.481706	1.09773	0.0457458	NA	0.03171	NA	1.09773	0.31056	1.76997	1.33965
sp|Q96T23|RSF1_HUMAN	Q96T23	RSF1	Remodeling and spacing factor 1 OS=Homo sapiens OX=9606 GN=RSF1 PE=1 SV=2	628	42.57	STLESEKPGSPEAAETSPPSNIIDHCEK	[16] Phospho (ST)	SPEAAET*SPPSNI	sp|Q96T23|RSF1_HUMAN	273557	846307	293965	436505	1.93558e+06	2.18373e+06	293965	1.93558e+06	NA	0.845214	1.19352	0.0457655	NA	0.0987424	NA	0.674155	1.19352	2.89308	1.33946
sp|Q96T23|RSF1_HUMAN	Q96T23	RSF1	Remodeling and spacing factor 1 OS=Homo sapiens OX=9606 GN=RSF1 PE=1 SV=2	629	42.57	STLESEKPGSPEAAETSPPSNIIDHCEK	[17] Phospho (ST)	PEAAETS*PPSNII	sp|Q96T23|RSF1_HUMAN	273557	846307	293965	436505	1.93558e+06	2.18373e+06	293965	1.93558e+06	NA	0.845214	1.19352	0.0457655	NA	0.0987424	NA	0.674155	1.19352	2.89308	1.33946
sp|P21731|TA2R_HUMAN	P21731	TBXA2R	Thromboxane A2 receptor OS=Homo sapiens OX=9606 GN=TBXA2R PE=1 SV=3	331	40.32	SLSLQPQLTQR	[3] Phospho (ST)	TRPRSLS*LQPQLT	sp|P21731|TA2R_HUMAN	38775.7	39964.1	27257.8	29043.1	25366.5	20666.3	38775.7	25366.5	NA	0.0963304	-0.416955	0.0458981	NA	0.149793	NA	-0.416955	-0.655781	-0.399388	1.33821
sp|P53814|SMTN_HUMAN	P53814	SMTN	Smoothelin OS=Homo sapiens OX=9606 GN=SMTN PE=1 SV=7	32	14.73	RIRSAIR	[4] Phospho (ST)	ERRRIRS*AIRELQ	sp|P53814|SMTN_HUMAN	10822.2	3378.79	66781.2	48.8613	49.2323	41063.9	10822.2	49.2323	NA	1.65401	-6.10076	0.0459765	0.147128	0.15214	0.41487	-7.79108	-6.10076	-0.701569	1.33746
sp|Q5T200|ZC3HD_HUMAN	Q5T200	ZC3H13	Zinc finger CCCH domain-containing protein 13 OS=Homo sapiens OX=9606 GN=ZC3H13 PE=1 SV=1	207	40.97	SKLSPSPSLR	[4] Phospho (ST)	VVRSKLS*PSPSLR	sp|Q5T200|ZC3HD_HUMAN	532035	339355	1.19636e+06	104939	99006.3	986870	532035	104939	NA	0.772689	-1.7772	0.0461028	0.147128	0.215074	0.425846	-2.34196	-1.7772	-0.277723	1.33627
sp|Q5T200|ZC3HD_HUMAN	Q5T200	ZC3H13	Zinc finger CCCH domain-containing protein 13 OS=Homo sapiens OX=9606 GN=ZC3H13 PE=1 SV=1	209	40.97	SKLSPSPSLR	[6] Phospho (ST)	RSKLSPS*PSLRKS	sp|Q5T200|ZC3HD_HUMAN	532035	339355	1.19636e+06	104939	99006.3	986870	532035	104939	NA	0.772689	-1.7772	0.0461028	0.147128	0.215074	0.425846	-2.34196	-1.7772	-0.277723	1.33627
sp|Q9UKI2|BORG2_HUMAN	Q9UKI2	CDC42EP3	Cdc42 effector protein 3 OS=Homo sapiens OX=9606 GN=CDC42EP3 PE=1 SV=1	144	57.64	LPRLSCEPVMEEK	[5] Phospho (ST)	AKLPRLS*CEPVME	sp|Q9UKI2|BORG2_HUMAN	74087.1	6465	125122	90868.8	10288.3	190182	74087.1	90868.8	NA	0.133729	0.60404	0.0461405	NA	0.749015	NA	0.294563	0.670279	0.60404	1.33592
sp|Q12923|PTN13_HUMAN	Q12923	PTPN13	Tyrosine-protein phosphatase non-receptor type 13 OS=Homo sapiens OX=9606 GN=PTPN13 PE=1 SV=2	908	35.86	AISTGSLASSTLNK	[3] Phospho (ST)	NMGRAIS*TGSLAS	sp|Q12923|PTN13_HUMAN	32391.2	18980.7	51430.5	23811.2	14349	35481.5	32391.2	23811.2	NA	0.0464715	-0.443962	0.0461737	NA	0.414854	NA	-0.443962	-0.403575	-0.535557	1.33561
sp|Q9H6S1|AZI2_HUMAN	Q9H6S1	AZI2	5-azacytidine-induced protein 2 OS=Homo sapiens OX=9606 GN=AZI2 PE=1 SV=1	353	15.09	NSLEDNSWVFPSPPK	[12] Phospho (ST)	NSWVFPS*PPKSSE	sp|Q9H6S1|AZI2_HUMAN	18588.6	42476.1	26937.5	39183.4	51381.3	44606.8	26937.5	44606.8	NA	0.270921	0.727648	0.0462006	NA	0.120514	NA	1.07583	0.274589	0.727648	1.33535
sp|Q9NVM1|EVA1B_HUMAN	Q9NVM1	EVA1B	Protein eva-1 homolog B OS=Homo sapiens OX=9606 GN=EVA1B PE=1 SV=1	72	218.59	SSTLEPEDDDEDEEDTVTR	[3] Phospho (ST)	RDPRSST*LEPEDD	sp|Q9NVM1|EVA1B_HUMAN	614263	1.0202e+06	660508	447137	680264	509263	660508	509263	NA	0.0725434	-0.45814	0.046265	NA	0.206714	NA	-0.45814	-0.584683	-0.375166	1.33475
sp|Q9HBL0|TENS1_HUMAN	Q9HBL0	TNS1	Tensin-1 OS=Homo sapiens OX=9606 GN=TNS1 PE=1 SV=2	1269	49.06	VATTPGSPSLGR	[7] Phospho (ST)	VATTPGS*PSLGRH	sp|Q9HBL0|TENS1_HUMAN	4.93481e+06	2.52714e+06	6.19394e+06	3.17141e+06	1.96188e+06	4.51002e+06	4.93481e+06	3.17141e+06	NA	0.0945825	-0.457723	0.0462807	NA	0.364131	NA	-0.637868	-0.365264	-0.457723	1.3346
sp|O75475|PSIP1_HUMAN	O75475	PSIP1	PC4 and SFRS1-interacting protein OS=Homo sapiens OX=9606 GN=PSIP1 PE=1 SV=1	141	20.34	AVDITTPK	[6] Phospho (ST)	KAVDITT*PKAARR	sp|O75475|PSIP1_HUMAN	17068.4	15172.5	32357.1	11949.9	12040.9	20969.7	17068.4	12040.9	NA	0.103291	-0.514334	0.0463211	NA	0.297607	NA	-0.514334	-0.333512	-0.625778	1.33422
sp|O75179|ANR17_HUMAN	O75179	ANKRD17	Ankyrin repeat domain-containing protein 17 OS=Homo sapiens OX=9606 GN=ANKRD17 PE=1 SV=3	2059	46.5	NSPLDCGSASPNK	[2] Phospho (ST)	GGVSRNS*PLDCGS	sp|O75179|ANR17_HUMAN	16317.7	21289.4	10694.3	20294.2	32256.6	21600.5	16317.7	21600.5	NA	0.24726	0.59946	0.0465779	NA	0.140604	NA	0.314631	0.59946	1.01422	1.33182
sp|Q8TC07|TBC15_HUMAN	Q8TC07	TBC1D15	TBC1 domain family member 15 OS=Homo sapiens OX=9606 GN=TBC1D15 PE=1 SV=2	675	87.88	NDSPTQIPVSSDVCR	[3] Phospho (ST)	SGARNDS*PTQIPV	sp|Q8TC07|TBC15_HUMAN	237085	322990	222549	319890	420971	345854	237085	345854	NA	0.0951922	0.43217	0.0466639	NA	0.140048	NA	0.43217	0.382234	0.636045	1.33102
sp|P48960|CD97_HUMAN	P48960	CD97	CD97 antigen OS=Homo sapiens OX=9606 GN=CD97 PE=1 SV=4	831	32.27	ALRASESGI	[5] Phospho (ST)	TRALRAS*ESGI	sp|P48960|CD97_HUMAN	130433	128551	222407	64128	87071.7	176136	130433	87071.7	NA	0.231843	-0.56206	0.0467182	NA	0.233495	NA	-1.02428	-0.56206	-0.336512	1.33051
sp|Q15311|RBP1_HUMAN	Q15311	RALBP1	RalA-binding protein 1 OS=Homo sapiens OX=9606 GN=RALBP1 PE=1 SV=3	11	72.17	TECFLPPTSSPSEHR	[10] Phospho (ST)	FLPPTSS*PSEHRR	sp|Q15311|RBP1_HUMAN	689494	855040	697866	914923	1.14832e+06	1.02324e+06	697866	1.02324e+06	NA	0.0552735	0.425461	0.0467442	NA	0.119422	NA	0.408112	0.425461	0.552117	1.33027
sp|Q8N4B1|SESQ1_HUMAN	Q8N4B1	PHETA1	Sesquipedalian-1 OS=Homo sapiens OX=9606 GN=PHETA1 PE=1 SV=1	179	20.25	RPSALPPK	[3] Phospho (ST)	PLPRRPS*ALPPKE	sp|Q8N4B1|SESQ1_HUMAN	82903.6	38510.8	171879	7177.77	5051.87	137453	82903.6	7177.77	NA	1.17784	-2.93038	0.0468168	0.148119	0.160175	0.41487	-3.52983	-2.93038	-0.322453	1.3296
sp|Q5VZ46|K1614_HUMAN	Q5VZ46	KIAA1614	Uncharacterized protein KIAA1614 OS=Homo sapiens OX=9606 GN=KIAA1614 PE=2 SV=3	964	58.01	TGSGSGGHVLSR	[3] Phospho (ST)	SLQRTGS*GSGGHV	sp|Q5VZ46|K1614_HUMAN	10439.9	13338.7	12277.8	7033.04	9098.83	9798.4	12277.8	9098.83	NA	0.096805	-0.551868	0.0471703	NA	0.126447	NA	-0.569885	-0.551868	-0.32543	1.32633
sp|Q9NQ11|AT132_HUMAN	Q9NQ11	ATP13A2	Cation-transporting ATPase 13A2 OS=Homo sapiens OX=9606 GN=ATP13A2 PE=1 SV=2	151	18.68	DTAQLHKSEEAVSVGQK	[8] Phospho (ST)	TAQLHKS*EEAVSV	sp|Q9NQ11|AT132_HUMAN	18488.5	22511.4	13982.8	14423.4	16181.1	9364.11	18488.5	14423.4	NA	0.0765459	-0.476346	0.0471985	NA	0.224454	NA	-0.358214	-0.476346	-0.578436	1.32607
sp|Q9HBL0|TENS1_HUMAN	Q9HBL0	TNS1	Tensin-1 OS=Homo sapiens OX=9606 GN=TNS1 PE=1 SV=2	1105	105.47	NGTLGGSFVSPSPLSTSSPILSADSTSVGSFPSGESSDQGPRTPTQPLLESGFR	[43] Phospho (ST)	SDQGPRT*PTQPLL	sp|Q9HBL0|TENS1_HUMAN	549133	395899	639201	696102	556859	973518	549133	696102	NA	0.0913877	0.49218	0.0472659	NA	0.215326	NA	0.342142	0.49218	0.606939	1.32545
sp|Q9NRL2|BAZ1A_HUMAN	Q9NRL2	BAZ1A	Bromodomain adjacent to zinc finger domain protein 1A OS=Homo sapiens OX=9606 GN=BAZ1A PE=1 SV=2	1413	41.28	KRQSPEPSPVTLGR	[4] Phospho (ST)	RCRKRQS*PEPSPV	sp|Q9NRL2|BAZ1A_HUMAN	114542	51866.9	103765	58132.9	25635.6	89343	103765	58132.9	NA	0.335017	-0.978452	0.0472753	NA	0.256531	NA	-0.978452	-1.01666	-0.21589	1.32537
sp|Q96CX2|KCD12_HUMAN	Q96CX2	KCTD12	BTB/POZ domain-containing protein KCTD12 OS=Homo sapiens OX=9606 GN=KCTD12 PE=1 SV=1	196	25.74	SPSGGAAGPLLTPSQSLDGSRR	[12] Phospho (ST)	AAGPLLT*PSQSLD	sp|Q96CX2|KCD12_HUMAN	55974.8	18720.9	66982.9	30622.7	13982.6	50675.9	55974.8	30622.7	NA	0.173004	-0.421015	0.0472821	NA	0.454048	NA	-0.870176	-0.421015	-0.402493	1.3253
sp|Q96CX2|KCD12_HUMAN	Q96CX2	KCTD12	BTB/POZ domain-containing protein KCTD12 OS=Homo sapiens OX=9606 GN=KCTD12 PE=1 SV=1	200	25.74	SPSGGAAGPLLTPSQSLDGSRR	[16] Phospho (ST)	LLTPSQS*LDGSRR	sp|Q96CX2|KCD12_HUMAN	55974.8	18720.9	66982.9	30622.7	13982.6	50675.9	55974.8	30622.7	NA	0.173004	-0.421015	0.0472821	NA	0.454048	NA	-0.870176	-0.421015	-0.402493	1.3253
sp|O94806|KPCD3_HUMAN	O94806	PRKD3	Serine/threonine-protein kinase D3 OS=Homo sapiens OX=9606 GN=PRKD3 PE=1 SV=1	213	76.65	RLSNVSLPGPGLSVPR	[3] Phospho (ST)	VRKRRLS*NVSLPG	sp|O94806|KPCD3_HUMAN	13470	51765.5	35607	56227	76467.7	61395	35607	61395	NA	0.606434	0.785962	0.0475078	NA	0.0867246	NA	2.06152	0.56286	0.785962	1.32324
sp|P48730|KC1D_HUMAN	P48730	CSNK1D	Casein kinase I isoform delta OS=Homo sapiens OX=9606 GN=CSNK1D PE=1 SV=2	384	18.26	GAPVNISSSDLTGR	[9] Phospho (ST)	PVNISSS*DLTGRQ	sp|P48730|KC1D_HUMAN	37850.7	29470.9	41296.3	28248.3	22330.1	22525.4	37850.7	22525.4	NA	0.174756	-0.422154	0.0475447	NA	0.0854234	NA	-0.422154	-0.400304	-0.874461	1.3229
sp|Q8N8E2|ZN513_HUMAN	Q8N8E2	ZNF513	Zinc finger protein 513 OS=Homo sapiens OX=9606 GN=ZNF513 PE=1 SV=2	85	17.25	DSEGDSLGARPGLPYGLSDDESGGGR	[18] Phospho (ST)	GLPYGLS*DDESGG	sp|Q8N8E2|ZN513_HUMAN	16612.2	1781.56	884.604	19475	3512.43	2149.57	1781.56	3512.43	NA	0.342566	0.97933	0.0476368	NA	0.567666	NA	0.229383	0.97933	1.28094	1.32206
sp|Q9UBH6|XPR1_HUMAN	Q9UBH6	XPR1	Xenotropic and polytropic retrovirus receptor 1 OS=Homo sapiens OX=9606 GN=XPR1 PE=1 SV=1	668	35.55	YNQSISLR	[6] Phospho (ST)	KYNQSIS*LRRPRL	sp|Q9UBH6|XPR1_HUMAN	48451.3	18100.6	74373.3	14226	12190	48658.3	48451.3	14226	NA	0.395923	-0.612098	0.0478281	NA	0.251949	NA	-1.76801	-0.570339	-0.612098	1.32032
sp|Q96F63|CCD97_HUMAN	Q96F63	CCDC97	Coiled-coil domain-containing protein 97 OS=Homo sapiens OX=9606 GN=CCDC97 PE=1 SV=1	212	65.61	TPTHQPPKPGSPGRPACPLSNLLLQSYEER	[11] Phospho (ST)	QPPKPGS*PGRPAC	sp|Q96F63|CCD97_HUMAN	489942	185357	119945	666324	258743	276007	185357	276007	NA	0.316364	0.481212	0.0479001	NA	0.330972	NA	0.443611	0.481212	1.20233	1.31966
sp|Q9Y6F6|MRVI1_HUMAN	Q9Y6F6	MRVI1	Protein MRVI1 OS=Homo sapiens OX=9606 GN=MRVI1 PE=1 SV=3	481	45.06	GLPSELSPAIEEEESKSGLDVMPNISDVLLR	[7] Phospho (ST)	GLPSELS*PAIEEE	sp|Q9Y6F6|MRVI1_HUMAN	31408.5	27987.5	53299.9	38942.9	40278.8	88087.6	31408.5	40278.8	NA	0.142971	0.525239	0.0479339	NA	0.306024	NA	0.310206	0.525239	0.724806	1.31936
sp|Q8IZH2|XRN1_HUMAN	Q8IZH2	XRN1	5'-3' exoribonuclease 1 OS=Homo sapiens OX=9606 GN=XRN1 PE=1 SV=1	1687	13.06	STPISSSR	[6] Phospho (ST)	KSTPISS*SRRKSR	sp|Q8IZH2|XRN1_HUMAN	8814.58	4770.58	2922.74	4905.31	4074.57	1607.48	4770.58	4074.57	NA	0.265835	-0.845549	0.0479433	NA	0.336705	NA	-0.845549	-0.227516	-0.862519	1.31927
sp|Q8WUA7|TB22A_HUMAN	Q8WUA7	TBC1D22A	TBC1 domain family member 22A OS=Homo sapiens OX=9606 GN=TBC1D22A PE=1 SV=2	150	65.46	SVSESHTSCPAESASDAAPLQR	[8] Phospho (ST)	VSESHTS*CPAESA	sp|Q8WUA7|TB22A_HUMAN	205850	97192.6	158406	317796	137512	199066	158406	199066	NA	0.102354	0.500642	0.0479899	NA	0.331114	NA	0.626511	0.500642	0.32962	1.31885
sp|P78559|MAP1A_HUMAN	P78559	MAP1A	Microtubule-associated protein 1A OS=Homo sapiens OX=9606 GN=MAP1A PE=1 SV=6	2137	20.32	EAQSPSPPHPIPMGSPTLWPETEAHVSPPLDSHLGPAR	[17] Phospho (ST)	IPMGSPT*LWPETE	sp|P78559|MAP1A_HUMAN	63349.5	109945	89902.2	129822	127497	173303	89902.2	129822	NA	0.281731	0.94687	0.0480355	NA	0.0655618	NA	1.03513	0.213682	0.94687	1.31844
sp|A1A4S6|RHG10_HUMAN	A1A4S6	ARHGAP10	Rho GTPase-activating protein 10 OS=Homo sapiens OX=9606 GN=ARHGAP10 PE=1 SV=1	591	70.59	TPPDTTFPEPTCLSASPPNAPPR	[16] Phospho (ST)	PTCLSAS*PPNAPP	sp|A1A4S6|RHG10_HUMAN	186091	161709	103055	302268	196803	226018	161709	226018	NA	0.292168	0.699822	0.0480678	NA	0.0916499	NA	0.699822	0.283345	1.13302	1.31815
sp|O75151|PHF2_HUMAN	O75151	PHF2	Lysine-specific demethylase PHF2 OS=Homo sapiens OX=9606 GN=PHF2 PE=1 SV=4	705	104.14	DLSFLLDKK	[3] Phospho (ST)	APKRDLS*FLLDKK	sp|O75151|PHF2_HUMAN	6844.97	9720.58	6583.44	15419.7	12631.4	9616.34	6844.97	12631.4	NA	0.305353	0.546647	0.0480682	NA	0.0724849	NA	1.17166	0.377898	0.546647	1.31814
sp|Q14258|TRI25_HUMAN	Q14258	TRIM25	E3 ubiquitin/ISG15 ligase TRIM25 OS=Homo sapiens OX=9606 GN=TRIM25 PE=1 SV=2	97	20.96	ASAPSPNAQVACDHCLK	[2] Phospho (ST)	TPPARAS*APSPNA	sp|Q14258|TRI25_HUMAN	44161.1	59785.1	27002.6	71610.7	142418	233502	44161.1	142418	NA	0.914287	1.25228	0.0480722	NA	0.0240705	NA	0.697401	1.25228	3.11226	1.31811
sp|Q08170|SRSF4_HUMAN	Q08170	SRSF4	Serine/arginine-rich splicing factor 4 OS=Homo sapiens OX=9606 GN=SRSF4 PE=1 SV=2	412	86.64	SVSKEREHAK	[3] Phospho (ST)	SPSRSVS*KEREHA	sp|Q08170|SRSF4_HUMAN	42414	15689.2	22287.6	22029.4	13024.3	14131.6	22287.6	14131.6	NA	0.237665	-0.657309	0.0481736	NA	0.230314	NA	-0.945106	-0.268568	-0.657309	1.31719
sp|Q6UWH4|GAK1B_HUMAN	Q6UWH4	GASK1B	Golgi-associated kinase 1B OS=Homo sapiens OX=9606 GN=GASK1B PE=2 SV=1	200	30.92	AGGPDFLQPSSR	[11] Phospho (ST)	DFLQPSS*RESNIR	sp|Q6UWH4|GAK1B_HUMAN	48078.8	49887.6	42242.9	37698.2	29015.4	14588.5	48078.8	29015.4	NA	0.385006	-0.781861	0.048235	NA	0.0791152	NA	-0.350906	-0.781861	-1.53388	1.31664
sp|Q7Z401|MYCPP_HUMAN	Q7Z401	DENND4A	C-myc promoter-binding protein OS=Homo sapiens OX=9606 GN=DENND4A PE=1 SV=2	1151	34.2	MNSSFSVKPFEK	[3] Phospho (ST)	RIQRMNS*SFSVKP	sp|Q7Z401|MYCPP_HUMAN	51796.5	9189.97	5423.92	35527.1	2794.5	3554.25	9189.97	3554.25	NA	0.386852	-0.609792	0.0482437	NA	0.493843	NA	-0.543933	-1.71747	-0.609792	1.31656
sp|Q9P0K7|RAI14_HUMAN	Q9P0K7	RAI14	Ankycorbin OS=Homo sapiens OX=9606 GN=RAI14 PE=1 SV=2	419	50.45	SSPSVLIHSLGK	[9] Phospho (ST)	PSVLIHS*LGKSTT	sp|Q9P0K7|RAI14_HUMAN	64545.9	46052.6	70243.2	45106.2	37099.3	42386.1	64545.9	42386.1	NA	0.143944	-0.517	0.0483313	NA	0.1181	NA	-0.517	-0.31189	-0.728769	1.31577
sp|Q5T0Z8|CF132_HUMAN	Q5T0Z8	C6orf132	Uncharacterized protein C6orf132 OS=Homo sapiens OX=9606 GN=C6orf132 PE=1 SV=4	449	63.26	SSSPALKPKPNPPSPENTASSAPVDWR	[14] Phospho (ST)	PKPNPPS*PENTAS	sp|Q5T0Z8|CF132_HUMAN	81929.4	65650.4	50765.8	103433	102188	70841.7	65650.4	102188	NA	0.104831	0.48074	0.0484032	NA	0.180938	NA	0.336243	0.638358	0.48074	1.31513
sp|P61978|HNRPK_HUMAN	P61978	HNRNPK	Heterogeneous nuclear ribonucleoprotein K OS=Homo sapiens OX=9606 GN=HNRNPK PE=1 SV=1	214	29.47	IILDLISESPIKGR	[7] Phospho (ST)	IILDLIS*ESPIKG	sp|P61978|HNRPK_HUMAN	38617.5	22445.5	44867	9172.15	12895.4	30702.7	38617.5	12895.4	NA	0.466793	-0.799568	0.0484285	NA	0.0885214	NA	-2.07392	-0.799568	-0.54729	1.3149
sp|Q14980|NUMA1_HUMAN	Q14980	NUMA1	Nuclear mitotic apparatus protein 1 OS=Homo sapiens OX=9606 GN=NUMA1 PE=1 SV=2	169	33.82	APVPSTCSSTFPEELSPPSHQAK	[16] Phospho (ST)	TFPEELS*PPSHQA	sp|Q14980|NUMA1_HUMAN	1.07324e+06	772399	1.05244e+06	1.54848e+06	962439	1.59901e+06	1.05244e+06	1.54848e+06	NA	0.100509	0.528881	0.0485432	NA	0.19242	NA	0.528881	0.317348	0.603437	1.31387
sp|Q15173|2A5B_HUMAN	Q15173	PPP2R5B	Serine/threonine-protein phosphatase 2A 56 kDa regulatory subunit beta isoform OS=Homo sapiens OX=9606 GN=PPP2R5B PE=1 SV=1	46	18.63	SHSSSQFR	[3] Phospho (ST)	RPRRSHS*SSQFRY	sp|Q15173|2A5B_HUMAN	14680.7	7534.47	2048.04	17059.5	22297.2	4794.79	7534.47	17059.5	NA	0.423889	1.22723	0.0485685	NA	0.328396	NA	0.216654	1.56529	1.22723	1.31364
sp|Q9UKA4|AKA11_HUMAN	Q9UKA4	AKAP11	A-kinase anchor protein 11 OS=Homo sapiens OX=9606 GN=AKAP11 PE=1 SV=1	273	61.02	TSVTTSISEPWTQR	[8] Phospho (ST)	SVTTSIS*EPWTQR	sp|Q9UKA4|AKA11_HUMAN	18325.7	3201.1	42923.8	12384.5	2442.15	32011.2	18325.7	12384.5	NA	0.0633778	-0.4232	0.0486163	NA	0.741005	NA	-0.565339	-0.390417	-0.4232	1.31322
sp|Q8IVL0|NAV3_HUMAN	Q8IVL0	NAV3	Neuron navigator 3 OS=Homo sapiens OX=9606 GN=NAV3 PE=1 SV=3	922	15.14	KNTQLR	[3] Phospho (ST)	VPSRKNT*QLRTDS	sp|Q8IVL0|NAV3_HUMAN	8497.69	403.242	19981.8	252.454	298.976	1415	8497.69	298.976	NA	1.42374	-3.81981	0.0486228	0.151844	0.104193	0.372064	-5.07298	-0.431618	-3.81981	1.31316
sp|P46821|MAP1B_HUMAN	P46821	MAP1B	Microtubule-associated protein 1B OS=Homo sapiens OX=9606 GN=MAP1B PE=1 SV=2	1312	51.72	VSAEAEVAPVSPEVTQEVVEEHCASPEDK	[25] Phospho (ST)	VEEHCAS*PEDKTL	sp|P46821|MAP1B_HUMAN	3.49959e+06	1.20878e+07	5.53722e+06	5.73314e+06	1.45877e+07	1.19975e+07	5.53722e+06	1.19975e+07	NA	0.287783	0.712139	0.0486656	NA	0.292914	NA	0.712139	0.2712	1.1155	1.31278
sp|Q9P270|SLAI2_HUMAN	Q9P270	SLAIN2	SLAIN motif-containing protein 2 OS=Homo sapiens OX=9606 GN=SLAIN2 PE=1 SV=2	413	34.28	SLPNLSR	[1] Phospho (ST)	EEKLRRS*LPNLSR	sp|Q9P270|SLAI2_HUMAN	7280.58	17411.1	8988.27	4359.05	4265.13	6052.13	8988.27	4359.05	NA	0.452548	-0.740038	0.048745	NA	0.0383636	NA	-0.740038	-2.02935	-0.570601	1.31207
sp|Q96L34|MARK4_HUMAN	Q96L34	MARK4	MAP/microtubule affinity-regulating kinase 4 OS=Homo sapiens OX=9606 GN=MARK4 PE=1 SV=1	423	15.26	RHSDFCGPSPAPLHPK	[3] Phospho (ST)	HRQRRHS*DFCGPS	sp|Q96L34|MARK4_HUMAN	6005.34	10437.7	14987.5	12280.2	13076.1	22112.6	10437.7	13076.1	NA	0.256764	0.561111	0.0487535	NA	0.211849	NA	1.03202	0.325122	0.561111	1.31199
sp|P49023|PAXI_HUMAN	P49023	PXN	Paxillin OS=Homo sapiens OX=9606 GN=PXN PE=1 SV=3	258	67.4	ISASSATR	[2] Phospho (ST)	QQQTRIS*ASSATR	sp|P49023|PAXI_HUMAN	295107	324231	331384	201054	196879	270642	324231	201054	NA	0.15138	-0.55366	0.0488717	NA	0.0940915	NA	-0.55366	-0.719717	-0.292118	1.31094
sp|Q9C0A6|SETD5_HUMAN	Q9C0A6	SETD5	SET domain-containing protein 5 OS=Homo sapiens OX=9606 GN=SETD5 PE=1 SV=2	591	36.87	RSSQAGDIAAEK	[3] Phospho (ST)	VNTRRSS*QAGDIA	sp|Q9C0A6|SETD5_HUMAN	19194.3	38150.2	32296.2	14772.8	28155.8	21929.7	32296.2	21929.7	NA	0.063107	-0.438259	0.0489512	NA	0.305762	NA	-0.377732	-0.438259	-0.558477	1.31024
sp|Q09666|AHNK_HUMAN	Q09666	AHNAK	Neuroblast differentiation-associated protein AHNAK OS=Homo sapiens OX=9606 GN=AHNAK PE=1 SV=2	2397	136.96	ISMPDLDLHLKSPK	[12] Phospho (ST)	LDLHLKS*PKAKGE	sp|Q09666|AHNK_HUMAN	238353	193520	1.85214e+06	150064	147048	1.40918e+06	238353	150064	NA	0.105329	-0.396196	0.0490127	NA	0.719313	NA	-0.66752	-0.396196	-0.394343	1.30969
sp|Q09666|AHNK_HUMAN	Q09666	AHNAK	Neuroblast differentiation-associated protein AHNAK OS=Homo sapiens OX=9606 GN=AHNAK PE=1 SV=2	5735	617.44	GGVTGSPEASISGSK	[10] Phospho (ST)	TGSPEAS*ISGSKG	sp|Q09666|AHNK_HUMAN	4.4414e+06	2.37267e+06	2.55729e+06	3.44915e+06	1.70323e+06	1.30163e+06	2.55729e+06	1.70323e+06	NA	0.210606	-0.478238	0.0490841	NA	0.259002	NA	-0.364774	-0.478238	-0.974297	1.30906
sp|Q9HCU0|CD248_HUMAN	Q9HCU0	CD248	Endosialin OS=Homo sapiens OX=9606 GN=CD248 PE=1 SV=1	736	24.85	WVIHAGSKSPTEPMPPR	[9] Phospho (ST)	IHAGSKS*PTEPMP	sp|Q9HCU0|CD248_HUMAN	8027.22	2517.8	29303.6	3930.32	2181.58	12273	8027.22	3930.32	NA	0.406712	-1.03025	0.0492894	NA	0.474447	NA	-1.03025	-0.206787	-1.25559	1.30725
sp|O75475|PSIP1_HUMAN	O75475	PSIP1	PC4 and SFRS1-interacting protein OS=Homo sapiens OX=9606 GN=PSIP1 PE=1 SV=1	272	104.02	TGVTSTSDSEEEGDDQEGEKKR	[6] Phospho (ST)	KTGVTST*SDSEEE	sp|O75475|PSIP1_HUMAN	3556	73136.5	1789.2	32840.7	142324	154772	3556	142324	NA	1.43903	3.20716	0.0493333	0.151844	0.0636252	0.350256	3.20716	0.960511	6.43469	1.30686
sp|Q9C0C2|TB182_HUMAN	Q9C0C2	TNKS1BP1	182 kDa tankyrase-1-binding protein OS=Homo sapiens OX=9606 GN=TNKS1BP1 PE=1 SV=4	239	21.56	SPAECREEHSKTPEER	[12] Phospho (ST)	REEHSKT*PEERSL	sp|Q9C0C2|TB182_HUMAN	16779.4	33760.4	15303.5	21145.4	58809.5	44451.8	16779.4	44451.8	NA	0.429374	0.800716	0.049359	NA	0.146774	NA	0.333653	0.800716	1.53839	1.30663
sp|Q9UQ35|SRRM2_HUMAN	Q9UQ35	SRRM2	Serine/arginine repetitive matrix protein 2 OS=Homo sapiens OX=9606 GN=SRRM2 PE=1 SV=2	876	47.72	SCFESSPDPELK	[6] Phospho (ST)	RSCFESS*PDPELK	sp|Q9UQ35|SRRM2_HUMAN	907303	2.13401e+06	922323	1.44405e+06	2.87098e+06	2.77163e+06	922323	2.77163e+06	NA	0.452199	0.670466	0.049389	NA	0.12194	NA	0.670466	0.427974	1.58739	1.30637
sp|Q14C86|GAPD1_HUMAN	Q14C86	GAPVD1	GTPase-activating protein and VPS9 domain-containing protein 1 OS=Homo sapiens OX=9606 GN=GAPVD1 PE=1 SV=2	454	19.23	SSSLEMTPYNTPQLSPATTPANKK	[3] Phospho (ST)	KPGKSSS*LEMTPY	sp|Q14C86|GAPD1_HUMAN	88069.3	6045.31	5869.37	68433.9	2621.43	3960.02	6045.31	3960.02	NA	0.280553	-0.567698	0.0493936	NA	0.686342	NA	-0.363927	-1.20546	-0.567698	1.30633
sp|P78312|F193A_HUMAN	P78312	FAM193A	Protein FAM193A OS=Homo sapiens OX=9606 GN=FAM193A PE=1 SV=2	1144	56.09	LVLAESPQPK	[6] Phospho (ST)	KLVLAES*PQPKGK	sp|P78312|F193A_HUMAN	18793.7	10914.2	35897.9	5779.76	1746.27	28849	18793.7	5779.76	NA	0.795761	-1.70117	0.0495865	0.151844	0.209804	0.425846	-1.70117	-2.64386	-0.315379	1.30464
sp|Q8N7R7|CCYL1_HUMAN	Q8N7R7	CCNYL1	Cyclin-Y-like protein 1 OS=Homo sapiens OX=9606 GN=CCNYL1 PE=1 SV=2	120	61.16	KYSSCSTIFLDDSTVSQPNLR	[2] Phospho (Y)	GQLTKKY*SSCSTI	sp|Q8N7R7|CCYL1_HUMAN	170601	61080.4	38459	240343	97606.3	130732	61080.4	130732	NA	0.514506	0.676265	0.0496152	NA	0.194461	NA	0.494467	0.676265	1.76522	1.30439
sp|Q09666|AHNK_HUMAN	Q09666	AHNAK	Neuroblast differentiation-associated protein AHNAK OS=Homo sapiens OX=9606 GN=AHNAK PE=1 SV=2	5830	220.58	FGTFGGLGSK	[9] Phospho (ST)	TFGGLGS*KSKGHY	sp|Q09666|AHNK_HUMAN	7.43884e+06	4.93015e+06	3.52943e+06	6.10209e+06	2.57028e+06	1.17248e+06	4.93015e+06	2.57028e+06	NA	0.441083	-0.939706	0.0496829	NA	0.216745	NA	-0.285772	-0.939706	-1.58987	1.30379
sp|Q13428|TCOF_HUMAN	Q13428	TCOF1	Treacle protein OS=Homo sapiens OX=9606 GN=TCOF1 PE=1 SV=3	906	68.72	AALAPAKESPR	[9] Phospho (ST)	LAPAKES*PRKGAA	sp|Q13428|TCOF_HUMAN	83793.6	34430.5	529742	10757.4	9110.28	421158	83793.6	10757.4	NA	0.889422	-1.91812	0.0499359	0.151844	0.380365	0.517796	-2.96151	-1.91812	-0.330929	1.30159
sp|Q5VZ89|DEN4C_HUMAN	Q5VZ89	DENND4C	DENN domain-containing protein 4C OS=Homo sapiens OX=9606 GN=DENND4C PE=1 SV=3	1325	43.1	STSLSALVR	[3] Phospho (ST)	HKERSTS*LSALVR	sp|Q5VZ89|DEN4C_HUMAN	71862	104909	99332.3	47422.6	80164.7	75077.9	99332.3	75077.9	NA	0.0797175	-0.403876	0.0500492	NA	0.216104	NA	-0.599654	-0.388093	-0.403876	1.3006
sp|Q9Y490|TLN1_HUMAN	Q9Y490	TLN1	Talin-1 OS=Homo sapiens OX=9606 GN=TLN1 PE=1 SV=3	144	77.94	KEEITGTLRK	[7] Phospho (ST)	KEEITGT*LRKDKT	sp|Q9Y490|TLN1_HUMAN	89307.9	25821.9	85135.5	56578	98.4646	93.9968	85135.5	98.4646	NA	1.71205	-8.03478	0.0500631	0.151844	0.0612081	0.350256	-0.658546	-8.03478	-9.82293	1.30048
sp|Q9Y266|NUDC_HUMAN	Q9Y266	NUDC	Nuclear migration protein nudC OS=Homo sapiens OX=9606 GN=NUDC PE=1 SV=1	108	68.59	ELTDEEAER	[3] Phospho (ST)	PQIKELT*DEEAER	sp|Q9Y266|NUDC_HUMAN	7178.97	16065.1	8544.17	11742.9	19472.5	12728.5	8544.17	12728.5	NA	0.148837	0.575049	0.0501085	NA	0.262494	NA	0.709939	0.277511	0.575049	1.30009
sp|Q13190|STX5_HUMAN	Q13190	STX5	Syntaxin-5 OS=Homo sapiens OX=9606 GN=STX5 PE=1 SV=2	9	69.04	YGSKNTDQGVYLGLSK	[3] Phospho (ST)	PRKRYGS*KNTDQG	sp|Q13190|STX5_HUMAN	68889.9	10735.2	35930.4	56945	3927.81	19711.5	35930.4	19711.5	NA	0.39975	-0.866167	0.0502245	NA	0.492462	NA	-0.274723	-1.45056	-0.866167	1.29908
sp|Q15742|NAB2_HUMAN	Q15742	NAB2	NGFI-A-binding protein 2 OS=Homo sapiens OX=9606 GN=NAB2 PE=1 SV=1	515	30.36	RSSVKVEAEASRQ	[3] Phospho (ST)	VEGRRSS*VKVEAE	sp|Q15742|NAB2_HUMAN	86065	54650	116989	69878.3	37425.6	77158.2	86065	69878.3	NA	0.113624	-0.546195	0.0503829	NA	0.322833	NA	-0.300582	-0.546195	-0.600488	1.29772
sp|Q5ZPR3|CD276_HUMAN	Q5ZPR3	CD276	CD276 antigen OS=Homo sapiens OX=9606 GN=CD276 PE=1 SV=1	525	76.92	HSDSKEDDGQEIA	[4] Phospho (ST)	PLKHSDS*KEDDGQ	sp|Q5ZPR3|CD276_HUMAN	1.86769e+06	1.37888e+06	1.73992e+06	1.45974e+06	816894	1.29158e+06	1.73992e+06	1.29158e+06	NA	0.141498	-0.429886	0.0504872	NA	0.173204	NA	-0.355543	-0.755279	-0.429886	1.29682
sp|Q96N67|DOCK7_HUMAN	Q96N67	DOCK7	Dedicator of cytokinesis protein 7 OS=Homo sapiens OX=9606 GN=DOCK7 PE=1 SV=4	1306	57.22	PGSFLLTSTSGR	[3] Phospho (ST)	QLTRPGS*FLLTST	sp|Q96N67|DOCK7_HUMAN	8402.65	4736.17	5068.58	7162.37	2423.04	1909.04	5068.58	2423.04	NA	0.422575	-0.966901	0.0507151	NA	0.192152	NA	-0.230408	-0.966901	-1.40873	1.29486
sp|O75508|CLD11_HUMAN	O75508	CLDN11	Claudin-11 OS=Homo sapiens OX=9606 GN=CLDN11 PE=1 SV=2	198	113.67	FYYTAGSSSPTHAK	[9] Phospho (ST)	YTAGSSS*PTHAKS	sp|O75508|CLD11_HUMAN	3.36018e+06	2.23889e+06	5.08117e+06	1.82035e+06	1.49196e+06	4.19887e+06	3.36018e+06	1.82035e+06	NA	0.210383	-0.58558	0.050753	NA	0.3178	NA	-0.884323	-0.58558	-0.275161	1.29454
sp|Q12802|AKP13_HUMAN	Q12802	AKAP13	A-kinase anchor protein 13 OS=Homo sapiens OX=9606 GN=AKAP13 PE=1 SV=2	1898	32.68	SQQSVSLSK	[4] Phospho (ST)	NRRSQQS*VSLSKS	sp|Q12802|AKP13_HUMAN	17171.1	25066.7	11987.8	9291.13	9702.9	857.235	17171.1	9291.13	NA	0.718363	-1.36928	0.0507922	NA	0.101865	NA	-0.886058	-1.36928	-3.80573	1.2942
sp|Q8TEA7|TBCK_HUMAN	Q8TEA7	TBCK	TBC domain-containing protein kinase-like protein OS=Homo sapiens OX=9606 GN=TBCK PE=1 SV=4	890	19.05	IKPTGLLTIPSPQI	[11] Phospho (ST)	GLLTIPS*PQI	sp|Q8TEA7|TBCK_HUMAN	45024	23163.3	42930.2	25963.4	6807.16	32503.5	42930.2	25963.4	NA	0.430372	-0.794216	0.050836	NA	0.203365	NA	-0.794216	-1.76672	-0.401397	1.29383
sp|Q9P227|RHG23_HUMAN	Q9P227	ARHGAP23	Rho GTPase-activating protein 23 OS=Homo sapiens OX=9606 GN=ARHGAP23 PE=1 SV=2	598	58.47	HYSQDCSSIK	[3] Phospho (ST)	TLGRHYS*QDCSSI	sp|Q9P227|RHG23_HUMAN	43444.4	71776.9	41418.3	59315.6	96045.2	90090.3	43444.4	90090.3	NA	0.29246	0.449241	0.050846	NA	0.11801	NA	0.449241	0.420196	1.1211	1.29374
sp|Q04637|IF4G1_HUMAN	Q04637	EIF4G1	Eukaryotic translation initiation factor 4 gamma 1 OS=Homo sapiens OX=9606 GN=EIF4G1 PE=1 SV=4	1077	28.39	ITKPGSIDSNNQLFAPGGR	[6] Phospho (ST)	KITKPGS*IDSNNQ	sp|Q04637|IF4G1_HUMAN	90856.1	91208.4	143806	65106.1	72825.9	80537	91208.4	72825.9	NA	0.175138	-0.480791	0.0509013	NA	0.120838	NA	-0.480791	-0.324715	-0.836399	1.29327
sp|Q9BTC0|DIDO1_HUMAN	Q9BTC0	DIDO1	Death-inducer obliterator 1 OS=Homo sapiens OX=9606 GN=DIDO1 PE=1 SV=5	1019	29.03	SILAKPSSSPDPR	[9] Phospho (ST)	LAKPSSS*PDPRYL	sp|Q9BTC0|DIDO1_HUMAN	78985.6	44442.9	58659.2	43348.8	30525.6	47892.9	58659.2	43348.8	NA	0.195664	-0.541932	0.0509571	NA	0.153802	NA	-0.865598	-0.541932	-0.292547	1.2928
sp|Q71RC2|LARP4_HUMAN	Q71RC2	LARP4	La-related protein 4 OS=Homo sapiens OX=9606 GN=LARP4 PE=1 SV=3	595	87.58	ASTASPCNNNINAATAVALQEPR	[3] Phospho (ST)	KPSRAST*ASPCNN	sp|Q71RC2|LARP4_HUMAN	240635	230284	205357	328407	303697	283952	230284	303697	NA	0.0243249	0.448637	0.0509634	NA	0.115754	NA	0.448637	0.399219	0.467514	1.29274
sp|Q09666|AHNK_HUMAN	Q09666	AHNAK	Neuroblast differentiation-associated protein AHNAK OS=Homo sapiens OX=9606 GN=AHNAK PE=1 SV=2	332	39.52	AGLRVSAPEVSVGHK	[6] Phospho (ST)	KAGLRVS*APEVSV	sp|Q09666|AHNK_HUMAN	240696	201927	443203	143996	132656	369911	240696	143996	NA	0.176686	-0.606145	0.0510138	NA	0.363739	NA	-0.741185	-0.606145	-0.260789	1.29231
sp|Q8IWW6|RHG12_HUMAN	Q8IWW6	ARHGAP12	Rho GTPase-activating protein 12 OS=Homo sapiens OX=9606 GN=ARHGAP12 PE=1 SV=1	201	80.8	TSFSQEQSCDSAGEGSER	[11] Phospho (ST)	QEQSCDS*AGEGSE	sp|Q8IWW6|RHG12_HUMAN	19491.3	13558.2	8870.64	33483.6	18154.1	30942.9	13558.2	30942.9	NA	0.52585	0.780626	0.0510585	NA	0.0597474	NA	0.780626	0.421134	1.8025	1.29193
sp|Q9H3Q1|BORG4_HUMAN	Q9H3Q1	CDC42EP4	Cdc42 effector protein 4 OS=Homo sapiens OX=9606 GN=CDC42EP4 PE=1 SV=1	105	43.21	DMLGSLR	[5] Phospho (ST)	QRDMLGS*LRDSAL	sp|Q9H3Q1|BORG4_HUMAN	41628.7	3230.83	13810.4	12808.4	2859.56	3906.41	13810.4	3906.41	NA	0.692767	-1.70049	0.0511206	0.153781	0.300855	0.484271	-1.70049	-0.17611	-1.82183	1.2914
sp|P21796|VDAC1_HUMAN	P21796	VDAC1	Voltage-dependent anion-selective channel protein 1 OS=Homo sapiens OX=9606 GN=VDAC1 PE=1 SV=2	104	85.91	LTFDSSFSPNTGKK	[8] Phospho (ST)	TFDSSFS*PNTGKK	sp|P21796|VDAC1_HUMAN	921937	106480	148687	486788	46222.1	128639	148687	128639	NA	0.372174	-0.921374	0.0511317	NA	0.537542	NA	-0.921374	-1.20392	-0.20895	1.29131
sp|Q96T37|RBM15_HUMAN	Q96T37	RBM15	RNA-binding protein 15 OS=Homo sapiens OX=9606 GN=RBM15 PE=1 SV=2	128	33.92	LHSYSSPSTK	[6] Phospho (ST)	RLHSYSS*PSTKNS	sp|Q96T37|RBM15_HUMAN	82204.5	59580.9	165687	51738.9	50333.9	88939.4	82204.5	51738.9	NA	0.235754	-0.667968	0.0512141	NA	0.263655	NA	-0.667968	-0.243319	-0.897571	1.29061
sp|Q13428|TCOF_HUMAN	Q13428	TCOF1	Treacle protein OS=Homo sapiens OX=9606 GN=TCOF1 PE=1 SV=3	233	119.87	ASSVSTKESPAR	[9] Phospho (ST)	SVSTKES*PARKAA	sp|Q13428|TCOF_HUMAN	77317.9	24541.3	92428.3	32505.1	21549.3	32216.2	77317.9	32216.2	NA	0.523187	-1.25014	0.0512976	NA	0.14164	NA	-1.25014	-0.187569	-1.52055	1.2899
sp|Q8WX93|PALLD_HUMAN	Q8WX93	PALLD	Palladin OS=Homo sapiens OX=9606 GN=PALLD PE=1 SV=3	728	139.22	SAPAMQSSGSFNYARPK	[10] Phospho (ST)	AMQSSGS*FNYARP	sp|Q8WX93|PALLD_HUMAN	344506	400013	468476	221814	329755	222880	400013	222880	NA	0.269046	-0.63518	0.0513157	NA	0.0689757	NA	-0.63518	-0.278649	-1.07171	1.28975
sp|Q09666|AHNK_HUMAN	Q09666	AHNAK	Neuroblast differentiation-associated protein AHNAK OS=Homo sapiens OX=9606 GN=AHNAK PE=1 SV=2	220	77.63	LPSGSGAASPTGSAVDIR	[13] Phospho (ST)	AASPTGS*AVDIRA	sp|Q09666|AHNK_HUMAN	183642	71121.4	105403	129351	55456	76006.8	105403	76006.8	NA	0.0538443	-0.471714	0.0513811	NA	0.411716	NA	-0.505609	-0.35894	-0.471714	1.2892
sp|O60551|NMT2_HUMAN	O60551	NMT2	Glycylpeptide N-tetradecanoyltransferase 2 OS=Homo sapiens OX=9606 GN=NMT2 PE=1 SV=1	38	42.98	AEDSESAASQQSLELDDQDTCGIDGDNEEETEHAKGSPGGYLGAK	[37] Phospho (ST)	TEHAKGS*PGGYLG	sp|O60551|NMT2_HUMAN	32675.2	45141.4	62838.9	48359	74119	75955	45141.4	74119	NA	0.151632	0.565588	0.0514278	NA	0.210486	NA	0.565588	0.715391	0.273487	1.2888
sp|Q2M1Z3|RHG31_HUMAN	Q2M1Z3	ARHGAP31	Rho GTPase-activating protein 31 OS=Homo sapiens OX=9606 GN=ARHGAP31 PE=1 SV=2	629	72.38	EAGEMESSTLQESPR	[13] Phospho (ST)	SSTLQES*PRARAE	sp|Q2M1Z3|RHG31_HUMAN	97712.1	210407	195524	74736.2	160638	114416	195524	114416	NA	0.146685	-0.389371	0.0514553	NA	0.306535	NA	-0.386729	-0.389371	-0.773055	1.28857
sp|Q99590|SCAFB_HUMAN	Q99590	SCAF11	Protein SCAF11 OS=Homo sapiens OX=9606 GN=SCAF11 PE=1 SV=2	338	24.09	SPISDNSGCDAPGNSNPSLSVPSSAESEK	[1] Phospho (ST)	ASQSQRS*PISDNS	sp|Q99590|SCAFB_HUMAN	21159.8	19835.8	8713.32	27503	32138.9	25522.8	19835.8	27503	NA	0.442738	0.696216	0.0515936	NA	0.0862466	NA	0.37826	0.696216	1.55049	1.2874
sp|Q9P0V3|SH3B4_HUMAN	Q9P0V3	SH3BP4	SH3 domain-binding protein 4 OS=Homo sapiens OX=9606 GN=SH3BP4 PE=1 SV=1	296	79.26	SCHDLDLLGQSPGWGQTQAVETNIVCK	[1] Phospho (ST)	HRKLARS*CHDLDL	sp|Q9P0V3|SH3B4_HUMAN	346440	632201	404281	472331	989620	1.26237e+06	404281	989620	NA	0.477241	0.64649	0.0516538	NA	0.107647	NA	0.447192	0.64649	1.6427	1.2869
sp|Q8TF72|SHRM3_HUMAN	Q8TF72	SHROOM3	Protein Shroom3 OS=Homo sapiens OX=9606 GN=SHROOM3 PE=1 SV=2	734	38.91	TGASASFNSTDPSPEEPPAPSHPHTSSLGR	[6] Phospho (ST)	RTGASAS*FNSTDP	sp|Q8TF72|SHRM3_HUMAN	34321.5	4880.55	19929.3	27523.3	3256.12	14166.4	19929.3	14166.4	NA	0.0946251	-0.492415	0.0518874	NA	0.679464	NA	-0.318457	-0.583889	-0.492415	1.28494
sp|Q8ND04|SMG8_HUMAN	Q8ND04	SMG8	Protein SMG8 OS=Homo sapiens OX=9606 GN=SMG8 PE=1 SV=1	743	43.41	QASTVEYLPGMLHSNCPK	[4] Phospho (ST)	VDRQAST*VEYLPG	sp|Q8ND04|SMG8_HUMAN	64124.5	75966.4	71440.8	80518.9	104727	108805	71440.8	104727	NA	0.0965641	0.463207	0.0521135	NA	0.124283	NA	0.32845	0.463207	0.606921	1.28305
sp|Q92625|ANS1A_HUMAN	Q92625	ANKS1A	Ankyrin repeat and SAM domain-containing protein 1A OS=Homo sapiens OX=9606 GN=ANKS1A PE=1 SV=4	624	97.52	SLSKSDSDLLTCSPTEDATMGSR	[3] Phospho (ST)	KLSRSLS*KSDSDL	sp|Q92625|ANS1A_HUMAN	100286	166881	43815	146991	246798	145430	100286	146991	NA	0.510707	0.564506	0.0522002	NA	0.147797	NA	0.551603	0.564506	1.73083	1.28233
sp|Q13541|4EBP1_HUMAN	Q13541	EIF4EBP1	Eukaryotic translation initiation factor 4E-binding protein 1 OS=Homo sapiens OX=9606 GN=EIF4EBP1 PE=1 SV=3	82	38.04	NSPVTKTPPRDLPTIPGVTSPSSDEPPMEASQSHLR	[19] Phospho (ST)	PTIPGVT*SPSSDE	sp|Q13541|4EBP1_HUMAN	1.27692e+07	1.65833e+07	1.10669e+07	1.65429e+07	2.20138e+07	1.64951e+07	1.27692e+07	1.65429e+07	NA	0.0762623	0.408679	0.0522494	NA	0.172856	NA	0.373539	0.408679	0.575787	1.28192
sp|Q13541|4EBP1_HUMAN	Q13541	EIF4EBP1	Eukaryotic translation initiation factor 4E-binding protein 1 OS=Homo sapiens OX=9606 GN=EIF4EBP1 PE=1 SV=3	83	38.04	NSPVTKTPPRDLPTIPGVTSPSSDEPPMEASQSHLR	[20] Phospho (ST)	TIPGVTS*PSSDEP	sp|Q13541|4EBP1_HUMAN	1.27692e+07	1.65833e+07	1.10669e+07	1.65429e+07	2.20138e+07	1.64951e+07	1.27692e+07	1.65429e+07	NA	0.0762623	0.408679	0.0522494	NA	0.172856	NA	0.373539	0.408679	0.575787	1.28192
sp|O60271|JIP4_HUMAN	O60271	SPAG9	C-Jun-amino-terminal kinase-interacting protein 4 OS=Homo sapiens OX=9606 GN=SPAG9 PE=1 SV=4	594	187.08	KRSSTLSQLPGDK	[4] Phospho (ST)	SVKKRSS*TLSQLP	sp|O60271|JIP4_HUMAN	392705	516411	233687	307988	384215	134326	392705	307988	NA	0.15855	-0.426606	0.052319	NA	0.362849	NA	-0.350568	-0.426606	-0.798838	1.28134
sp|Q8NDI1|EHBP1_HUMAN	Q8NDI1	EHBP1	EH domain-binding protein 1 OS=Homo sapiens OX=9606 GN=EHBP1 PE=1 SV=3	787	29.17	QTESDPDADRTTLNHADHSSK	[4] Phospho (ST)	SLRQTES*DPDADR	sp|Q8NDI1|EHBP1_HUMAN	108764	40496.4	114276	85834.5	20566.2	82039	108764	82039	NA	0.217761	-0.478148	0.0526712	NA	0.450027	NA	-0.341567	-0.977521	-0.478148	1.27843
sp|Q8TCJ2|STT3B_HUMAN	Q8TCJ2	STT3B	Dolichyl-diphosphooligosaccharide--protein glycosyltransferase subunit STT3B OS=Homo sapiens OX=9606 GN=STT3B PE=1 SV=1	499	67.81	ENPPVEDSSDEDDKR	[9] Phospho (ST)	PPVEDSS*DEDDKR	sp|Q8TCJ2|STT3B_HUMAN	2.67716e+06	7.72136e+06	2.68332e+06	1.63105e+06	4.23742e+06	2.30108e+06	2.68332e+06	2.30108e+06	NA	0.243541	-0.714906	0.0526891	NA	0.351371	NA	-0.714906	-0.865667	-0.221708	1.27828
sp|Q9UQ35|SRRM2_HUMAN	Q9UQ35	SRRM2	Serine/arginine repetitive matrix protein 2 OS=Homo sapiens OX=9606 GN=SRRM2 PE=1 SV=2	1972	19.77	SRTSPITR	[1] Phospho (ST)	TRRRSRS*RTSPIT	sp|Q9UQ35|SRRM2_HUMAN	289364	527026	561782	405634	658069	830110	527026	658069	NA	0.0847737	0.487293	0.0528915	NA	0.32776	NA	0.487293	0.320366	0.563292	1.27661
sp|O43493|TGON2_HUMAN	O43493	TGOLN2	Trans-Golgi network integral membrane protein 2 OS=Homo sapiens OX=9606 GN=TGOLN2 PE=1 SV=3	71	246.04	DSPSKSSAEAQTPEDTPNK	[7] Phospho (ST)	DSPSKSS*AEAQTP	sp|O43493|TGON2_HUMAN	4.95969e+06	4.7952e+06	3.31149e+06	4.06371e+06	3.33634e+06	1.86146e+06	4.7952e+06	3.33634e+06	NA	0.185793	-0.523323	0.052901	NA	0.218335	NA	-0.287454	-0.523323	-0.831044	1.27654
sp|Q9H4G0|E41L1_HUMAN	Q9H4G0	EPB41L1	Band 4.1-like protein 1 OS=Homo sapiens OX=9606 GN=EPB41L1 PE=1 SV=2	69	18.99	DYSEADGLSER	[3] Phospho (ST)	MEEKDYS*EADGLS	sp|Q9H4G0|E41L1_HUMAN	49.3107	69597.3	67882.2	189.54	103974	105130	67882.2	103974	NA	0.584261	0.631066	0.0529295	NA	0.797431	NA	1.94253	0.579122	0.631066	1.2763
sp|Q05682|CALD1_HUMAN	Q05682	CALD1	Caldesmon OS=Homo sapiens OX=9606 GN=CALD1 PE=1 SV=3	628	23.22	MPEDGLSDDKKPFK	[7] Phospho (ST)	MPEDGLS*DDKKPF	sp|Q05682|CALD1_HUMAN	20286.9	4341.69	27361.4	16371.8	2764.29	19646.5	20286.9	16371.8	NA	0.118229	-0.477873	0.0529434	NA	0.666333	NA	-0.309332	-0.651348	-0.477873	1.27619
sp|Q9Y5X1|SNX9_HUMAN	Q9Y5X1	SNX9	Sorting nexin-9 OS=Homo sapiens OX=9606 GN=SNX9 PE=1 SV=1	198	54.37	ASSSSMKIPLNK	[3] Phospho (ST)	GNSRASS*SSMKIP	sp|Q9Y5X1|SNX9_HUMAN	497449	103740	130862	266410	82807.2	38437.1	130862	82807.2	NA	0.465106	-0.900903	0.0530141	NA	0.329269	NA	-0.900903	-0.32515	-1.76747	1.27561
sp|Q8TF72|SHRM3_HUMAN	Q8TF72	SHROOM3	Protein Shroom3 OS=Homo sapiens OX=9606 GN=SHROOM3 PE=1 SV=2	406	13.07	ERPSSWSSLDQKR	[8] Phospho (ST)	RPSSWSS*LDQKRL	sp|Q8TF72|SHRM3_HUMAN	87320.8	17529	66807.9	69412.9	9150.85	18589.6	66807.9	18589.6	NA	0.486083	-0.937765	0.0530605	NA	0.327593	NA	-0.331121	-0.937765	-1.84552	1.27523
sp|Q6KC79|NIPBL_HUMAN	Q6KC79	NIPBL	Nipped-B-like protein OS=Homo sapiens OX=9606 GN=NIPBL PE=1 SV=2	350	26.87	AAMYDIISSPSKDSTK	[9] Phospho (ST)	MYDIISS*PSKDST	sp|Q6KC79|NIPBL_HUMAN	12880.2	4732.81	13924.9	7792.82	2563.98	11982.8	12880.2	7792.82	NA	0.252246	-0.724935	0.0532597	NA	0.441867	NA	-0.724935	-0.884314	-0.216696	1.2736
sp|Q96G46|DUS3L_HUMAN	Q96G46	DUS3L	tRNA-dihydrouridine(47) synthase [NAD(P)(+)]-like OS=Homo sapiens OX=9606 GN=DUS3L PE=1 SV=2	273	38.25	QENCGAQQVPAGPGTSTPPSSPVR	[17] Phospho (ST)	AGPGTST*PPSSPV	sp|Q96G46|DUS3L_HUMAN	85368.8	142207	57082.6	134678	195775	190244	85368.8	190244	NA	0.513457	0.657737	0.0533416	NA	0.065899	NA	0.657737	0.461205	1.73673	1.27293
sp|Q96G46|DUS3L_HUMAN	Q96G46	DUS3L	tRNA-dihydrouridine(47) synthase [NAD(P)(+)]-like OS=Homo sapiens OX=9606 GN=DUS3L PE=1 SV=2	277	38.25	QENCGAQQVPAGPGTSTPPSSPVR	[21] Phospho (ST)	TSTPPSS*PVRTCG	sp|Q96G46|DUS3L_HUMAN	85368.8	142207	57082.6	134678	195775	190244	85368.8	190244	NA	0.513457	0.657737	0.0533416	NA	0.065899	NA	0.657737	0.461205	1.73673	1.27293
sp|Q96F86|EDC3_HUMAN	Q96F86	EDC3	Enhancer of mRNA-decapping protein 3 OS=Homo sapiens OX=9606 GN=EDC3 PE=1 SV=1	131	83.38	SQDVAVSPQQQQCSK	[7] Phospho (ST)	SQDVAVS*PQQQQC	sp|Q96F86|EDC3_HUMAN	815276	1.19322e+06	998074	959134	1.87219e+06	1.73122e+06	998074	1.73122e+06	NA	0.191949	0.649866	0.0533728	NA	0.180123	NA	0.234443	0.649866	0.794569	1.27268
sp|O15446|RPA34_HUMAN	O15446	CD3EAP	DNA-directed RNA polymerase I subunit RPA34 OS=Homo sapiens OX=9606 GN=CD3EAP PE=1 SV=1	136	97.33	ILEGPQQSLSGSPLQPIPASPPPQIPPGLRPR	[20] Phospho (ST)	LQPIPAS*PPPQIP	sp|O15446|RPA34_HUMAN	273142	345764	679972	425062	455798	874803	345764	455798	NA	0.106269	0.398608	0.0534138	NA	0.378796	NA	0.638022	0.398608	0.363483	1.27235
sp|Q9Y2X3|NOP58_HUMAN	Q9Y2X3	NOP58	Nucleolar protein 58 OS=Homo sapiens OX=9606 GN=NOP58 PE=1 SV=1	502	929.8	EEPLSEEEPCTSTAIASPEK	[5] Phospho (ST)	IKEEPLS*EEEPCT	sp|Q9Y2X3|NOP58_HUMAN	1.20817e+07	1.66502e+07	8.24307e+06	1.83882e+07	1.9762e+07	1.41676e+07	1.20817e+07	1.83882e+07	NA	0.182196	0.605955	0.0534697	NA	0.179149	NA	0.605955	0.24719	0.781337	1.27189
sp|Q96P16|RPR1A_HUMAN	Q96P16	RPRD1A	Regulation of nuclear pre-mRNA domain-containing protein 1A OS=Homo sapiens OX=9606 GN=RPRD1A PE=1 SV=1	156	85.26	TYEQIKVDENENCSSLGSPSEPPQTLDLVR	[18] Phospho (ST)	NCSSLGS*PSEPPQ	sp|Q96P16|RPR1A_HUMAN	153427	131265	81186.5	187924	192990	163227	131265	187924	NA	0.256262	0.556042	0.0535687	NA	0.112186	NA	0.292603	0.556042	1.00757	1.27109
sp|Q9BY89|K1671_HUMAN	Q9BY89	KIAA1671	Uncharacterized protein KIAA1671 OS=Homo sapiens OX=9606 GN=KIAA1671 PE=1 SV=2	1701	40.18	KEESDEEETASKAER	[4] Phospho (ST)	SPRKEES*DEEETA	sp|Q9BY89|K1671_HUMAN	1988.41	36788.2	38814.2	1645.82	5519.68	2822.31	36788.2	2822.31	NA	1.18627	-2.73658	0.0537543	0.158655	0.132786	0.394365	-0.272812	-2.73658	-3.78164	1.26959
sp|Q96AY4|TTC28_HUMAN	Q96AY4	TTC28	Tetratricopeptide repeat protein 28 OS=Homo sapiens OX=9606 GN=TTC28 PE=1 SV=4	28	87.93	RREPESPPASAPIPLFGADTIGQR	[6] Phospho (ST)	RRREPES*PPASAP	sp|Q96AY4|TTC28_HUMAN	587716	95503.1	54758.6	754177	151200	72139.2	95503.1	151200	NA	0.117744	0.397698	0.0538011	NA	0.715291	NA	0.359785	0.662834	0.397698	1.26921
sp|Q7Z2W4|ZCCHV_HUMAN	Q7Z2W4	ZC3HAV1	Zinc finger CCCH-type antiviral protein 1 OS=Homo sapiens OX=9606 GN=ZC3HAV1 PE=1 SV=3	387	47.94	SSLGSLQTPEAVTTR	[2] Phospho (ST)	LPAARSS*LGSLQT	sp|Q7Z2W4|ZCCHV_HUMAN	108571	228349	75526.5	70723.4	182414	55260.8	108571	70723.4	NA	0.101491	-0.450727	0.0538641	NA	0.493985	NA	-0.618377	-0.324021	-0.450727	1.2687
sp|P51610|HCFC1_HUMAN	P51610	HCFC1	Host cell factor 1 OS=Homo sapiens OX=9606 GN=HCFC1 PE=1 SV=2	1507	58.11	AVTTVTQSTPVPGPSVPPPEELQVSPGPR	[25] Phospho (ST)	PEELQVS*PGPRQQ	sp|P51610|HCFC1_HUMAN	371114	590751	493541	488533	839706	650401	493541	650401	NA	0.044552	0.398158	0.0539592	NA	0.247507	NA	0.396592	0.507334	0.398158	1.26793
sp|Q96QB1|RHG07_HUMAN	Q96QB1	DLC1	Rho GTPase-activating protein 7 OS=Homo sapiens OX=9606 GN=DLC1 PE=1 SV=4	602	10.08	SLSSTGSLPSHAPPSEDAATPR	[7] Phospho (ST)	SLSSTGS*LPSHAP	sp|Q96QB1|RHG07_HUMAN	49.1599	48.6442	14726.9	2516.63	4825.19	18411.3	49.1599	4825.19	NA	0.968927	5.67787	0.0540159	0.158655	0.137721	0.397863	5.67787	6.63218	0.322133	1.26748
sp|P09619|PGFRB_HUMAN	P09619	PDGFRB	Platelet-derived growth factor receptor beta OS=Homo sapiens OX=9606 GN=PDGFRB PE=1 SV=1	712	94.35	RPPSAELYSNALPVGLPLPSHVSLTGESDGGYMDMSK	[4] Phospho (ST)	DKRRPPS*AELYSN	sp|P09619|PGFRB_HUMAN	1.56728e+06	608801	498116	2.99542e+06	691555	930636	608801	930636	NA	0.265951	0.901736	0.0542812	NA	0.393672	NA	0.934498	0.183874	0.901736	1.26535
sp|Q12968|NFAC3_HUMAN	Q12968	NFATC3	Nuclear factor of activated T-cells, cytoplasmic 3 OS=Homo sapiens OX=9606 GN=NFATC3 PE=1 SV=1	416	37.18	TSSLPPLDWPLPAHFGQCELK	[3] Phospho (ST)	PIFRTSS*LPPLDW	sp|Q12968|NFAC3_HUMAN	84345.9	114826	89477	125924	140453	188922	89477	140453	NA	0.282987	0.578168	0.054327	NA	0.0703352	NA	0.578168	0.290636	1.0782	1.26498
sp|P53985|MOT1_HUMAN	P53985	SLC16A1	Monocarboxylate transporter 1 OS=Homo sapiens OX=9606 GN=SLC16A1 PE=1 SV=3	467	157.75	ESKEEETSIDVAGKPNEVTK	[8] Phospho (ST)	SKEEETS*IDVAGK	sp|P53985|MOT1_HUMAN	407659	415312	344279	321195	127450	197189	407659	197189	NA	0.433497	-0.804001	0.0543707	NA	0.0582199	NA	-0.343914	-1.70427	-0.804001	1.26464
sp|Q9Y618|NCOR2_HUMAN	Q9Y618	NCOR2	Nuclear receptor corepressor 2 OS=Homo sapiens OX=9606 GN=NCOR2 PE=1 SV=3	1861	34.43	PASHSHAHQHSPISPR	[14] Phospho (ST)	HQHSPIS*PRTQDA	sp|Q9Y618|NCOR2_HUMAN	268.904	7375.99	22643.8	23280.2	54832.2	44313.6	7375.99	44313.6	NA	1.48029	2.89411	0.0543965	0.158655	0.0880906	0.360852	6.43587	2.89411	0.968631	1.26443
sp|Q02952|AKA12_HUMAN	Q02952	AKAP12	A-kinase anchor protein 12 OS=Homo sapiens OX=9606 GN=AKAP12 PE=1 SV=4	568	102.7	GGGDEESGEHTQVPADSPDSQEEQKGESSASSPEEPEEITCLEK	[31] Phospho (ST)	KGESSAS*SPEEPE	sp|Q02952|AKA12_HUMAN	907332	2.5608e+06	1.42792e+06	1.29035e+06	3.1685e+06	2.78404e+06	1.42792e+06	2.78404e+06	NA	0.240624	0.508058	0.0544332	NA	0.323301	NA	0.508058	0.307202	0.963263	1.26414
sp|Q9H8M2|BRD9_HUMAN	Q9H8M2	BRD9	Bromodomain-containing protein 9 OS=Homo sapiens OX=9606 GN=BRD9 PE=1 SV=2	103	47.55	EHCDTEGEADDFDPGKK	[5] Phospho (ST)	EREHCDT*EGEADD	sp|Q9H8M2|BRD9_HUMAN	17881	17492.4	14746.6	20573.7	45223.1	28565.2	17492.4	28565.2	NA	0.379941	0.953877	0.0544498	NA	0.0629286	NA	0.202378	1.37033	0.953877	1.264
sp|Q9H4Z3|CAPAM_HUMAN	Q9H4Z3	PCIF1	mRNA (2'-O-methyladenosine-N(6)-)-methyltransferase OS=Homo sapiens OX=9606 GN=PCIF1 PE=1 SV=1	144	33.4	IEIPVTPTGQSVPSSPSIPGTPTLK	[15] Phospho (ST)	GQSVPSS*PSIPGT	sp|Q9H4Z3|CAPAM_HUMAN	169069	238306	153837	221114	312966	290073	169069	290073	NA	0.221003	0.393192	0.0544695	NA	0.115707	NA	0.387182	0.393192	0.915012	1.26385
sp|Q93073|SBP2L_HUMAN	Q93073	SECISBP2L	Selenocysteine insertion sequence-binding protein 2-like OS=Homo sapiens OX=9606 GN=SECISBP2L PE=1 SV=3	963	70.37	STASDKEEVKPDDLEWASQQSTETGSLDGSCR	[26] Phospho (ST)	QSTETGS*LDGSCR	sp|Q93073|SBP2L_HUMAN	12493.4	35159.2	11997.2	21353.2	54448.6	61897.3	12493.4	54448.6	NA	0.727042	0.773287	0.0545187	NA	0.0972711	NA	0.773287	0.63099	2.36717	1.26345
sp|P56945|BCAR1_HUMAN	P56945	BCAR1	Breast cancer anti-estrogen resistance protein 1 OS=Homo sapiens OX=9606 GN=BCAR1 PE=1 SV=2	428	45.23	RLSASSTGSTR	[3] Phospho (ST)	AEGKRLS*ASSTGS	sp|P56945|BCAR1_HUMAN	78790.8	48659.8	68283.1	103875	74909.1	87504.9	68283.1	87504.9	NA	0.101109	0.398745	0.0545537	NA	0.186156	NA	0.398745	0.622411	0.357836	1.26318
sp|Q09666|AHNK_HUMAN	Q09666	AHNAK	Neuroblast differentiation-associated protein AHNAK OS=Homo sapiens OX=9606 GN=AHNAK PE=1 SV=2	376	46	LKGPQITGPSLEGDLGLK	[7] Phospho (ST)	LKGPQIT*GPSLEG	sp|Q09666|AHNK_HUMAN	4525.68	3746.8	3038.76	1798.22	2925.52	519.829	3746.8	1798.22	NA	0.685353	-1.33157	0.0545621	NA	0.0860934	NA	-1.33157	-0.356969	-2.54737	1.26311
sp|Q86Y82|STX12_HUMAN	Q86Y82	STX12	Syntaxin-12 OS=Homo sapiens OX=9606 GN=STX12 PE=1 SV=1	142	69.75	AGSRLSAEER	[6] Phospho (ST)	RAGSRLS*AEERQR	sp|Q86Y82|STX12_HUMAN	1.36174e+06	1.25662e+06	2.52693e+06	775107	1.01829e+06	1.81698e+06	1.36174e+06	1.01829e+06	NA	0.174042	-0.475843	0.0546067	NA	0.299215	NA	-0.812983	-0.3034	-0.475843	1.26275
sp|Q9UJ41|RABX5_HUMAN	Q9UJ41	RABGEF1	Rab5 GDP/GTP exchange factor OS=Homo sapiens OX=9606 GN=RABGEF1 PE=1 SV=2	617	10.22	KQEAESWSPDACLGVK	[8] Phospho (ST)	QEAESWS*PDACLG	sp|Q9UJ41|RABX5_HUMAN	14426.4	23921.5	14312.5	18323.9	36775.5	37164.5	14426.4	36775.5	NA	0.389452	0.620435	0.054652	NA	0.113486	NA	0.345018	0.620435	1.37665	1.26239
sp|Q9C0C9|UBE2O_HUMAN	Q9C0C9	UBE2O	(E3-independent) E2 ubiquitin-conjugating enzyme OS=Homo sapiens OX=9606 GN=UBE2O PE=1 SV=3	87	87.24	LIHGEDSDSEGEEEGR	[7] Phospho (ST)	LIHGEDS*DSEGEE	sp|Q9C0C9|UBE2O_HUMAN	8703.09	113799	38530.5	29074.5	126276	153507	38530.5	126276	NA	0.536557	1.74016	0.0549024	0.158655	0.299109	0.484271	1.74016	0.150094	1.99423	1.26041
sp|Q9C0C9|UBE2O_HUMAN	Q9C0C9	UBE2O	(E3-independent) E2 ubiquitin-conjugating enzyme OS=Homo sapiens OX=9606 GN=UBE2O PE=1 SV=3	89	87.24	LIHGEDSDSEGEEEGR	[9] Phospho (ST)	HGEDSDS*EGEEEG	sp|Q9C0C9|UBE2O_HUMAN	8703.09	113799	38530.5	29074.5	126276	153507	38530.5	126276	NA	0.536557	1.74016	0.0549024	0.158655	0.299109	0.484271	1.74016	0.150094	1.99423	1.26041
sp|Q96TA1|NIBL1_HUMAN	Q96TA1	FAM129B	Niban-like protein 1 OS=Homo sapiens OX=9606 GN=FAM129B PE=1 SV=3	601	84.6	DSMVMHNSDPNLHLLAEGAPIDWGEEYSNSGGGGSPSPSTPESATLSEK	[35] Phospho (ST)	NSGGGGS*PSPSTP	sp|Q96TA1|NIBL1_HUMAN	8.84656e+06	4.15282e+06	2.29765e+06	1.0902e+07	5.76997e+06	4.00398e+06	4.15282e+06	5.76997e+06	NA	0.17965	0.474472	0.054914	NA	0.440973	NA	0.301409	0.474472	0.801274	1.26032
sp|Q8TF72|SHRM3_HUMAN	Q8TF72	SHROOM3	Protein Shroom3 OS=Homo sapiens OX=9606 GN=SHROOM3 PE=1 SV=2	1012	26.17	RLTPEQK	[3] Phospho (ST)	GARRRLT*PEQKKR	sp|Q8TF72|SHRM3_HUMAN	33472.4	10354.2	26026.8	69284.3	18792.3	29613.1	26026.8	29613.1	NA	0.287731	0.859923	0.0549473	NA	0.34288	NA	1.04956	0.859923	0.186239	1.26005
sp|Q92545|TM131_HUMAN	Q92545	TMEM131	Transmembrane protein 131 OS=Homo sapiens OX=9606 GN=TMEM131 PE=1 SV=3	1423	11.73	GKPQEDELKDSLADDDSSSTTTETSNPDTEPLLKEDTEK	[18] Phospho (ST)	LADDDSS*STTTET	sp|Q92545|TM131_HUMAN	21715.3	10005.6	11644.9	35493.1	24281.3	14005.9	11644.9	24281.3	NA	0.353796	0.708825	0.055088	NA	0.180095	NA	0.708825	1.27903	0.266344	1.25894
sp|Q96RT1|ERBIN_HUMAN	Q96RT1	ERBIN	Erbin OS=Homo sapiens OX=9606 GN=ERBIN PE=1 SV=2	857	14.81	STEDLSPQK	[6] Phospho (ST)	KSTEDLS*PQKSGP	sp|Q96RT1|ERBIN_HUMAN	23688.4	5781.7	25656.1	9718.44	982.604	19806.7	23688.4	9718.44	NA	0.672367	-1.28539	0.0551701	NA	0.31381	NA	-1.28539	-2.55681	-0.373314	1.2583
sp|Q13185|CBX3_HUMAN	Q13185	CBX3	Chromobox protein homolog 3 OS=Homo sapiens OX=9606 GN=CBX3 PE=1 SV=4	176	23.12	LTWHSCPEDEAQ	[5] Phospho (ST)	ERLTWHS*CPEDEA	sp|Q13185|CBX3_HUMAN	58604.5	65505.7	40583.5	76927.4	99580.4	114376	58604.5	99580.4	NA	0.433188	0.604241	0.0551972	NA	0.0423092	NA	0.392485	0.604241	1.49482	1.25808
sp|Q13442|HAP28_HUMAN	Q13442	PDAP1	28 kDa heat- and acid-stable phosphoprotein OS=Homo sapiens OX=9606 GN=PDAP1 PE=1 SV=1	178	32.91	MQSLSLNK	[5] Phospho (ST)	KRMQSLS*LNK	sp|Q13442|HAP28_HUMAN	36014.9	13794.7	34892.8	6274.07	6332.76	25684.4	34892.8	6332.76	NA	0.615505	-1.1232	0.0552044	NA	0.11157	NA	-2.52112	-1.1232	-0.442037	1.25803
sp|Q9UQ35|SRRM2_HUMAN	Q9UQ35	SRRM2	Serine/arginine repetitive matrix protein 2 OS=Homo sapiens OX=9606 GN=SRRM2 PE=1 SV=2	1384	17.34	SSGHSSSELSPDAVEK	[7] Phospho (ST)	SSGHSSS*ELSPDA	sp|Q9UQ35|SRRM2_HUMAN	6793.65	10458.8	7753.62	11387.9	15406.5	9254.22	7753.62	11387.9	NA	0.167424	0.558823	0.0552689	NA	0.165388	NA	0.745245	0.558823	0.255241	1.25752
sp|Q96BY7|ATG2B_HUMAN	Q96BY7	ATG2B	Autophagy-related protein 2 homolog B OS=Homo sapiens OX=9606 GN=ATG2B PE=1 SV=5	497	48.1	SVSVDESRPELIFR	[3] Phospho (ST)	LPSRSVS*VDESRP	sp|Q96BY7|ATG2B_HUMAN	275370	368485	277055	381736	463070	396566	277055	396566	NA	0.0667676	0.4712	0.055332	NA	0.147733	NA	0.4712	0.329625	0.517386	1.25702
sp|O43310|CTIF_HUMAN	O43310	CTIF	CBP80/20-dependent translation initiation factor OS=Homo sapiens OX=9606 GN=CTIF PE=1 SV=1	72	18.55	TQSHISQWTADCSEPLDSSCSFSR	[19] Phospho (ST)	SEPLDSS*CSFSRG	sp|O43310|CTIF_HUMAN	15406.1	16455.7	3431.47	35103	21211	18120.7	15406.1	21211	NA	0.704795	1.1881	0.0553727	NA	0.11404	NA	1.1881	0.366232	2.40074	1.2567
sp|Q15139|KPCD1_HUMAN	Q15139	PRKD1	Serine/threonine-protein kinase D1 OS=Homo sapiens OX=9606 GN=PRKD1 PE=1 SV=2	910	34.65	ALGERVSIL	[7] Phospho (ST)	ALGERVS*IL	sp|Q15139|KPCD1_HUMAN	47637.2	7569.65	168960	1135.47	355.508	141695	47637.2	1135.47	NA	1.53026	-4.41227	0.0554705	0.159044	0.231191	0.439622	-5.39073	-4.41227	-0.253886	1.25594
sp|Q13427|PPIG_HUMAN	Q13427	PPIG	Peptidyl-prolyl cis-trans isomerase G OS=Homo sapiens OX=9606 GN=PPIG PE=1 SV=2	544	52.34	AQSRSRECDITK	[3] Phospho (ST)	KDRRAQS*RSRECD	sp|Q13427|PPIG_HUMAN	196079	131852	182703	246329	371498	296025	182703	296025	NA	0.430372	0.696221	0.0555396	NA	0.0353134	NA	0.329153	1.49444	0.696221	1.2554
sp|Q13427|PPIG_HUMAN	Q13427	PPIG	Peptidyl-prolyl cis-trans isomerase G OS=Homo sapiens OX=9606 GN=PPIG PE=1 SV=2	546	52.34	AQSRSRECDITK	[5] Phospho (ST)	RRAQSRS*RECDIT	sp|Q13427|PPIG_HUMAN	196079	131852	182703	246329	371498	296025	182703	296025	NA	0.430372	0.696221	0.0555396	NA	0.0353134	NA	0.329153	1.49444	0.696221	1.2554
sp|O60315|ZEB2_HUMAN	O60315	ZEB2	Zinc finger E-box-binding homeobox 2 OS=Homo sapiens OX=9606 GN=ZEB2 PE=1 SV=1	731	18.92	DSLLPRSPVKPMDSITSPSIAELHNSVTNCDPPLR	[7] Phospho (ST)	DSLLPRS*PVKPMD	sp|O60315|ZEB2_HUMAN	93881.2	97146.4	128978	119235	243280	193373	97146.4	193373	NA	0.373454	0.584259	0.0557071	NA	0.0857153	NA	0.344897	1.32439	0.584259	1.25409
sp|Q96RT1|ERBIN_HUMAN	Q96RT1	ERBIN	Erbin OS=Homo sapiens OX=9606 GN=ERBIN PE=1 SV=2	485	67.8	RYPTPYPDELK	[4] Phospho (ST)	NLKRYPT*PYPDEL	sp|Q96RT1|ERBIN_HUMAN	26563.4	29216.2	33611.9	17147.6	24849.1	17699.1	29216.2	17699.1	NA	0.243054	-0.631432	0.0557808	NA	0.0789406	NA	-0.631432	-0.233572	-0.925296	1.25352
sp|Q96T58|MINT_HUMAN	Q96T58	SPEN	Msx2-interacting protein OS=Homo sapiens OX=9606 GN=SPEN PE=1 SV=1	736	16.07	RPQSPGASPSQAER	[4] Phospho (ST)	HLRRPQS*PGASPS	sp|Q96T58|MINT_HUMAN	9870.33	2134.99	14474	8461.4	1311.47	6985.21	9870.33	6985.21	NA	0.291783	-0.703045	0.0558092	NA	0.550373	NA	-0.222202	-0.703045	-1.05108	1.25329
sp|Q96T58|MINT_HUMAN	Q96T58	SPEN	Msx2-interacting protein OS=Homo sapiens OX=9606 GN=SPEN PE=1 SV=1	740	16.07	RPQSPGASPSQAER	[8] Phospho (ST)	PQSPGAS*PSQAER	sp|Q96T58|MINT_HUMAN	9870.33	2134.99	14474	8461.4	1311.47	6985.21	9870.33	6985.21	NA	0.291783	-0.703045	0.0558092	NA	0.550373	NA	-0.222202	-0.703045	-1.05108	1.25329
sp|Q15052|ARHG6_HUMAN	Q15052	ARHGEF6	Rho guanine nucleotide exchange factor 6 OS=Homo sapiens OX=9606 GN=ARHGEF6 PE=1 SV=2	488	97.88	MSGFIYQGK	[2] Phospho (ST)	SASPRMS*GFIYQG	sp|Q15052|ARHG6_HUMAN	1.05471e+06	262036	351075	566302	62249.4	265330	351075	265330	NA	0.509999	-0.897195	0.0558658	NA	0.2924	NA	-0.897195	-2.07363	-0.403992	1.25285
sp|Q8NI08|NCOA7_HUMAN	Q8NI08	NCOA7	Nuclear receptor coactivator 7 OS=Homo sapiens OX=9606 GN=NCOA7 PE=1 SV=2	441	63.42	DTLKECLSLDPEER	[8] Phospho (ST)	TLKECLS*LDPEER	sp|Q8NI08|NCOA7_HUMAN	126328	84715.5	115949	150104	137365	266227	115949	150104	NA	0.328037	0.697319	0.0559191	NA	0.103189	NA	0.248797	0.697319	1.19917	1.25244
sp|Q8IW19|APLF_HUMAN	Q8IW19	APLF	Aprataxin and PNK-like factor OS=Homo sapiens OX=9606 GN=APLF PE=1 SV=1	131	33.89	NSQVLDEDNILNETPKSPVINLPHETTGASQLEGSTEIAK	[17] Phospho (ST)	LNETPKS*PVINLP	sp|Q8IW19|APLF_HUMAN	129136	237162	141290	209841	295636	190805	141290	209841	NA	0.13892	0.433438	0.0559357	NA	0.229842	NA	0.700401	0.31795	0.433438	1.25231
sp|P51608|MECP2_HUMAN	P51608	MECP2	Methyl-CpG-binding protein 2 OS=Homo sapiens OX=9606 GN=MECP2 PE=1 SV=1	401	10.76	APVPLLPPLPPPPPEPESSEDPTSPPEPQDLSSSVCKEEK	[24] Phospho (ST)	SSEDPTS*PPEPQD	sp|P51608|MECP2_HUMAN	146958	107409	79138.3	165337	246994	239576	107409	239576	NA	0.446297	1.20136	0.055959	NA	0.0319186	NA	0.170007	1.20136	1.59804	1.25213
sp|Q9P246|STIM2_HUMAN	Q9P246	STIM2	Stromal interaction molecule 2 OS=Homo sapiens OX=9606 GN=STIM2 PE=1 SV=2	603	14.03	QWEVPDTASECDSLNSSIGRK	[17] Phospho (ST)	CDSLNSS*IGRKQS	sp|Q9P246|STIM2_HUMAN	93671	156839	89128.4	126208	198846	129584	93671	129584	NA	0.0688319	0.430132	0.0561029	NA	0.273994	NA	0.430132	0.342366	0.539932	1.25101
sp|O43491|E41L2_HUMAN	O43491	EPB41L2	Band 4.1-like protein 2 OS=Homo sapiens OX=9606 GN=EPB41L2 PE=1 SV=1	763	16.97	VTEGTIREEQEYEEEVEEEPRPAAK	[2] Phospho (ST)	RPHHRVT*EGTIRE	sp|O43491|E41L2_HUMAN	1913.24	37254.4	965.758	1374.66	15313.9	726.672	1913.24	1374.66	NA	0.299781	-0.476942	0.0562688	NA	0.700466	NA	-0.476942	-1.28257	-0.410357	1.24973
sp|Q6VMQ6|MCAF1_HUMAN	Q6VMQ6	ATF7IP	Activating transcription factor 7-interacting protein 1 OS=Homo sapiens OX=9606 GN=ATF7IP PE=1 SV=3	113	58.56	NKQDDDLNCEPLSPHNITPEPVSK	[13] Phospho (ST)	LNCEPLS*PHNITP	sp|Q6VMQ6|MCAF1_HUMAN	330923	730989	468659	474675	879770	804531	468659	804531	NA	0.17705	0.520445	0.0562953	NA	0.270307	NA	0.520445	0.267278	0.779609	1.24953
sp|P40189|IL6RB_HUMAN	P40189	IL6ST	Interleukin-6 receptor subunit beta OS=Homo sapiens OX=9606 GN=IL6ST PE=1 SV=2	825	28.81	QNCSQHESSPDISHFER	[9] Phospho (ST)	CSQHESS*PDISHF	sp|P40189|IL6RB_HUMAN	64846.5	2526.63	1562.13	93084.3	4207.77	6686.96	2526.63	6686.96	NA	0.642352	0.735841	0.0563052	NA	0.57099	NA	0.521508	0.735841	2.09784	1.24945
sp|O75815|BCAR3_HUMAN	O75815	BCAR3	Breast cancer anti-estrogen resistance protein 3 OS=Homo sapiens OX=9606 GN=BCAR3 PE=1 SV=1	290	59.26	RLSLTMGGVQAR	[3] Phospho (ST)	DVAKRLS*LTMGGV	sp|O75815|BCAR3_HUMAN	5912.93	9357.78	11802.2	3950.95	1773.88	6670.94	9357.78	3950.95	NA	0.531129	-0.823093	0.0563375	NA	0.0726884	NA	-0.581674	-2.39926	-0.823093	1.2492
sp|Q9P2B7|CFA97_HUMAN	Q9P2B7	CFAP97	Cilia- and flagella-associated protein 97 OS=Homo sapiens OX=9606 GN=CFAP97 PE=1 SV=2	218	38.07	KHVSGITLLSPK	[10] Phospho (ST)	SGITLLS*PKHKYK	sp|Q9P2B7|CFA97_HUMAN	642.794	256.102	5123.8	48.8613	49.2323	4171.77	642.794	49.2323	NA	1.10005	-2.37904	0.0563567	0.160333	0.354669	0.499971	-3.71759	-2.37904	-0.296555	1.24905
sp|P78559|MAP1A_HUMAN	P78559	MAP1A	Microtubule-associated protein 1A OS=Homo sapiens OX=9606 GN=MAP1A PE=1 SV=6	986	54.5	CLSPDDSTVK	[3] Phospho (ST)	AEERCLS*PDDSTV	sp|P78559|MAP1A_HUMAN	160513	160045	130248	191345	261879	312410	160045	261879	NA	0.35022	0.710418	0.0564142	NA	0.0484676	NA	0.253485	0.710418	1.26217	1.24861
sp|Q5SSJ5|HP1B3_HUMAN	Q5SSJ5	HP1BP3	Heterochromatin protein 1-binding protein 3 OS=Homo sapiens OX=9606 GN=HP1BP3 PE=1 SV=1	156	30	QTPMASSPRPK	[7] Phospho (ST)	QTPMASS*PRPKMD	sp|Q5SSJ5|HP1B3_HUMAN	27026.5	33364.2	34514.1	22959.9	21615.8	21798.6	33364.2	21798.6	NA	0.171073	-0.626216	0.0565434	NA	0.0843774	NA	-0.235257	-0.626216	-0.662952	1.24762
sp|P50750|CDK9_HUMAN	P50750	CDK9	Cyclin-dependent kinase 9 OS=Homo sapiens OX=9606 GN=CDK9 PE=1 SV=3	186	14.18	NSQPNRYTNR	[8] Phospho (ST)	SQPNRYT*NRVVTL	sp|P50750|CDK9_HUMAN	13267.6	4525.69	18847	3244.27	1734.24	16476.5	13267.6	3244.27	NA	0.660881	-1.38383	0.0566091	NA	0.274956	NA	-2.03194	-1.38383	-0.19393	1.24711
sp|Q5JU85|IQEC2_HUMAN	Q5JU85	IQSEC2	IQ motif and SEC7 domain-containing protein 2 OS=Homo sapiens OX=9606 GN=IQSEC2 PE=1 SV=2	393	28.49	MQFSFEEYEK	[4] Phospho (ST)	NMRMQFS*FEEYEK	sp|Q5JU85|IQEC2_HUMAN	38219.4	19411.8	19260.4	20102.7	13303.7	16005.4	19411.8	16005.4	NA	0.224097	-0.545102	0.0566794	NA	0.185008	NA	-0.926915	-0.545102	-0.267082	1.24657
sp|P53985|MOT1_HUMAN	P53985	SLC16A1	Monocarboxylate transporter 1 OS=Homo sapiens OX=9606 GN=SLC16A1 PE=1 SV=3	213	34.59	SKASLEK	[4] Phospho (ST)	KDKSKAS*LEKAGK	sp|P53985|MOT1_HUMAN	16626.9	5185.35	6436.15	20660.1	7004.85	10436.1	6436.15	10436.1	NA	0.138904	0.433914	0.0567116	NA	0.470436	NA	0.313325	0.433914	0.697306	1.24633
sp|Q16555|DPYL2_HUMAN	Q16555	DPYSL2	Dihydropyrimidinase-related protein 2 OS=Homo sapiens OX=9606 GN=DPYSL2 PE=1 SV=1	509	106.87	GLYDGPVCEVSVTPK	[13] Phospho (ST)	VCEVSVT*PKTVTP	sp|Q16555|DPYL2_HUMAN	867601	2.57764e+06	1.21979e+06	1.40442e+06	3.00472e+06	1.93663e+06	1.21979e+06	1.93663e+06	NA	0.173657	0.666915	0.0568	NA	0.355714	NA	0.694875	0.221177	0.666915	1.24565
sp|Q9NUJ3|T11L1_HUMAN	Q9NUJ3	TCP11L1	T-complex protein 11-like protein 1 OS=Homo sapiens OX=9606 GN=TCP11L1 PE=1 SV=1	56	52.44	VQRPHSSPPR	[7] Phospho (ST)	VQRPHSS*PPRFVT	sp|Q9NUJ3|T11L1_HUMAN	41947.5	20621.1	203074	14814.3	10515.1	176287	41947.5	14814.3	NA	0.4574	-0.971651	0.0568168	NA	0.54249	NA	-1.50159	-0.971651	-0.204084	1.24552
sp|Q99439|CNN2_HUMAN	Q99439	CNN2	Calponin-2 OS=Homo sapiens OX=9606 GN=CNN2 PE=1 SV=4	4	44.31	SSTQFNKGPSYGLSAEVK	[3] Phospho (ST)	MSST*QFNKGP	sp|Q99439|CNN2_HUMAN	54033.5	60987.7	60329.7	43209.4	41047	44474.6	60329.7	43209.4	NA	0.0859609	-0.439887	0.056901	NA	0.104351	NA	-0.322509	-0.571241	-0.439887	1.24488
sp|Q53LP3|SWAHC_HUMAN	Q53LP3	SOWAHC	Ankyrin repeat domain-containing protein SOWAHC OS=Homo sapiens OX=9606 GN=SOWAHC PE=1 SV=1	226	33.99	SVCPGGSSPGSSSGGGR	[8] Phospho (ST)	VCPGGSS*PGSSSG	sp|Q53LP3|SWAHC_HUMAN	1484.73	5387.92	3121.32	1746.19	9487.98	8185.14	3121.32	8185.14	NA	0.392582	0.816371	0.0569768	NA	0.367812	NA	0.234012	0.816371	1.39085	1.2443
sp|Q9H8W4|PKHF2_HUMAN	Q9H8W4	PLEKHF2	Pleckstrin homology domain-containing family F member 2 OS=Homo sapiens OX=9606 GN=PLEKHF2 PE=1 SV=1	16	60.33	RISIVENCFGAAGQPLTIPGR	[3] Phospho (ST)	ANTRRIS*IVENCF	sp|Q9H8W4|PKHF2_HUMAN	58244.1	157039	49373.9	84149.3	190047	95054.1	58244.1	95054.1	NA	0.23873	0.53084	0.0571004	NA	0.357077	NA	0.53084	0.275236	0.944999	1.24336
sp|Q9BRK3|MXRA8_HUMAN	Q9BRK3	MXRA8	Matrix remodeling-associated protein 8 OS=Homo sapiens OX=9606 GN=MXRA8 PE=1 SV=1	429	34.63	YIDLDK	[1] Phospho (Y)	SPLPAKY*IDLDKG	sp|Q9BRK3|MXRA8_HUMAN	15079.9	4161.9	5813.94	7948.42	3277.62	4336.71	5813.94	4336.71	NA	0.2037	-0.422917	0.0571818	NA	0.39298	NA	-0.92389	-0.344595	-0.422917	1.24274
sp|O43182|RHG06_HUMAN	O43182	ARHGAP6	Rho GTPase-activating protein 6 OS=Homo sapiens OX=9606 GN=ARHGAP6 PE=1 SV=3	37	71.11	SLDPALIGGCGSDEAGAEGSAR	[1] Phospho (ST)	KLRQTRS*LDPALI	sp|O43182|RHG06_HUMAN	13148.8	37571	19212.9	26810.3	42418.3	51964	19212.9	42418.3	NA	0.404059	1.02785	0.0573545	NA	0.130039	NA	1.02785	0.175066	1.43544	1.24143
sp|Q05682|CALD1_HUMAN	Q05682	CALD1	Caldesmon OS=Homo sapiens OX=9606 GN=CALD1 PE=1 SV=3	677	38.84	IDSRLEQYTSAIEGTK	[3] Phospho (ST)	IVSKIDS*RLEQYT	sp|Q05682|CALD1_HUMAN	13266.3	8193.63	3969.75	18201	13184.7	14558.3	8193.63	14558.3	NA	0.569605	0.686291	0.0575257	NA	0.0918725	NA	0.456256	0.686291	1.87472	1.24014
sp|Q12979|ABR_HUMAN	Q12979	ABR	Active breakpoint cluster region-related protein OS=Homo sapiens OX=9606 GN=ABR PE=2 SV=2	638	45.14	TPSKKQTGVFGVK	[3] Phospho (ST)	SLKRTPS*KKQTGV	sp|Q12979|ABR_HUMAN	76510.9	99515.7	81169.7	48668.7	65528.8	68872.1	81169.7	65528.8	NA	0.163369	-0.602796	0.0576954	NA	0.125593	NA	-0.652671	-0.602796	-0.237022	1.23886
sp|Q14934|NFAC4_HUMAN	Q14934	NFATC4	Nuclear factor of activated T-cells, cytoplasmic 4 OS=Homo sapiens OX=9606 GN=NFATC4 PE=1 SV=2	226	55.87	ASPRPWTPEDPWSLYGPSPGGR	[7] Phospho (ST)	ASPRPWT*PEDPWS	sp|Q14934|NFAC4_HUMAN	94466.1	10006.3	44089.7	52626.6	5052.71	39123.4	44089.7	39123.4	NA	0.319138	-0.844005	0.0577157	NA	0.606521	NA	-0.844005	-0.985786	-0.17241	1.23871
sp|Q8IVF2|AHNK2_HUMAN	Q8IVF2	AHNAK2	Protein AHNAK2 OS=Homo sapiens OX=9606 GN=AHNAK2 PE=1 SV=2	1112	34.6	LDLKSPK	[5] Phospho (ST)	PKLDLKS*PKAEVT	sp|Q8IVF2|AHNK2_HUMAN	1511.34	1251.14	5423.57	753.376	228.549	3946.9	1511.34	753.376	NA	0.582742	-1.00439	0.057772	NA	0.31114	NA	-1.00439	-2.45267	-0.458523	1.23828
sp|Q92859|NEO1_HUMAN	Q92859	NEO1	Neogenin OS=Homo sapiens OX=9606 GN=NEO1 PE=1 SV=2	1401	41.56	TASIGTLGR	[3] Phospho (ST)	HSVKTAS*IGTLGR	sp|Q92859|NEO1_HUMAN	8175.96	3350.35	5938.42	5848.68	2353.42	1991.51	5938.42	2353.42	NA	0.369204	-0.509552	0.0577765	NA	0.182272	NA	-0.483277	-0.509552	-1.57621	1.23825
sp|Q13425|SNTB2_HUMAN	Q13425	SNTB2	Beta-2-syntrophin OS=Homo sapiens OX=9606 GN=SNTB2 PE=1 SV=1	395	66.35	SPSLGSDLTFATR	[3] Phospho (ST)	SGCRSPS*LGSDLT	sp|Q13425|SNTB2_HUMAN	26903.5	5084.82	26634.6	19987.4	4063.53	14705.9	26634.6	14705.9	NA	0.185471	-0.428703	0.0578745	NA	0.584818	NA	-0.428703	-0.323464	-0.856905	1.23751
sp|Q13541|4EBP1_HUMAN	Q13541	EIF4EBP1	Eukaryotic translation initiation factor 4E-binding protein 1 OS=Homo sapiens OX=9606 GN=EIF4EBP1 PE=1 SV=3	70	333.17	FLMECRNSPVTKTPPR	[13] Phospho (ST)	NSPVTKT*PPRDLP	sp|Q13541|4EBP1_HUMAN	2.85166e+07	2.82631e+07	1.82072e+07	3.47386e+07	4.33014e+07	2.54456e+07	2.82631e+07	3.47386e+07	NA	0.1139	0.482906	0.0579097	NA	0.230342	NA	0.28474	0.615496	0.482906	1.23725
sp|O15231|ZN185_HUMAN	O15231	ZNF185	Zinc finger protein 185 OS=Homo sapiens OX=9606 GN=ZNF185 PE=1 SV=3	447	31.99	GGQGDPAVPAQQPADPSTPER	[18] Phospho (ST)	QPADPST*PERQSS	sp|O15231|ZN185_HUMAN	10961.2	79399.6	67879.5	31376.3	105656	100185	67879.5	100185	NA	0.447468	0.561626	0.0579452	NA	0.412615	NA	1.51727	0.412166	0.561626	1.23698
sp|Q9Y6F6|MRVI1_HUMAN	Q9Y6F6	MRVI1	Protein MRVI1 OS=Homo sapiens OX=9606 GN=MRVI1 PE=1 SV=3	676	46.34	SMSLTLGK	[3] Phospho (ST)	RTARSMS*LTLGKN	sp|Q9Y6F6|MRVI1_HUMAN	8734.79	16831.6	10304	6766.92	12900.6	7084.19	10304	7084.19	NA	0.0647916	-0.383741	0.057967	NA	0.340561	NA	-0.368274	-0.383741	-0.540533	1.23682
sp|Q9Y4E1|WAC2C_HUMAN	Q9Y4E1	WASHC2C	WASH complex subunit 2C OS=Homo sapiens OX=9606 GN=WASHC2C PE=1 SV=4	1032	64.69	RLAAQESSEAEDMSVPR	[7] Phospho (ST)	RLAAQES*SEAEDM	sp|Q9Y4E1|WAC2C_HUMAN	1199	3691.45	8586.92	2829.82	5232.96	11028.5	3691.45	5232.96	NA	0.347558	0.503437	0.0579782	NA	0.454227	NA	1.23888	0.503437	0.361023	1.23674
sp|O60749|SNX2_HUMAN	O60749	SNX2	Sorting nexin-2 OS=Homo sapiens OX=9606 GN=SNX2 PE=1 SV=2	226	44.16	VGKEDSSSTEFVEK	[6] Phospho (ST)	KVGKEDS*SSTEFV	sp|O60749|SNX2_HUMAN	83919	8871.82	70296.7	66380	4349.06	51283.5	70296.7	51283.5	NA	0.237101	-0.454962	0.0579783	NA	0.679063	NA	-0.338248	-1.02853	-0.454962	1.23673
sp|Q12778|FOXO1_HUMAN	Q12778	FOXO1	Forkhead box protein O1 OS=Homo sapiens OX=9606 GN=FOXO1 PE=1 SV=2	319	30.81	TSSNASTISGRLSPIMTEQDDLGEGDVHSMVYPPSAAK	[3] Phospho (ST)	FRPRTSS*NASTIS	sp|Q12778|FOXO1_HUMAN	410616	797112	517829	618744	976476	719006	517829	719006	NA	0.103043	0.473527	0.0580583	NA	0.262952	NA	0.591554	0.292803	0.473527	1.23614
sp|P17844|DDX5_HUMAN	P17844	DDX5	Probable ATP-dependent RNA helicase DDX5 OS=Homo sapiens OX=9606 GN=DDX5 PE=1 SV=1	30	28.71	AGPLSGKK	[5] Phospho (ST)	SRAGPLS*GKKFGN	sp|P17844|DDX5_HUMAN	79619.3	20299.5	71969.2	51699	14606.2	20549.3	71969.2	20549.3	NA	0.422452	-0.622983	0.0581263	NA	0.241489	NA	-0.622983	-0.474859	-1.80829	1.23563
sp|P22694|KAPCB_HUMAN	P22694	PRKACB	cAMP-dependent protein kinase catalytic subunit beta OS=Homo sapiens OX=9606 GN=PRKACB PE=1 SV=2	198	195.89	TWTLCGTPEYLAPEIILSK	[3] Phospho (ST)	VKGRTWT*LCGTPE	sp|P22694|KAPCB_HUMAN	1.97873e+06	4.06265e+06	2.49023e+06	5.37013e+06	4.61936e+06	4.87654e+06	2.49023e+06	4.87654e+06	NA	0.407289	0.969577	0.0581772	NA	0.0489197	NA	1.44038	0.185271	0.969577	1.23525
sp|Q99569|PKP4_HUMAN	Q99569	PKP4	Plakophilin-4 OS=Homo sapiens OX=9606 GN=PKP4 PE=1 SV=2	236	28.88	AQSPSYVISTGVSPSRGSLR	[18] Phospho (ST)	VSPSRGS*LRTSLG	sp|Q99569|PKP4_HUMAN	160722	134894	155960	107331	111084	70521.8	155960	107331	NA	0.287827	-0.582502	0.0582373	NA	0.0652137	NA	-0.582502	-0.280169	-1.14503	1.2348
sp|P78347|GTF2I_HUMAN	P78347	GTF2I	General transcription factor II-I OS=Homo sapiens OX=9606 GN=GTF2I PE=1 SV=2	210	52.04	SILSPGGSCGPIK	[4] Phospho (ST)	ADRSILS*PGGSCG	sp|P78347|GTF2I_HUMAN	20290.7	22501.7	41252.3	28271.2	28597	90408.3	22501.7	28597	NA	0.308907	0.478515	0.0583069	NA	0.310696	NA	0.478515	0.345826	1.13198	1.23428
sp|Q9H6A9|PCX3_HUMAN	Q9H6A9	PCNX3	Pecanex-like protein 3 OS=Homo sapiens OX=9606 GN=PCNX3 PE=1 SV=2	127	19.42	KVSSTPPVR	[3] Phospho (ST)	TVFRKVS*STPPVR	sp|Q9H6A9|PCX3_HUMAN	16068.7	21403.1	29812.8	12994.8	13580	11243.8	21403.1	12994.8	NA	0.357804	-0.656337	0.0583514	NA	0.0508296	NA	-0.306314	-0.656337	-1.4068	1.23395
sp|Q12797|ASPH_HUMAN	Q12797	ASPH	Aspartyl/asparaginyl beta-hydroxylase OS=Homo sapiens OX=9606 GN=ASPH PE=1 SV=3	29	22.72	SSGNSSSSGSGSGSTSAGSSSPGAR	[21] Phospho (ST)	TSAGSSS*PGARRE	sp|Q12797|ASPH_HUMAN	5332.74	11064	12230.7	2932.23	9851.05	6477.3	11064	6477.3	NA	0.308705	-0.862877	0.0583799	NA	0.309837	NA	-0.862877	-0.167526	-0.917042	1.23374
sp|O75508|CLD11_HUMAN	O75508	CLDN11	Claudin-11 OS=Homo sapiens OX=9606 GN=CLDN11 PE=1 SV=2	197	79.94	FYYTAGSSSPTHAK	[8] Phospho (ST)	YYTAGSS*SPTHAK	sp|O75508|CLD11_HUMAN	1.94237e+06	2.03164e+06	1.33045e+06	1.69211e+06	1.11403e+06	522886	1.94237e+06	1.11403e+06	NA	0.403713	-0.866851	0.058389	NA	0.163198	NA	-0.198991	-0.866851	-1.34734	1.23367
sp|Q6IAA8|LTOR1_HUMAN	Q6IAA8	LAMTOR1	Ragulator complex protein LAMTOR1 OS=Homo sapiens OX=9606 GN=LAMTOR1 PE=1 SV=2	27	65.09	KLLLDPSSPPTK	[8] Phospho (ST)	LLLDPSS*PPTKAL	sp|Q6IAA8|LTOR1_HUMAN	45632	44156.9	113942	37561.1	30673	78245.9	45632	37561.1	NA	0.104209	-0.525669	0.0584415	NA	0.454107	NA	-0.280805	-0.525669	-0.542216	1.23328
sp|Q8IVM0|CCD50_HUMAN	Q8IVM0	CCDC50	Coiled-coil domain-containing protein 50 OS=Homo sapiens OX=9606 GN=CCDC50 PE=1 SV=1	288	11.41	NERPARPPPPIMTDGEDADYTHFTNQQSSTR	[29] Phospho (ST)	FTNQQSS*TRHFSK	sp|Q8IVM0|CCD50_HUMAN	703515	25763	22130	648581	8927.42	7818.11	25763	8927.42	NA	0.610963	-1.50111	0.0585354	NA	0.658446	NA	-0.117294	-1.52898	-1.50111	1.23258
sp|Q8WVM7|STAG1_HUMAN	Q8WVM7	STAG1	Cohesin subunit SA-1 OS=Homo sapiens OX=9606 GN=STAG1 PE=1 SV=3	1093	19.15	KRVEDESLDNTWLNR	[7] Phospho (ST)	KRVEDES*LDNTWL	sp|Q8WVM7|STAG1_HUMAN	41069	39336	19634.8	30901.9	28442.5	7933.66	39336	28442.5	NA	0.308395	-0.467802	0.0585747	NA	0.307498	NA	-0.410355	-0.467802	-1.30736	1.23229
sp|P04920|B3A2_HUMAN	P04920	SLC4A2	Anion exchange protein 2 OS=Homo sapiens OX=9606 GN=SLC4A2 PE=1 SV=4	449	20.07	NISAGSLGSLLGHHHGQGAESDPHVTEPLMGGVPETR	[9] Phospho (ST)	SAGSLGS*LLGHHH	sp|P04920|B3A2_HUMAN	34948.6	34233.1	17402.5	28491.1	24908.6	11462.6	34233.1	24908.6	NA	0.106918	-0.458746	0.0588484	NA	0.400361	NA	-0.294724	-0.458746	-0.602355	1.23027
sp|Q9UQ35|SRRM2_HUMAN	Q9UQ35	SRRM2	Serine/arginine repetitive matrix protein 2 OS=Homo sapiens OX=9606 GN=SRRM2 PE=1 SV=2	1492	25.18	ALPQTPRPR	[5] Phospho (ST)	PKALPQT*PRPRSR	sp|Q9UQ35|SRRM2_HUMAN	967105	647465	1.90657e+06	259432	290723	1.64597e+06	967105	290723	NA	0.579034	-1.15516	0.058882	NA	0.251876	NA	-1.89832	-1.15516	-0.212044	1.23002
sp|O75376|NCOR1_HUMAN	O75376	NCOR1	Nuclear receptor corepressor 1 OS=Homo sapiens OX=9606 GN=NCOR1 PE=1 SV=2	1472	52.3	AQLSPGIYDDTSAR	[4] Phospho (ST)	APKAQLS*PGIYDD	sp|O75376|NCOR1_HUMAN	76009.9	30387.2	84225.7	35843.4	10220.1	74808.1	76009.9	35843.4	NA	0.508767	-1.08448	0.0589242	NA	0.307606	NA	-1.08448	-1.57205	-0.171066	1.22971
sp|P46821|MAP1B_HUMAN	P46821	MAP1B	Microtubule-associated protein 1B OS=Homo sapiens OX=9606 GN=MAP1B PE=1 SV=2	1282	42.35	SVNFSLTPNEIK	[7] Phospho (ST)	SVNFSLT*PNEIKV	sp|P46821|MAP1B_HUMAN	54617.6	5699.17	7316.86	48480.3	3252.8	3725.03	7316.86	3725.03	NA	0.309685	-0.809068	0.0589904	NA	0.658531	NA	-0.171968	-0.809068	-0.973973	1.22922
sp|Q9H1E3|NUCKS_HUMAN	Q9H1E3	NUCKS1	Nuclear ubiquitous casein and cyclin-dependent kinase substrate 1 OS=Homo sapiens OX=9606 GN=NUCKS1 PE=1 SV=1	181	321.99	ATVTPSPVK	[6] Phospho (ST)	KATVTPS*PVKGKG	sp|Q9H1E3|NUCKS_HUMAN	3.06716e+06	4.02788e+06	9.61675e+06	1.92093e+06	3.36103e+06	6.76629e+06	4.02788e+06	3.36103e+06	NA	0.145843	-0.507185	0.059079	NA	0.488894	NA	-0.675094	-0.261114	-0.507185	1.22857
sp|Q92974|ARHG2_HUMAN	Q92974	ARHGEF2	Rho guanine nucleotide exchange factor 2 OS=Homo sapiens OX=9606 GN=ARHGEF2 PE=1 SV=4	941	107.09	LQDSSDPDTGSEEEGSSR	[5] Phospho (ST)	ERLQDSS*DPDTGS	sp|Q92974|ARHG2_HUMAN	9747.64	14662.8	15326.3	5544.65	11557.2	4289.4	14662.8	5544.65	NA	0.467269	-0.813957	0.0590819	NA	0.0759646	NA	-0.813957	-0.343368	-1.83716	1.22855
sp|P62633|CNBP_HUMAN	P62633	CNBP	Cellular nucleic acid-binding protein OS=Homo sapiens OX=9606 GN=CNBP PE=1 SV=1	12	33.79	SGHWAR	[1] Phospho (ST)	CFKCGRS*GHWARE	sp|P62633|CNBP_HUMAN	22414.6	53431.2	24668.8	15103.1	44159.2	17314.1	24668.8	17314.1	NA	0.110703	-0.510739	0.0592346	NA	0.4637	NA	-0.5696	-0.274969	-0.510739	1.22742
sp|Q14258|TRI25_HUMAN	Q14258	TRIM25	E3 ubiquitin/ISG15 ligase TRIM25 OS=Homo sapiens OX=9606 GN=TRIM25 PE=1 SV=2	429	13.67	ATSSHPNSTSLKAK	[4] Phospho (ST)	AAKATSS*HPNSTS	sp|Q14258|TRI25_HUMAN	18688.7	16579.9	10948.7	13073.2	8779.02	9094.11	16579.9	9094.11	NA	0.219904	-0.515552	0.0593039	NA	0.145529	NA	-0.515552	-0.917302	-0.26776	1.22692
sp|Q01484|ANK2_HUMAN	Q01484	ANK2	Ankyrin-2 OS=Homo sapiens OX=9606 GN=ANK2 PE=1 SV=4	3845	159.55	KTSLVIVESADNQPETCER	[3] Phospho (ST)	SSPRKTS*LVIVES	sp|Q01484|ANK2_HUMAN	371819	990915	486144	444604	1.47061e+06	716542	486144	716542	NA	0.118169	0.559667	0.059338	NA	0.469533	NA	0.25792	0.569577	0.559667	1.22667
sp|Q09666|AHNK_HUMAN	Q09666	AHNAK	Neuroblast differentiation-associated protein AHNAK OS=Homo sapiens OX=9606 GN=AHNAK PE=1 SV=2	4520	215.05	SPQISMSDIDLNLK	[5] Phospho (ST)	FKSPQIS*MSDIDL	sp|Q09666|AHNK_HUMAN	382500	37642.7	244180	334108	20040.3	90105.8	244180	90105.8	NA	0.435072	-0.909463	0.0593926	NA	0.549815	NA	-0.195146	-0.909463	-1.43825	1.22627
sp|Q96I25|SPF45_HUMAN	Q96I25	RBM17	Splicing factor 45 OS=Homo sapiens OX=9606 GN=RBM17 PE=1 SV=1	169	47.43	SMGGAAIAPPTSLVEKDKELPR	[1] Phospho (ST)	RERRKRS*MGGAAI	sp|Q96I25|SPF45_HUMAN	4313.66	69515.7	7244.56	1199.43	50818.6	4598.52	7244.56	4598.52	NA	0.435519	-0.655728	0.0594036	NA	0.586076	NA	-1.84656	-0.45198	-0.655728	1.22619
sp|Q9Y2J2|E41L3_HUMAN	Q9Y2J2	EPB41L3	Band 4.1-like protein 3 OS=Homo sapiens OX=9606 GN=EPB41L3 PE=1 SV=2	962	50.75	TETISFGSVSPGGVK	[10] Phospho (ST)	ISFGSVS*PGGVKL	sp|Q9Y2J2|E41L3_HUMAN	179346	381.092	1362.03	213842	3666.58	5449.02	1362.03	5449.02	NA	0.869149	2.00024	0.0596487	0.166728	0.534699	0.639201	0.253798	3.26622	2.00024	1.2244
sp|Q8N1G0|ZN687_HUMAN	Q8N1G0	ZNF687	Zinc finger protein 687 OS=Homo sapiens OX=9606 GN=ZNF687 PE=1 SV=1	183	21.36	TPLDLFAHFGPEPGDHSDPLPPSAPSPTR	[26] Phospho (ST)	LPPSAPS*PTREGA	sp|Q8N1G0|ZN687_HUMAN	53151.1	4265.33	1001.16	81271.6	5979.34	3622.27	4265.33	5979.34	NA	0.570059	0.612652	0.0598466	NA	0.614881	NA	0.612652	0.487332	1.85522	1.22296
sp|Q8IVF2|AHNK2_HUMAN	Q8IVF2	AHNAK2	Protein AHNAK2 OS=Homo sapiens OX=9606 GN=AHNAK2 PE=1 SV=2	765	25.04	VQRPSLK	[5] Phospho (ST)	PKVQRPS*LKMPKV	sp|Q8IVF2|AHNK2_HUMAN	80060.9	35651.8	247339	48.8613	49.2323	212805	80060.9	49.2323	NA	1.72605	-9.50016	0.0598474	0.166728	0.101411	0.368495	-10.6782	-9.50016	-0.216954	1.22295
sp|Q9Y5X1|SNX9_HUMAN	Q9Y5X1	SNX9	Sorting nexin-9 OS=Homo sapiens OX=9606 GN=SNX9 PE=1 SV=1	200	68.19	ASSSSMKIPLNK	[5] Phospho (ST)	SRASSSS*MKIPLN	sp|Q9Y5X1|SNX9_HUMAN	833715	463589	585975	595813	329737	195868	585975	329737	NA	0.372658	-0.491531	0.0598661	NA	0.139812	NA	-0.484695	-0.491531	-1.58095	1.22282
sp|Q13185|CBX3_HUMAN	Q13185	CBX3	Chromobox protein homolog 3 OS=Homo sapiens OX=9606 GN=CBX3 PE=1 SV=4	99	48.63	SLSDSESDDSKSK	[7] Phospho (ST)	SLSDSES*DDSKSK	sp|Q13185|CBX3_HUMAN	6086.19	2256.9	5524.89	10870.9	4436.52	56176.8	5524.89	10870.9	NA	1.03196	0.975085	0.0599109	NA	0.1424	NA	0.836856	0.975085	3.34596	1.22249
sp|Q13541|4EBP1_HUMAN	Q13541	EIF4EBP1	Eukaryotic translation initiation factor 4E-binding protein 1 OS=Homo sapiens OX=9606 GN=EIF4EBP1 PE=1 SV=3	77	230.62	DLPTIPGVTSPSSDEPPMEASQSHLR	[4] Phospho (ST)	PPRDLPT*IPGVTS	sp|Q13541|4EBP1_HUMAN	1.39615e+07	1.56854e+07	1.01407e+07	1.79626e+07	2.20601e+07	1.33566e+07	1.39615e+07	1.79626e+07	NA	0.0465814	0.397396	0.0599232	NA	0.250648	NA	0.363547	0.492018	0.397396	1.2224
sp|Q5VZ89|DEN4C_HUMAN	Q5VZ89	DENND4C	DENN domain-containing protein 4C OS=Homo sapiens OX=9606 GN=DENND4C PE=1 SV=3	968	78.07	HSQPSPEPHSPTEPPAWGSSIVK	[5] Phospho (ST)	AKHSQPS*PEPHSP	sp|Q5VZ89|DEN4C_HUMAN	850457	1.17765e+06	916769	1.04582e+06	1.63345e+06	1.32538e+06	916769	1.32538e+06	NA	0.0824798	0.472012	0.0601053	NA	0.19847	NA	0.29832	0.472012	0.531774	1.22109
sp|Q5T0Z8|CF132_HUMAN	Q5T0Z8	C6orf132	Uncharacterized protein C6orf132 OS=Homo sapiens OX=9606 GN=C6orf132 PE=1 SV=4	438	22.84	SSSPALKPKPNPPSPENTASSAPVDWR	[3] Phospho (ST)	KTPKSSS*PALKPK	sp|Q5T0Z8|CF132_HUMAN	31298.7	11642.8	20103.4	45525.4	21943.9	23899.2	20103.4	23899.2	NA	0.232677	0.540567	0.0601773	NA	0.301628	NA	0.540567	0.91438	0.249526	1.22057
sp|P10070|GLI2_HUMAN	P10070	GLI2	Zinc finger protein GLI2 OS=Homo sapiens OX=9606 GN=GLI2 PE=1 SV=4	829	11.5	RSSGISPYFSSR	[8] Phospho (Y)	SSGISPY*FSSRRS	sp|P10070|GLI2_HUMAN	81175.8	260423	110640	111206	328679	232398	110640	232398	NA	0.289137	0.454114	0.0602725	NA	0.356412	NA	0.454114	0.335819	1.07073	1.21988
sp|P49757|NUMB_HUMAN	P49757	NUMB	Protein numb homolog OS=Homo sapiens OX=9606 GN=NUMB PE=1 SV=2	295	54.11	RQLSLR	[4] Phospho (ST)	PFKRQLS*LRINEL	sp|P49757|NUMB_HUMAN	32876.5	25134.3	126292	1163.74	2797.44	104882	32876.5	2797.44	NA	1.34706	-3.16748	0.0602893	0.166728	0.180089	0.420972	-4.82021	-3.16748	-0.267992	1.21976
sp|P09651|ROA1_HUMAN	P09651	HNRNPA1	Heterogeneous nuclear ribonucleoprotein A1 OS=Homo sapiens OX=9606 GN=HNRNPA1 PE=1 SV=5	338	83.28	SSGPYGGGGQYFAKPR	[2] Phospho (ST)	NFGGRSS*GPYGGG	sp|P09651|ROA1_HUMAN	61156.2	4062.56	40366.4	7517.69	3653.86	8811.74	40366.4	7517.69	NA	1.02399	-2.19566	0.0604218	0.166728	0.15833	0.41487	-3.02414	-0.15297	-2.19566	1.21881
sp|Q8N612|F16A2_HUMAN	Q8N612	FAM160A2	FTS and Hook-interacting protein OS=Homo sapiens OX=9606 GN=FAM160A2 PE=1 SV=3	510	77.78	QQSLGGSESPGPAPCSPGLSASPASSPGR	[3] Phospho (ST)	LFLRQQS*LGGSES	sp|Q8N612|F16A2_HUMAN	69680.3	166583	68277.2	107474	215170	205035	69680.3	205035	NA	0.474996	0.625168	0.0604677	NA	0.140822	NA	0.625168	0.369234	1.58639	1.21848
sp|Q70EL2|UBP45_HUMAN	Q70EL2	USP45	Ubiquitin carboxyl-terminal hydrolase 45 OS=Homo sapiens OX=9606 GN=USP45 PE=1 SV=3	450	46.36	KLSSGETVTYQK	[3] Phospho (ST)	KCIRKLS*SGETVT	sp|Q70EL2|UBP45_HUMAN	17733.4	9199.33	13037.5	12592	4536.28	10646.8	13037.5	10646.8	NA	0.244881	-0.493958	0.060683	NA	0.277747	NA	-0.493958	-1.02002	-0.29224	1.21693
sp|O95696|BRD1_HUMAN	O95696	BRD1	Bromodomain-containing protein 1 OS=Homo sapiens OX=9606 GN=BRD1 PE=1 SV=1	804	65.78	SRSTCGDSEVEEESPGK	[4] Phospho (ST)	RKRSRST*CGDSEV	sp|O95696|BRD1_HUMAN	28753	52629.5	29047.7	38111.2	76801	83564.2	29047.7	76801	NA	0.455515	0.545253	0.0607443	NA	0.118324	NA	0.406502	0.545253	1.52446	1.21649
sp|Q86SQ0|PHLB2_HUMAN	Q86SQ0	PHLDB2	Pleckstrin homology-like domain family B member 2 OS=Homo sapiens OX=9606 GN=PHLDB2 PE=1 SV=2	384	162.47	NFSCGSVEFDEADLESLR	[3] Phospho (ST)	ATRRNFS*CGSVEF	sp|Q86SQ0|PHLB2_HUMAN	20813.5	46197.7	16948.9	22902	98130.7	44793.7	20813.5	44793.7	NA	0.401335	1.08688	0.0607476	NA	0.242881	NA	0.137952	1.08688	1.40211	1.21647
sp|Q96T23|RSF1_HUMAN	Q96T23	RSF1	Remodeling and spacing factor 1 OS=Homo sapiens OX=9606 GN=RSF1 PE=1 SV=2	1310	31.07	IETDEEESCDNAHGDANQPAR	[8] Phospho (ST)	ETDEEES*CDNAHG	sp|Q96T23|RSF1_HUMAN	15063.6	36610.9	23774.2	24332.4	42388	36754	23774.2	36754	NA	0.171271	0.628503	0.0608201	NA	0.286704	NA	0.691815	0.211381	0.628503	1.21595
sp|O75152|ZC11A_HUMAN	O75152	ZC3H11A	Zinc finger CCCH domain-containing protein 11A OS=Homo sapiens OX=9606 GN=ZC3H11A PE=1 SV=3	279	22.46	LSLTER	[2] Phospho (ST)	EPLVRLS*LTERLG	sp|O75152|ZC11A_HUMAN	1507.48	7516.66	227.849	3955.76	10640	299.389	1507.48	3955.76	NA	0.408428	0.501333	0.060915	NA	0.687734	NA	1.39182	0.501333	0.393943	1.21528
sp|Q5VZ46|K1614_HUMAN	Q5VZ46	KIAA1614	Uncharacterized protein KIAA1614 OS=Homo sapiens OX=9606 GN=KIAA1614 PE=2 SV=3	1107	43.98	ALSVEDVGAPSLAR	[3] Phospho (ST)	SPRRALS*VEDVGA	sp|Q5VZ46|K1614_HUMAN	13050.2	24167.3	10311.2	22000.5	31248.5	13072.8	13050.2	22000.5	NA	0.165591	0.370732	0.0609332	NA	0.359643	NA	0.753459	0.370732	0.342358	1.21515
sp|P46937|YAP1_HUMAN	P46937	YAP1	Transcriptional coactivator YAP1 OS=Homo sapiens OX=9606 GN=YAP1 PE=1 SV=2	381	38.64	TMTTNSSDPFLNSGTYHSR	[6] Phospho (ST)	RTMTTNS*SDPFLN	sp|P46937|YAP1_HUMAN	31097	4839.37	20570.2	7984.91	3074.9	14693.7	20570.2	7984.91	NA	0.456743	-0.654283	0.060953	NA	0.302178	NA	-1.96143	-0.654283	-0.48536	1.215
sp|Q14693|LPIN1_HUMAN	Q14693	LPIN1	Phosphatidate phosphatase LPIN1 OS=Homo sapiens OX=9606 GN=LPIN1 PE=1 SV=2	438	24.58	SANQSPQSVGSSGVDSGVESTSDGLR	[5] Phospho (ST)	ARSANQS*PQSVGS	sp|Q14693|LPIN1_HUMAN	9526.03	9168.58	8202.03	13437.2	16874.4	9856.78	9168.58	13437.2	NA	0.219413	0.496288	0.0609632	NA	0.119148	NA	0.496288	0.880063	0.265136	1.21493
sp|Q7L7X3|TAOK1_HUMAN	Q7L7X3	TAOK1	Serine/threonine-protein kinase TAO1 OS=Homo sapiens OX=9606 GN=TAOK1 PE=1 SV=1	421	45.21	ASDPQSPPQVSR	[6] Phospho (ST)	RASDPQS*PPQVSR	sp|Q7L7X3|TAOK1_HUMAN	223553	122067	589103	167339	97307.4	408688	223553	167339	NA	0.0693098	-0.417839	0.0609796	NA	0.610976	NA	-0.417839	-0.327053	-0.527518	1.21482
sp|Q15149|PLEC_HUMAN	Q15149	PLEC	Plectin OS=Homo sapiens OX=9606 GN=PLEC PE=1 SV=3	4030	194.05	KQITMEELVR	[4] Phospho (ST)	GLRKQIT*MEELVR	sp|Q15149|PLEC_HUMAN	2.10379e+06	2.75444e+06	4.08918e+06	1.27675e+06	1.97192e+06	3.40907e+06	2.75444e+06	1.97192e+06	NA	0.157795	-0.482162	0.0609844	NA	0.345094	NA	-0.720509	-0.482162	-0.262434	1.21478
sp|Q3B726|RPA43_HUMAN	Q3B726	TWISTNB	DNA-directed RNA polymerase I subunit RPA43 OS=Homo sapiens OX=9606 GN=TWISTNB PE=1 SV=1	328	83.81	HSEEAEFTPPLKCSPK	[14] Phospho (ST)	TPPLKCS*PKRKGK	sp|Q3B726|RPA43_HUMAN	381705	581227	492976	492696	739950	748875	492976	739950	NA	0.100817	0.368238	0.0610646	NA	0.216709	NA	0.368238	0.348325	0.603206	1.21421
sp|Q9P246|STIM2_HUMAN	Q9P246	STIM2	Stromal interaction molecule 2 OS=Homo sapiens OX=9606 GN=STIM2 PE=1 SV=2	697	31.82	HTSCSSAGNDSKPVQEAPSVAR	[3] Phospho (ST)	PKPRHTS*CSSAGN	sp|Q9P246|STIM2_HUMAN	26002.6	176422	246705	57804.7	226496	336128	176422	226496	NA	0.32101	0.446223	0.0610969	NA	0.574189	NA	1.15253	0.360454	0.446223	1.21398
sp|Q9C0C2|TB182_HUMAN	Q9C0C2	TNKS1BP1	182 kDa tankyrase-1-binding protein OS=Homo sapiens OX=9606 GN=TNKS1BP1 PE=1 SV=4	753	17.07	DLQSEFGITGDPQPSSFSPSSWCQGASQDYGLGGASPR	[27] Phospho (ST)	SWCQGAS*QDYGLG	sp|Q9C0C2|TB182_HUMAN	12948.4	60405.4	36401.6	15656.2	106154	115058	36401.6	106154	NA	0.492833	0.813404	0.0611843	NA	0.393783	NA	0.273962	0.813404	1.66028	1.21336
sp|Q99733|NP1L4_HUMAN	Q99733	NAP1L4	Nucleosome assembly protein 1-like 4 OS=Homo sapiens OX=9606 GN=NAP1L4 PE=1 SV=1	5	70.97	ADHSFSDGVPSDSVEAAK	[4] Phospho (ST)	MADHS*FSDGVP	sp|Q99733|NP1L4_HUMAN	274022	201378	506508	159805	178807	244240	274022	178807	NA	0.324391	-0.777982	0.0612511	NA	0.172702	NA	-0.777982	-0.171505	-1.05228	1.21289
sp|P07910|HNRPC_HUMAN	P07910	HNRNPC	Heterogeneous nuclear ribonucleoproteins C1/C2 OS=Homo sapiens OX=9606 GN=HNRNPC PE=1 SV=4	138	29.63	MYSYPAR	[3] Phospho (ST)	YYDRMYS*YPARVP	sp|P07910|HNRPC_HUMAN	15486	11205	27565.7	8045.85	6310.32	24716.1	15486	8045.85	NA	0.312629	-0.828358	0.061266	NA	0.35868	NA	-0.944648	-0.828358	-0.157421	1.21278
sp|O60336|MABP1_HUMAN	O60336	MAPKBP1	Mitogen-activated protein kinase-binding protein 1 OS=Homo sapiens OX=9606 GN=MAPKBP1 PE=1 SV=4	99	10.07	KTITALAFSPDGK	[9] Phospho (ST)	ITALAFS*PDGKYL	sp|O60336|MABP1_HUMAN	19651.6	60795.2	30197.1	31129	73910.6	80012.1	30197.1	73910.6	NA	0.409961	0.663613	0.0613968	NA	0.234084	NA	0.663613	0.281822	1.40581	1.21185
sp|Q8WW12|PCNP_HUMAN	Q8WW12	PCNP	PEST proteolytic signal-containing nuclear protein OS=Homo sapiens OX=9606 GN=PCNP PE=1 SV=2	147	28.14	DTPTSAGPNSFNKGK	[10] Phospho (ST)	TSAGPNS*FNKGKH	sp|Q8WW12|PCNP_HUMAN	40311	5547.03	5495.59	11719.7	4787.83	741.435	5547.03	4787.83	NA	0.892598	-1.78223	0.0614921	0.16769	0.258866	0.478462	-1.78223	-0.212344	-2.88988	1.21118
sp|P46013|KI67_HUMAN	P46013	MKI67	Proliferation marker protein Ki-67 OS=Homo sapiens OX=9606 GN=MKI67 PE=1 SV=2	2528	29.3	AFKESPKQILDPAASVTGSR	[5] Phospho (ST)	IKAFKES*PKQILD	sp|P46013|KI67_HUMAN	32287.3	31445.4	79412.6	25664.3	24201.1	51112.6	32287.3	25664.3	NA	0.110074	-0.377778	0.0618587	NA	0.425696	NA	-0.331201	-0.377778	-0.635689	1.2086
sp|Q9H4G4|GAPR1_HUMAN	Q9H4G4	GLIPR2	Golgi-associated plant pathogenesis-related protein 1 OS=Homo sapiens OX=9606 GN=GLIPR2 PE=1 SV=3	59	17.47	ILKHSPESSR	[9] Phospho (ST)	KHSPESS*RGQCGE	sp|Q9H4G4|GAPR1_HUMAN	1786.01	48257.9	12606.4	1287.95	1651.03	48.0262	12606.4	1287.95	NA	1.60305	-4.86932	0.0618986	0.16769	0.0530964	0.350256	-0.471662	-4.86932	-8.03612	1.20832
sp|Q9C086|IN80B_HUMAN	Q9C086	INO80B	INO80 complex subunit B OS=Homo sapiens OX=9606 GN=INO80B PE=1 SV=2	11	25.98	RGSTSGAMEAPEPGEALELSLAGAHGHGVHK	[5] Phospho (ST)	WRRGSTS*GAMEAP	sp|Q9C086|IN80B_HUMAN	16929.7	6747.02	8193.24	10152.6	4106.88	7211.46	8193.24	7211.46	NA	0.228962	-0.716208	0.0619705	NA	0.335689	NA	-0.737707	-0.716208	-0.184142	1.20781
sp|Q9NYF8|BCLF1_HUMAN	Q9NYF8	BCLAF1	Bcl-2-associated transcription factor 1 OS=Homo sapiens OX=9606 GN=BCLAF1 PE=1 SV=2	578	17.15	LLASTLVHSVKK	[9] Phospho (ST)	ASTLVHS*VKKEQE	sp|Q9NYF8|BCLF1_HUMAN	1291.65	2547.18	3303.81	1160.13	137.116	398.844	2547.18	398.844	NA	1.31263	-3.05023	0.0621412	0.16769	0.029617	0.289829	-0.154929	-4.21543	-3.05023	1.20662
sp|Q14671|PUM1_HUMAN	Q14671	PUM1	Pumilio homolog 1 OS=Homo sapiens OX=9606 GN=PUM1 PE=1 SV=3	711	45.34	RDSLTGSSDLYKR	[5] Phospho (ST)	SRRDSLT*GSSDLY	sp|Q14671|PUM1_HUMAN	764511	611490	643374	519063	507399	456037	643374	507399	NA	0.108046	-0.496506	0.062263	NA	0.122009	NA	-0.558628	-0.269208	-0.496506	1.20577
sp|Q02241|KIF23_HUMAN	Q02241	KIF23	Kinesin-like protein KIF23 OS=Homo sapiens OX=9606 GN=KIF23 PE=1 SV=3	160	30.98	SNDRNSMDIQCEVDALLER	[6] Phospho (ST)	KSNDRNS*MDIQCE	sp|Q02241|KIF23_HUMAN	22451.5	32566.5	29126.1	28578.6	70220.8	39426.3	29126.1	39426.3	NA	0.30632	0.436843	0.0622757	NA	0.18027	NA	0.348124	1.10851	0.436843	1.20568
sp|Q15633|TRBP2_HUMAN	Q15633	TARBP2	RISC-loading complex subunit TARBP2 OS=Homo sapiens OX=9606 GN=TARBP2 PE=1 SV=3	152	73.4	SPPMELQPPVSPQQSECNPVGALQELVVQK	[11] Phospho (ST)	ELQPPVS*PQQSEC	sp|Q15633|TRBP2_HUMAN	189774	224964	152592	213937	409469	382627	189774	382627	NA	0.379521	0.864061	0.0623961	NA	0.0757863	NA	0.172906	0.864061	1.32626	1.20484
sp|O75494|SRS10_HUMAN	O75494	SRSF10	Serine/arginine-rich splicing factor 10 OS=Homo sapiens OX=9606 GN=SRSF10 PE=1 SV=1	108	22.62	NVYSSSRYDDYDR	[6] Phospho (ST)	RNVYSSS*RYDDYD	sp|O75494|SRS10_HUMAN	100308	2692	7161.81	182611	38771.2	15982	7161.81	38771.2	NA	1.16207	1.15805	0.0625243	NA	0.267727	NA	0.864333	3.84823	1.15805	1.20395
sp|P12931|SRC_HUMAN	P12931	SRC	Proto-oncogene tyrosine-protein kinase Src OS=Homo sapiens OX=9606 GN=SRC PE=1 SV=3	419	30.12	LIEDNEYTAR	[7] Phospho (Y)	LIEDNEY*TARQGA	sp|P12931|SRC_HUMAN	40482.6	25416.8	39253.6	21361.5	17728.4	6440.99	39253.6	17728.4	NA	0.588466	-0.922285	0.0626966	NA	0.048482	NA	-0.922285	-0.519719	-2.60747	1.20276
sp|P40189|IL6RB_HUMAN	P40189	IL6ST	Interleukin-6 receptor subunit beta OS=Homo sapiens OX=9606 GN=IL6ST PE=1 SV=2	834	12.61	SKQVSSVNEEDFVR	[1] Phospho (ST)	ISHFERS*KQVSSV	sp|P40189|IL6RB_HUMAN	8452.4	6001.72	4293.49	7411.94	3765.04	2599.38	6001.72	3765.04	NA	0.214463	-0.672713	0.0628416	NA	0.329973	NA	-0.18951	-0.672713	-0.723983	1.20175
sp|O14617|AP3D1_HUMAN	O14617	AP3D1	AP-3 complex subunit delta-1 OS=Homo sapiens OX=9606 GN=AP3D1 PE=1 SV=1	9	62.97	MVKGSIDR	[5] Phospho (ST)	LKMVKGS*IDRMFD	sp|O14617|AP3D1_HUMAN	156880	130705	327335	33183.8	49164.7	290454	156880	49164.7	NA	0.716747	-1.41061	0.0628711	NA	0.213652	NA	-2.24111	-1.41061	-0.172457	1.20155
sp|Q7Z4V5|HDGR2_HUMAN	Q7Z4V5	HDGFL2	Hepatoma-derived growth factor-related protein 2 OS=Homo sapiens OX=9606 GN=HDGFL2 PE=1 SV=1	633	78.59	CGSSEDLHDSVR	[3] Phospho (ST)	EGPRCGS*SEDLHD	sp|Q7Z4V5|HDGR2_HUMAN	13838.3	59953	26181.9	23993.9	67020.7	46294.4	26181.9	46294.4	NA	0.237632	0.794002	0.0628786	NA	0.413646	NA	0.794002	0.160773	0.822269	1.2015
sp|Q969G5|CAVN3_HUMAN	Q969G5	CAVIN3	Caveolae-associated protein 3 OS=Homo sapiens OX=9606 GN=CAVIN3 PE=1 SV=3	56	144.66	QGGLAGSVR	[7] Phospho (ST)	QGGLAGS*VRRIQS	sp|Q969G5|CAVN3_HUMAN	406115	200289	290255	319829	131029	99890	290255	131029	NA	0.382145	-0.612198	0.0629013	NA	0.179598	NA	-0.344585	-0.612198	-1.53891	1.20134
sp|Q9BTA9|WAC_HUMAN	Q9BTA9	WAC	WW domain-containing adapter protein with coiled-coil OS=Homo sapiens OX=9606 GN=WAC PE=1 SV=3	53	17.87	MRDAGDPSPPNK	[8] Phospho (ST)	RDAGDPS*PPNKML	sp|Q9BTA9|WAC_HUMAN	31979.5	19251.3	34484.8	9687.56	14111.2	23306.3	31979.5	14111.2	NA	0.409324	-0.565241	0.0629112	NA	0.0877483	NA	-1.72294	-0.44811	-0.565241	1.20127
sp|O15014|ZN609_HUMAN	O15014	ZNF609	Zinc finger protein 609 OS=Homo sapiens OX=9606 GN=ZNF609 PE=1 SV=2	358	64.06	FCDSPTSDLEMR	[4] Phospho (ST)	PPRFCDS*PTSDLE	sp|O15014|ZN609_HUMAN	5228.36	10394.5	3722.6	7398.27	22379.9	27702.5	5228.36	22379.9	NA	0.89572	1.10639	0.0629524	NA	0.0657138	NA	0.50083	1.10639	2.89563	1.20099
sp|Q5T0Z8|CF132_HUMAN	Q5T0Z8	C6orf132	Uncharacterized protein C6orf132 OS=Homo sapiens OX=9606 GN=C6orf132 PE=1 SV=4	389	13.47	AGTPPPAPPLPPPAPPLPPPAPPLPPAAPPLPCAQK	[3] Phospho (ST)	ADERAGT*PPPAPP	sp|Q5T0Z8|CF132_HUMAN	180017	204690	138262	232313	271753	297724	180017	271753	NA	0.30669	0.408857	0.0629927	NA	0.0676746	NA	0.367939	0.408857	1.10657	1.20071
sp|O96019|ACL6A_HUMAN	O96019	ACTL6A	Actin-like protein 6A OS=Homo sapiens OX=9606 GN=ACTL6A PE=1 SV=1	233	61.71	EAVREGSPANWK	[7] Phospho (ST)	EAVREGS*PANWKR	sp|O96019|ACL6A_HUMAN	49244.4	60887.2	83855.1	31890.2	39468.9	72396.6	60887.2	39468.9	NA	0.172825	-0.625423	0.0632187	NA	0.289952	NA	-0.626844	-0.625423	-0.211976	1.19915
sp|P47712|PA24A_HUMAN	P47712	PLA2G4A	Cytosolic phospholipase A2 OS=Homo sapiens OX=9606 GN=PLA2G4A PE=1 SV=2	435	14.73	HIVSNDSSDSDDESHEPK	[8] Phospho (ST)	IVSNDSS*DSDDES	sp|P47712|PA24A_HUMAN	7769.37	39050.9	27450.4	4030.04	26295.4	23503	27450.4	23503	NA	0.247442	-0.570549	0.0632532	NA	0.575158	NA	-0.947004	-0.570549	-0.223978	1.19892
sp|Q9HCE5|MET14_HUMAN	Q9HCE5	METTL14	N6-adenosine-methyltransferase non-catalytic subunit OS=Homo sapiens OX=9606 GN=METTL14 PE=1 SV=2	399	40.41	LRPKSPPPK	[5] Phospho (ST)	ERLRPKS*PPPKSK	sp|Q9HCE5|MET14_HUMAN	16873.7	2945.83	126088	97.7226	98.4646	102613	16873.7	98.4646	NA	1.61334	-4.90293	0.063308	0.16855	0.229489	0.438658	-7.43187	-4.90293	-0.297215	1.19854
sp|P78346|RPP30_HUMAN	P78346	RPP30	Ribonuclease P protein subunit p30 OS=Homo sapiens OX=9606 GN=RPP30 PE=1 SV=1	251	85.17	KPRPSEGDEDCLPASK	[5] Phospho (ST)	VKKPRPS*EGDEDC	sp|P78346|RPP30_HUMAN	79217.4	135379	112819	100622	222593	383730	112819	222593	NA	0.540504	0.717403	0.0634178	NA	0.144843	NA	0.345061	0.717403	1.76609	1.19779
sp|P46060|RAGP1_HUMAN	P46060	RANGAP1	Ran GTPase-activating protein 1 OS=Homo sapiens OX=9606 GN=RANGAP1 PE=1 SV=1	24	15.02	TQVAGGQLSFK	[9] Phospho (ST)	VAGGQLS*FKGKSL	sp|P46060|RAGP1_HUMAN	16757.4	3351.68	9803.98	6041.54	2770.64	1409.04	9803.98	2770.64	NA	0.786603	-1.47181	0.0635209	NA	0.111234	NA	-1.47181	-0.274667	-2.79866	1.19708
sp|Q8IYB3|SRRM1_HUMAN	Q8IYB3	SRRM1	Serine/arginine repetitive matrix protein 1 OS=Homo sapiens OX=9606 GN=SRRM1 PE=1 SV=2	452	47.14	RESPSPAPKPR	[5] Phospho (ST)	EKRESPS*PAPKPR	sp|Q8IYB3|SRRM1_HUMAN	503843	262620	421764	632010	435189	544592	421764	544592	NA	0.158927	0.368741	0.0637582	NA	0.22805	NA	0.326974	0.728666	0.368741	1.19546
sp|Q9UFC0|LRWD1_HUMAN	Q9UFC0	LRWD1	Leucine-rich repeat and WD repeat-containing protein 1 OS=Homo sapiens OX=9606 GN=LRWD1 PE=1 SV=2	251	216.2	ACASPSAQVEGSPVAGSDGSQPAVK	[4] Phospho (ST)	SKRACAS*PSAQVE	sp|Q9UFC0|LRWD1_HUMAN	203038	185903	132830	234517	295632	295018	185903	295018	NA	0.323765	0.669256	0.0637929	NA	0.060461	NA	0.207945	0.669256	1.15123	1.19523
sp|Q8TAD7|OCC1_HUMAN	Q8TAD7	OCC1	Overexpressed in colon carcinoma 1 protein OS=Homo sapiens OX=9606 GN=OCC1 PE=1 SV=2	57	10.41	NYGGVYVGLPSEAVNMVSSQTK	[21] Phospho (ST)	NMVSSQT*KTVRKN	sp|Q8TAD7|OCC1_HUMAN	61031.3	7044.58	8814.76	45423.7	5495.19	3985.69	8814.76	5495.19	NA	0.273019	-0.426106	0.0638422	NA	0.631456	NA	-0.426106	-0.358344	-1.14509	1.19489
sp|Q0JRZ9|FCHO2_HUMAN	Q0JRZ9	FCHO2	F-BAR domain only protein 2 OS=Homo sapiens OX=9606 GN=FCHO2 PE=1 SV=2	468	10.83	PTTPLSVGTIVPPPRPASRPK	[18] Phospho (ST)	PPPRPAS*RPKLTS	sp|Q0JRZ9|FCHO2_HUMAN	26765.1	19334.4	25439.1	39883.9	43032.6	30285.3	25439.1	39883.9	NA	0.325708	0.575456	0.0643885	NA	0.0631786	NA	0.575456	1.15426	0.251566	1.19119
sp|Q14677|EPN4_HUMAN	Q14677	CLINT1	Clathrin interactor 1 OS=Homo sapiens OX=9606 GN=CLINT1 PE=1 SV=1	312	42.96	ASPDQNASTHTPQSSVK	[15] Phospho (ST)	THTPQSS*VKTSVP	sp|Q14677|EPN4_HUMAN	75180.9	56507.3	19430	48138	43449.8	5826.73	56507.3	43449.8	NA	0.425413	-0.643188	0.0644043	NA	0.395734	NA	-0.643188	-0.379089	-1.73753	1.19109
sp|Q9NQG6|MID51_HUMAN	Q9NQG6	MIEF1	Mitochondrial dynamics protein MID51 OS=Homo sapiens OX=9606 GN=MIEF1 PE=1 SV=1	94	77.64	SLQTLPTDSSTFDTDTFCPPRPKPVAR	[1] Phospho (ST)	KTGLSRS*LQTLPT	sp|Q9NQG6|MID51_HUMAN	231540	121477	94255	294953	159439	130873	121477	159439	NA	0.044015	0.392325	0.0645424	NA	0.446116	NA	0.349225	0.392325	0.473528	1.19015
sp|Q8TC76|F110B_HUMAN	Q8TC76	FAM110B	Protein FAM110B OS=Homo sapiens OX=9606 GN=FAM110B PE=1 SV=1	301	54.21	ANSDIISLNFR	[3] Phospho (ST)	NFARANS*DIISLN	sp|Q8TC76|F110B_HUMAN	94033.6	58191.1	60826.8	68215.2	28349.8	49540.2	60826.8	49540.2	NA	0.250423	-0.463084	0.0645701	NA	0.213227	NA	-0.463084	-1.03746	-0.296105	1.18997
sp|Q5T6F2|UBAP2_HUMAN	Q5T6F2	UBAP2	Ubiquitin-associated protein 2 OS=Homo sapiens OX=9606 GN=UBAP2 PE=1 SV=1	254	17	GAWKNSVEEWTTEDWTEDLSETK	[6] Phospho (ST)	KGAWKNS*VEEWTT	sp|Q5T6F2|UBAP2_HUMAN	99655.1	6385.82	23212.7	80110.2	254.043	3824.15	23212.7	3824.15	NA	1.21935	-2.6017	0.0647839	0.16855	0.308455	0.487944	-0.314957	-4.65173	-2.6017	1.18853
sp|Q9BU23|LMF2_HUMAN	Q9BU23	LMF2	Lipase maturation factor 2 OS=Homo sapiens OX=9606 GN=LMF2 PE=1 SV=2	682	68.56	RPASQKDSGAASEQATAAPNPCSSSSR	[8] Phospho (ST)	PASQKDS*GAASEQ	sp|Q9BU23|LMF2_HUMAN	82867.3	16157.6	49254	74272.5	8565.19	18372.4	49254	18372.4	NA	0.44766	-0.915658	0.0647958	NA	0.436514	NA	-0.157975	-0.915658	-1.4227	1.18845
sp|Q96MT3|PRIC1_HUMAN	Q96MT3	PRICKLE1	Prickle-like protein 1 OS=Homo sapiens OX=9606 GN=PRICKLE1 PE=1 SV=2	683	63.55	KSRSDNALNLVTER	[4] Phospho (ST)	RSRKSRS*DNALNL	sp|Q96MT3|PRIC1_HUMAN	18179.7	6843.59	39372	698.296	891.987	33759.7	18179.7	891.987	NA	1.31172	-2.93966	0.0648455	0.16855	0.16906	0.41487	-4.70234	-2.93966	-0.221865	1.18812
sp|Q13459|MYO9B_HUMAN	Q13459	MYO9B	Unconventional myosin-IXb OS=Homo sapiens OX=9606 GN=MYO9B PE=1 SV=3	1935	44.46	LGFSSPYEGVLNKSPK	[14] Phospho (ST)	EGVLNKS*PKTRDI	sp|Q13459|MYO9B_HUMAN	61471.9	983.823	714.423	65837	2755.73	1649.97	983.823	2755.73	NA	0.432651	1.20759	0.064952	NA	0.694644	NA	0.0989719	1.48596	1.20759	1.18741
sp|Q16643|DREB_HUMAN	Q16643	DBN1	Drebrin OS=Homo sapiens OX=9606 GN=DBN1 PE=1 SV=4	142	84.25	LSSPVLHR	[3] Phospho (ST)	GLARLSS*PVLHRL	sp|Q16643|DREB_HUMAN	1.72049e+07	1.17504e+07	2.56318e+07	7.31766e+06	7.2392e+06	2.22568e+07	1.72049e+07	7.31766e+06	NA	0.349071	-0.698808	0.0649655	NA	0.264908	NA	-1.23336	-0.698808	-0.203691	1.18732
sp|Q8N8S7|ENAH_HUMAN	Q8N8S7	ENAH	Protein enabled homolog OS=Homo sapiens OX=9606 GN=ENAH PE=1 SV=2	125	139.92	QNSQLPAQVQNGPSQEELEIQR	[3] Phospho (ST)	TLPRQNS*QLPAQV	sp|Q8N8S7|ENAH_HUMAN	101572	193845	207726	50833.6	120246	184073	193845	120246	NA	0.295052	-0.688914	0.0651416	NA	0.330086	NA	-0.998648	-0.688914	-0.174404	1.18614
sp|Q13541|4EBP1_HUMAN	Q13541	EIF4EBP1	Eukaryotic translation initiation factor 4E-binding protein 1 OS=Homo sapiens OX=9606 GN=EIF4EBP1 PE=1 SV=3	68	90.8	FLMECRNSPVTKTPPRDLPTIPGVTSPSSDEPPMEASQSHLR	[11] Phospho (ST)	CRNSPVT*KTPPRD	sp|Q13541|4EBP1_HUMAN	1.18411e+07	1.86142e+07	9.32642e+06	1.84326e+07	2.1722e+07	2.13449e+07	1.18411e+07	2.13449e+07	NA	0.340851	0.638458	0.0651734	NA	0.0926187	NA	0.638458	0.222755	1.19449	1.18593
sp|O95817|BAG3_HUMAN	O95817	BAG3	BAG family molecular chaperone regulator 3 OS=Homo sapiens OX=9606 GN=BAG3 PE=1 SV=3	377	229.73	VPPAPVPCPPPSPGPSAVPSSPK	[12] Phospho (ST)	VPCPPPS*PGPSAV	sp|O95817|BAG3_HUMAN	3.70825e+06	5.99022e+06	7.72999e+06	5.25979e+06	7.05641e+06	1.38652e+07	5.99022e+06	7.05641e+06	NA	0.21205	0.504269	0.0652433	NA	0.325815	NA	0.504269	0.236324	0.842935	1.18546
sp|Q09666|AHNK_HUMAN	Q09666	AHNAK	Neuroblast differentiation-associated protein AHNAK OS=Homo sapiens OX=9606 GN=AHNAK PE=1 SV=2	4850	101.13	APKISIPDVDLDLKGPK	[5] Phospho (ST)	IKAPKIS*IPDVDL	sp|Q09666|AHNK_HUMAN	27050.2	33682.4	38734.1	17702.1	16295.7	33508.9	33682.4	17702.1	NA	0.286023	-0.61172	0.0652833	NA	0.15381	NA	-0.61172	-1.0475	-0.20906	1.1852
sp|Q5VZ89|DEN4C_HUMAN	Q5VZ89	DENND4C	DENN domain-containing protein 4C OS=Homo sapiens OX=9606 GN=DENND4C PE=1 SV=3	973	78.85	HSQPSPEPHSPTEPPAWGSSIVK	[10] Phospho (ST)	PSPEPHS*PTEPPA	sp|Q5VZ89|DEN4C_HUMAN	765217	906307	903619	1.01186e+06	1.18243e+06	1.19561e+06	903619	1.18243e+06	NA	0.00792604	0.403064	0.0652843	NA	0.155719	NA	0.403064	0.383679	0.403965	1.18519
sp|A6ND36|FA83G_HUMAN	A6ND36	FAM83G	Protein FAM83G OS=Homo sapiens OX=9606 GN=FAM83G PE=1 SV=2	760	16.82	LLPDPGSPR	[7] Phospho (ST)	LLPDPGS*PRLAQN	sp|A6ND36|FA83G_HUMAN	950.999	221.906	6796.76	48.8613	49.2323	5253.61	950.999	49.2323	NA	1.08148	-2.17227	0.0653215	0.16855	0.355273	0.499971	-4.28268	-2.17227	-0.371538	1.18494
sp|O75695|XRP2_HUMAN	O75695	RP2	Protein XRP2 OS=Homo sapiens OX=9606 GN=RP2 PE=1 SV=4	28	40.64	QYSWDQR	[3] Phospho (ST)	ERPKQYS*WDQREK	sp|O75695|XRP2_HUMAN	13267.9	8999.52	11433.9	12407.1	3847.99	5158.71	11433.9	5158.71	NA	0.473783	-1.14824	0.0653226	NA	0.155374	NA	-0.0967754	-1.22574	-1.14824	1.18494
sp|Q9Y4E1|WAC2C_HUMAN	Q9Y4E1	WASHC2C	WASH complex subunit 2C OS=Homo sapiens OX=9606 GN=WASHC2C PE=1 SV=4	663	40.72	KTSLFEEDKEDDLFAIAK	[3] Phospho (ST)	KAVKKTS*LFEEDK	sp|Q9Y4E1|WAC2C_HUMAN	38962.2	223.38	646.591	39701.6	1952.37	4726.78	646.591	4726.78	NA	0.721949	2.86993	0.0653714	0.16855	0.401738	0.540065	0.0271246	3.12766	2.86993	1.18461
sp|P46821|MAP1B_HUMAN	P46821	MAP1B	Microtubule-associated protein 1B OS=Homo sapiens OX=9606 GN=MAP1B PE=1 SV=2	2280	29.52	PAGLKESSDKVSR	[7] Phospho (ST)	PAGLKES*SDKVSR	sp|P46821|MAP1B_HUMAN	133257	156293	189496	77556.5	96059.5	168727	156293	96059.5	NA	0.24354	-0.70225	0.0654632	NA	0.2015	NA	-0.780895	-0.70225	-0.167477	1.184
sp|Q9Y4F1|FARP1_HUMAN	Q9Y4F1	FARP1	FERM, ARHGEF and pleckstrin domain-containing protein 1 OS=Homo sapiens OX=9606 GN=FARP1 PE=1 SV=1	370	75.62	KHSKIHSIR	[7] Phospho (ST)	KHSKIHS*IRSLAS	sp|Q9Y4F1|FARP1_HUMAN	39581.7	76801.6	47317.6	36311.4	38695.8	25073.2	47317.6	36311.4	NA	0.356109	-0.916234	0.0654755	NA	0.118487	NA	-0.124412	-0.98896	-0.916234	1.18392
sp|Q9P2Y5|UVRAG_HUMAN	Q9P2Y5	UVRAG	UV radiation resistance-associated gene protein OS=Homo sapiens OX=9606 GN=UVRAG PE=1 SV=1	498	33.67	RQSSIFGGADVGFSGGIPSPDKGHR	[19] Phospho (ST)	FSGGIPS*PDKGHR	sp|Q9P2Y5|UVRAG_HUMAN	60733	10265.5	22262.6	72492.8	15242.5	31232.1	22262.6	31232.1	NA	0.11038	0.48841	0.0654979	NA	0.630732	NA	0.255357	0.570297	0.48841	1.18377
sp|Q14315|FLNC_HUMAN	Q14315	FLNC	Filamin-C OS=Homo sapiens OX=9606 GN=FLNC PE=1 SV=3	2446	40.32	VHTPSGAVEECYVSELDSDKHTIR	[3] Phospho (ST)	IDARVHT*PSGAVE	sp|Q14315|FLNC_HUMAN	88269.2	7060.5	9517.13	131877	9421.24	31492.4	9517.13	31492.4	NA	0.536163	0.579216	0.0655429	NA	0.531533	NA	0.579216	0.416147	1.7264	1.18347
sp|P49674|KC1E_HUMAN	P49674	CSNK1E	Casein kinase I isoform epsilon OS=Homo sapiens OX=9606 GN=CSNK1E PE=1 SV=1	363	24.25	IQPAGNTSPR	[8] Phospho (ST)	QPAGNTS*PRAISR	sp|P49674|KC1E_HUMAN	65439.7	26383.6	124525	5711.77	4761.13	115259	65439.7	5711.77	NA	1.15509	-2.47027	0.0655489	0.16855	0.197154	0.425846	-3.51816	-2.47027	-0.111564	1.18343
sp|Q09666|AHNK_HUMAN	Q09666	AHNAK	Neuroblast differentiation-associated protein AHNAK OS=Homo sapiens OX=9606 GN=AHNAK PE=1 SV=2	3362	146.15	FNFSGSK	[6] Phospho (ST)	KFNFSGS*KVQTPE	sp|Q09666|AHNK_HUMAN	7.81038e+06	2.63526e+06	2.11494e+06	6.27654e+06	1.84766e+06	874608	2.63526e+06	1.84766e+06	NA	0.316262	-0.512248	0.065707	NA	0.459993	NA	-0.315424	-0.512248	-1.27391	1.18239
sp|Q8NC56|LEMD2_HUMAN	Q8NC56	LEMD2	LEM domain-containing protein 2 OS=Homo sapiens OX=9606 GN=LEMD2 PE=1 SV=1	499	41.56	WTKPSSFSDSER	[8] Phospho (ST)	TKPSSFS*DSER	sp|Q8NC56|LEMD2_HUMAN	329630	107005	199409	200339	47055.8	175623	199409	175623	NA	0.346257	-0.718408	0.0657901	NA	0.375984	NA	-0.718408	-1.18524	-0.183244	1.18184
sp|Q9Y520|PRC2C_HUMAN	Q9Y520	PRRC2C	Protein PRRC2C OS=Homo sapiens OX=9606 GN=PRRC2C PE=1 SV=4	822	50.89	MLWGSDPYPHAEPQQATTPK	[18] Phospho (ST)	EPQQATT*PKATEE	sp|Q9Y520|PRC2C_HUMAN	81341.9	99959	142051	142887	120342	192702	99959	142887	NA	0.198351	0.439961	0.0660054	NA	0.192259	NA	0.812804	0.267729	0.439961	1.18042
sp|P84157|MXRA7_HUMAN	P84157	MXRA7	Matrix-remodeling-associated protein 7 OS=Homo sapiens OX=9606 GN=MXRA7 PE=1 SV=1	144	150.45	GPSSEGPEEEDGEGFSFKYSPGK	[20] Phospho (ST)	GFSFKYS*PGKLRG	sp|P84157|MXRA7_HUMAN	8.53379e+06	8.49292e+06	8.20793e+06	5.78496e+06	7.35368e+06	4.49273e+06	8.49292e+06	5.78496e+06	NA	0.229699	-0.560879	0.0660821	NA	0.104959	NA	-0.560879	-0.207795	-0.869426	1.17992
sp|Q13425|SNTB2_HUMAN	Q13425	SNTB2	Beta-2-syntrophin OS=Homo sapiens OX=9606 GN=SNTB2 PE=1 SV=1	389	13.18	LVHSGSGCRSPSLGSDLTFATR	[6] Phospho (ST)	RLVHSGS*GCRSPS	sp|Q13425|SNTB2_HUMAN	768862	609897	902509	944316	876938	1.21287e+06	768862	944316	NA	0.0785628	0.426411	0.066088	NA	0.202864	NA	0.296545	0.523909	0.426411	1.17988
sp|P37837|TALDO_HUMAN	P37837	TALDO1	Transaldolase OS=Homo sapiens OX=9606 GN=TALDO1 PE=1 SV=2	237	34.3	TIVMGASFR	[7] Phospho (ST)	TIVMGAS*FRNTGE	sp|P37837|TALDO_HUMAN	84091.4	92996.7	91551.3	57409.7	60231.3	78682.3	91551.3	60231.3	NA	0.155503	-0.550664	0.0662849	NA	0.122104	NA	-0.550664	-0.626667	-0.218541	1.17859
sp|O60749|SNX2_HUMAN	O60749	SNX2	Sorting nexin-2 OS=Homo sapiens OX=9606 GN=SNX2 PE=1 SV=2	185	30.23	RFSDFLGLHSK	[3] Phospho (ST)	SVKRRFS*DFLGLH	sp|O60749|SNX2_HUMAN	10964.2	13488.2	13586.6	6800.31	4833.82	11384.3	13488.2	6800.31	NA	0.396539	-0.689131	0.0665586	NA	0.0842724	NA	-0.689131	-1.48046	-0.255136	1.1768
sp|P30530|UFO_HUMAN	P30530	AXL	Tyrosine-protein kinase receptor UFO OS=Homo sapiens OX=9606 GN=AXL PE=1 SV=4	512	21.2	RTTEATLNSLGISEELKEK	[6] Phospho (ST)	RRTTEAT*LNSLGI	sp|P30530|UFO_HUMAN	17502.3	83397.1	22467.7	11612.5	59823.9	5853.64	22467.7	11612.5	NA	0.45629	-0.591868	0.0666079	NA	0.378277	NA	-0.591868	-0.479276	-1.94045	1.17647
sp|O75044|SRGP2_HUMAN	O75044	SRGAP2	SLIT-ROBO Rho GTPase-activating protein 2 OS=Homo sapiens OX=9606 GN=SRGAP2 PE=1 SV=3	845	21.73	KRPESGSIRK	[7] Phospho (ST)	KRPESGS*IRKTFR	sp|O75044|SRGP2_HUMAN	6737.03	99040.6	21384.2	1184.96	203.01	5762.92	21384.2	1184.96	NA	0.909948	-2.50727	0.0666884	0.16855	0.029151	0.289829	-2.50727	-8.93033	-1.89167	1.17595
sp|O94929|ABLM3_HUMAN	O94929	ABLIM3	Actin-binding LIM protein 3 OS=Homo sapiens OX=9606 GN=ABLIM3 PE=1 SV=3	373	120.4	ASSPGYIDSPTYSR	[3] Phospho (ST)	RQRRASS*PGYIDS	sp|O94929|ABLM3_HUMAN	220121	28520.6	70452.2	98578.6	9291.54	65317.1	70452.2	65317.1	NA	0.56068	-1.15895	0.0667108	NA	0.442112	NA	-1.15895	-1.61801	-0.109185	1.1758
sp|Q09666|AHNK_HUMAN	Q09666	AHNAK	Neuroblast differentiation-associated protein AHNAK OS=Homo sapiens OX=9606 GN=AHNAK PE=1 SV=2	4986	44.15	FGFGAKSPK	[7] Phospho (ST)	FGFGAKS*PKADIK	sp|Q09666|AHNK_HUMAN	397218	236482	633631	227631	165136	544030	397218	227631	NA	0.201584	-0.518076	0.0668297	NA	0.425573	NA	-0.803233	-0.518076	-0.219957	1.17503
sp|P48960|CD97_HUMAN	P48960	CD97	CD97 antigen OS=Homo sapiens OX=9606 GN=CD97 PE=1 SV=4	818	95.2	YSEFTSTTSGTGHNQTR	[9] Phospho (ST)	EFTSTTS*GTGHNQ	sp|P48960|CD97_HUMAN	203167	69274.6	33613.2	157241	46880.9	26881.9	69274.6	46880.9	NA	0.0864694	-0.369688	0.0669936	NA	0.668291	NA	-0.369688	-0.563326	-0.322393	1.17397
sp|Q7Z569|BRAP_HUMAN	Q7Z569	BRAP	BRCA1-associated protein OS=Homo sapiens OX=9606 GN=BRAP PE=1 SV=2	99	12.16	TTVEERKSSEASPTAQR	[14] Phospho (ST)	SSEASPT*AQRSKD	sp|Q7Z569|BRAP_HUMAN	49.1782	9525.62	462.643	49.2115	832.656	50.1218	462.643	50.1218	NA	1.30724	-3.20639	0.0670681	0.16855	0.348952	0.499971	0.000976796	-3.51602	-3.20639	1.17348
sp|Q7Z569|BRAP_HUMAN	Q7Z569	BRAP	BRCA1-associated protein OS=Homo sapiens OX=9606 GN=BRAP PE=1 SV=2	87	12.16	TTVEERKSSEASPTAQR	[2] Phospho (ST)	PDELKTT*VEERKS	sp|Q7Z569|BRAP_HUMAN	49.1782	9525.62	462.643	49.2115	832.656	50.1218	462.643	50.1218	NA	1.30724	-3.20639	0.0670681	0.16855	0.348952	0.499971	0.000976796	-3.51602	-3.20639	1.17348
sp|Q9UQ35|SRRM2_HUMAN	Q9UQ35	SRRM2	Serine/arginine repetitive matrix protein 2 OS=Homo sapiens OX=9606 GN=SRRM2 PE=1 SV=2	1444	40.87	SGSSPGLR	[4] Phospho (ST)	RSRSGSS*PGLRDG	sp|Q9UQ35|SRRM2_HUMAN	12890.3	7872.13	13310.3	19777.8	13814	15086.9	12890.3	15086.9	NA	0.213672	0.6176	0.0670769	NA	0.159925	NA	0.6176	0.8113	0.180748	1.17343
sp|Q2M1P5|KIF7_HUMAN	Q2M1P5	KIF7	Kinesin-like protein KIF7 OS=Homo sapiens OX=9606 GN=KIF7 PE=1 SV=2	1281	34.76	RSSLCGEEQGSPEELR	[3] Phospho (ST)	LTWKRSS*LCGEEQ	sp|Q2M1P5|KIF7_HUMAN	9320.13	13408.5	8138.51	14635.9	15154.6	13380.9	9320.13	14635.9	NA	0.191868	0.651087	0.0672055	NA	0.13054	NA	0.651087	0.176606	0.717333	1.17259
sp|P21333|FLNA_HUMAN	P21333	FLNA	Filamin-A OS=Homo sapiens OX=9606 GN=FLNA PE=1 SV=4	2152	677.87	APSVANVGSHCDLSLK	[3] Phospho (ST)	RRRRAPS*VANVGS	sp|P21333|FLNA_HUMAN	1.21213e+07	4.31115e+07	1.70908e+07	1.56523e+07	5.68361e+07	3.8401e+07	1.70908e+07	3.8401e+07	NA	0.336081	0.398733	0.0672914	NA	0.3893	NA	0.368827	0.398733	1.16792	1.17204
sp|P32780|TF2H1_HUMAN	P32780	GTF2H1	General transcription factor IIH subunit 1 OS=Homo sapiens OX=9606 GN=GTF2H1 PE=1 SV=1	339	62.34	KQEAQNEQTSEPSNMDGNSGDADCFQPAVK	[19] Phospho (ST)	SNMDGNS*GDADCF	sp|P32780|TF2H1_HUMAN	49529.2	70023.9	23960.2	65816.2	103746	78948.9	49529.2	78948.9	NA	0.537428	0.567133	0.0672995	NA	0.109284	NA	0.410165	0.567133	1.72028	1.17199
sp|O43294|TGFI1_HUMAN	O43294	TGFB1I1	Transforming growth factor beta-1-induced transcript 1 protein OS=Homo sapiens OX=9606 GN=TGFB1I1 PE=1 SV=2	33	18.51	ERPAEPLTPPPSYGHQPQTGSGESSGASGDKDHLYSTVCKPR	[8] Phospho (ST)	RPAEPLT*PPPSYG	sp|O43294|TGFI1_HUMAN	975705	363815	607160	1.06009e+06	1.11627e+06	1.29586e+06	607160	1.11627e+06	NA	0.472932	1.09376	0.0675387	NA	0.0681439	NA	0.119664	1.61741	1.09376	1.17045
sp|O75494|SRS10_HUMAN	O75494	SRSF10	Serine/arginine-rich splicing factor 10 OS=Homo sapiens OX=9606 GN=SRSF10 PE=1 SV=1	156	27.39	RSRSHSDNDRFK	[2] Phospho (ST)	TGRPRRS*RSHSDN	sp|O75494|SRS10_HUMAN	12779.7	167.281	24633.8	24630.5	17691.8	140852	12779.7	24630.5	NA	1.55771	2.51547	0.067651	0.16855	0.155991	0.41487	0.946592	6.72466	2.51547	1.16973
sp|Q9H7N4|SFR19_HUMAN	Q9H7N4	SCAF1	Splicing factor, arginine/serine-rich 19 OS=Homo sapiens OX=9606 GN=SCAF1 PE=1 SV=3	612	55.27	RRSASPPPATSSSSSSR	[3] Phospho (ST)	RRRRRRS*ASPPPA	sp|Q9H7N4|SFR19_HUMAN	20827.5	7140.31	28800.1	34192.6	12357	32068.9	20827.5	32068.9	NA	0.223098	0.715197	0.0676674	NA	0.453572	NA	0.715197	0.791266	0.155105	1.16962
sp|Q9H7N4|SFR19_HUMAN	Q9H7N4	SCAF1	Splicing factor, arginine/serine-rich 19 OS=Homo sapiens OX=9606 GN=SCAF1 PE=1 SV=3	614	55.27	RRSASPPPATSSSSSSR	[5] Phospho (ST)	RRRRSAS*PPPATS	sp|Q9H7N4|SFR19_HUMAN	20827.5	7140.31	28800.1	34192.6	12357	32068.9	20827.5	32068.9	NA	0.223098	0.715197	0.0676674	NA	0.453572	NA	0.715197	0.791266	0.155105	1.16962
sp|Q09666|AHNK_HUMAN	Q09666	AHNAK	Neuroblast differentiation-associated protein AHNAK OS=Homo sapiens OX=9606 GN=AHNAK PE=1 SV=2	4522	26.28	SPQISMSDIDLNLKGPK	[7] Phospho (ST)	SPQISMS*DIDLNL	sp|Q09666|AHNK_HUMAN	18126.9	571.145	14484.9	8602.55	195.505	368.775	14484.9	368.775	NA	0.82197	-1.54665	0.0676889	NA	0.234494	NA	-1.0753	-1.54665	-5.29566	1.16948
sp|Q9Y4F1|FARP1_HUMAN	Q9Y4F1	FARP1	FERM, ARHGEF and pleckstrin domain-containing protein 1 OS=Homo sapiens OX=9606 GN=FARP1 PE=1 SV=1	366	105.75	KHSKIHSIR	[3] Phospho (ST)	QFERKHS*KIHSIR	sp|Q9Y4F1|FARP1_HUMAN	44403.1	76967.8	55006.4	41055.9	40137	28290.3	55006.4	40137	NA	0.359389	-0.939322	0.0677512	NA	0.0920348	NA	-0.113071	-0.939322	-0.959291	1.16908
sp|Q13409|DC1I2_HUMAN	Q13409	DYNC1I2	Cytoplasmic dynein 1 intermediate chain 2 OS=Homo sapiens OX=9606 GN=DYNC1I2 PE=1 SV=3	95	118.4	SVSTPSEAGSQDSGDGAVGSR	[4] Phospho (ST)	SSKSVST*PSEAGS	sp|Q13409|DC1I2_HUMAN	34634.8	22367.6	37994.2	28951.8	13838.8	28110	34634.8	28110	NA	0.148807	-0.4347	0.0677808	NA	0.315213	NA	-0.258567	-0.69269	-0.4347	1.16889
sp|Q86TI0|TBCD1_HUMAN	Q86TI0	TBC1D1	TBC1 domain family member 1 OS=Homo sapiens OX=9606 GN=TBC1D1 PE=1 SV=2	598	17.94	ANTLSHFPIECQEPPQPAR	[5] Phospho (ST)	RRANTLS*HFPIEC	sp|Q86TI0|TBCD1_HUMAN	7864.89	9900.86	5759.7	8919.43	16561.3	8787.77	7864.89	8919.43	NA	0.192791	0.609503	0.0680477	NA	0.239391	NA	0.181526	0.742194	0.609503	1.16719
sp|Q05209|PTN12_HUMAN	Q05209	PTPN12	Tyrosine-protein phosphatase non-receptor type 12 OS=Homo sapiens OX=9606 GN=PTPN12 PE=1 SV=3	449	35.98	KVPLQEGPKSFDGNTLLNR	[10] Phospho (ST)	LQEGPKS*FDGNTL	sp|Q05209|PTN12_HUMAN	507219	289344	300633	318748	212564	252393	300633	252393	NA	0.143774	-0.444888	0.0680564	NA	0.237227	NA	-0.670195	-0.444888	-0.252331	1.16713
sp|Q96AG3|S2546_HUMAN	Q96AG3	SLC25A46	Solute carrier family 25 member 46 OS=Homo sapiens OX=9606 GN=SLC25A46 PE=1 SV=1	45	23.1	SFSTGSDLGHWVTTPPDIPGSR	[14] Phospho (ST)	LGHWVTT*PPDIPG	sp|Q96AG3|S2546_HUMAN	103558	82720.5	85597.3	129668	108249	120475	85597.3	120475	NA	0.0594441	0.388032	0.0680641	NA	0.158309	NA	0.324375	0.388032	0.493099	1.16708
sp|B2RTY4|MYO9A_HUMAN	B2RTY4	MYO9A	Unconventional myosin-IXa OS=Homo sapiens OX=9606 GN=MYO9A PE=1 SV=2	1223	29.6	ESSVDCLK	[3] Phospho (ST)	RISRESS*VDCLKE	sp|B2RTY4|MYO9A_HUMAN	8279.54	8991.61	5970.29	18586	11992	7595.97	8279.54	11992	NA	0.336829	0.415417	0.0682118	NA	0.175065	NA	1.1666	0.415417	0.347431	1.16614
sp|P29317|EPHA2_HUMAN	P29317	EPHA2	Ephrin type-A receptor 2 OS=Homo sapiens OX=9606 GN=EPHA2 PE=1 SV=2	579	12.77	QSPEDVYFSKSEQLKPLK	[11] Phospho (ST)	DVYFSKS*EQLKPL	sp|P29317|EPHA2_HUMAN	61424.4	45730.5	24857.9	54042	30230.5	14943.7	45730.5	30230.5	NA	0.205426	-0.597154	0.0682709	NA	0.433812	NA	-0.184732	-0.597154	-0.734161	1.16576
sp|Q9BY89|K1671_HUMAN	Q9BY89	KIAA1671	Uncharacterized protein KIAA1671 OS=Homo sapiens OX=9606 GN=KIAA1671 PE=1 SV=2	1609	65.94	STSVDHSSTDLESTDGMEGPPPPDACPEK	[14] Phospho (ST)	STDLEST*DGMEGP	sp|Q9BY89|K1671_HUMAN	30073.4	78262.1	21254.6	44650.9	128563	117980	30073.4	117980	NA	0.796231	0.716086	0.0682864	NA	0.112846	NA	0.570199	0.716086	2.4727	1.16567
sp|Q8IWS0|PHF6_HUMAN	Q8IWS0	PHF6	PHD finger protein 6 OS=Homo sapiens OX=9606 GN=PHF6 PE=1 SV=1	145	16.34	TAHNSEADLEESFNEHELEPSSPK	[12] Phospho (ST)	EADLEES*FNEHEL	sp|Q8IWS0|PHF6_HUMAN	173315	103360	87178.6	111640	38340.5	72676.4	103360	72676.4	NA	0.377467	-0.63454	0.068342	NA	0.179293	NA	-0.63454	-1.43074	-0.262488	1.16531
sp|Q7L4E1|MIGA2_HUMAN	Q7L4E1	MIGA2	Mitoguardin 2 OS=Homo sapiens OX=9606 GN=MIGA2 PE=1 SV=1	276	26.83	TLMLPLTEGSLR	[10] Phospho (ST)	LPLTEGS*LRLRAD	sp|Q7L4E1|MIGA2_HUMAN	17623.5	4686.26	6190.32	14621.4	1355.11	3567.17	6190.32	3567.17	NA	0.478598	-0.795235	0.0683643	NA	0.379935	NA	-0.269418	-1.79003	-0.795235	1.16517
sp|Q9UQ35|SRRM2_HUMAN	Q9UQ35	SRRM2	Serine/arginine repetitive matrix protein 2 OS=Homo sapiens OX=9606 GN=SRRM2 PE=1 SV=2	404	44.51	DRSPPKSPEK	[3] Phospho (ST)	SPTRDRS*PPKSPE	sp|Q9UQ35|SRRM2_HUMAN	212177	230928	319384	237583	460438	510869	230928	460438	NA	0.278641	0.677662	0.0683707	NA	0.177765	NA	0.163159	0.995563	0.677662	1.16513
sp|P46060|RAGP1_HUMAN	P46060	RANGAP1	Ran GTPase-activating protein 1 OS=Homo sapiens OX=9606 GN=RANGAP1 PE=1 SV=1	442	28.14	ILDPNTGEPAPVLSSPPPADVSTFLAFPSPEK	[29] Phospho (ST)	TFLAFPS*PEKLLR	sp|P46060|RAGP1_HUMAN	274358	49316.2	95656.2	165769	12380.5	73663.9	95656.2	73663.9	NA	0.489304	-0.726886	0.0683874	NA	0.400641	NA	-0.726886	-1.99399	-0.376902	1.16502
sp|Q92844|TANK_HUMAN	Q92844	TANK	TRAF family member-associated NF-kappa-B activator OS=Homo sapiens OX=9606 GN=TANK PE=1 SV=2	129	36.53	SLGSPLLHER	[4] Phospho (ST)	SARSLGS*PLLHER	sp|Q92844|TANK_HUMAN	126314	95891.7	109868	108200	55286.6	77882.4	109868	77882.4	NA	0.196206	-0.496403	0.0684047	NA	0.19018	NA	-0.223313	-0.794477	-0.496403	1.16491
sp|Q9NYL2|M3K20_HUMAN	Q9NYL2	MAP3K20	Mitogen-activated protein kinase kinase kinase 20 OS=Homo sapiens OX=9606 GN=MAP3K20 PE=1 SV=3	727	67.6	VSQSALNPHQSPDFK	[11] Phospho (ST)	ALNPHQS*PDFKRS	sp|Q9NYL2|M3K20_HUMAN	342720	123353	205557	229309	107254	133276	205557	133276	NA	0.16753	-0.579736	0.0684321	NA	0.390768	NA	-0.579736	-0.201758	-0.625127	1.16474
sp|Q32MZ4|LRRF1_HUMAN	Q32MZ4	LRRFIP1	Leucine-rich repeat flightless-interacting protein 1 OS=Homo sapiens OX=9606 GN=LRRFIP1 PE=1 SV=2	521	15.74	TEVPGSPAGTEGNCQEATGPSTVDTQNEPLDMKEPDEEKSDQQGEALDSSQK	[6] Phospho (ST)	KTEVPGS*PAGTEG	sp|Q32MZ4|LRRF1_HUMAN	125142	208549	162393	161876	264570	226108	162393	226108	NA	0.0496425	0.371333	0.0684549	NA	0.284859	NA	0.371333	0.343264	0.477524	1.1646
sp|Q8WXG6|MADD_HUMAN	Q8WXG6	MADD	MAP kinase-activating death domain protein OS=Homo sapiens OX=9606 GN=MADD PE=1 SV=2	813	12.27	LLRPNSLR	[6] Phospho (ST)	KLLRPNS*LRLASD	sp|Q8WXG6|MADD_HUMAN	1657.11	1148.9	25744.3	1012.74	210.257	17424.7	1657.11	1012.74	NA	0.546914	-0.710409	0.0685407	NA	0.556968	NA	-0.710409	-2.45003	-0.563123	1.16405
sp|O60716|CTND1_HUMAN	O60716	CTNND1	Catenin delta-1 OS=Homo sapiens OX=9606 GN=CTNND1 PE=1 SV=1	349	194.75	GSLASLDSLR	[5] Phospho (ST)	ERGSLAS*LDSLRK	sp|O60716|CTND1_HUMAN	940198	1.15359e+06	1.47372e+06	496961	603788	1.3628e+06	1.15359e+06	603788	NA	0.349422	-0.919833	0.0686007	NA	0.211494	NA	-0.919833	-0.934013	-0.112882	1.16367
sp|Q6ICG6|K0930_HUMAN	Q6ICG6	KIAA0930	Uncharacterized protein KIAA0930 OS=Homo sapiens OX=9606 GN=KIAA0930 PE=1 SV=1	267	91.86	VSTGDTSPCGTEEDSSPASPMHER	[7] Phospho (ST)	VSTGDTS*PCGTEE	sp|Q6ICG6|K0930_HUMAN	89003.9	177067	87859.8	101663	280082	132518	89003.9	132518	NA	0.166891	0.592914	0.0686036	NA	0.388008	NA	0.191859	0.661557	0.592914	1.16365
sp|Q96E09|F122A_HUMAN	Q96E09	FAM122A	Protein FAM122A OS=Homo sapiens OX=9606 GN=FAM122A PE=1 SV=1	189	16.33	SQSPINCIRPSVLGPLK	[3] Phospho (ST)	TTRRSQS*PINCIR	sp|Q96E09|F122A_HUMAN	31939.5	46300.2	34186.1	46387.1	53269.8	59412.5	34186.1	53269.8	NA	0.203001	0.538381	0.0688219	NA	0.116804	NA	0.538381	0.202301	0.797356	1.16227
sp|Q6NZY4|ZCHC8_HUMAN	Q6NZY4	ZCCHC8	Zinc finger CCHC domain-containing protein 8 OS=Homo sapiens OX=9606 GN=ZCCHC8 PE=1 SV=2	649	25.77	LFPADTSPSTATK	[7] Phospho (ST)	LFPADTS*PSTATK	sp|Q6NZY4|ZCHC8_HUMAN	86388.4	62283.5	125325	52037.2	42410.8	109357	86388.4	52037.2	NA	0.193425	-0.55442	0.0688416	NA	0.347995	NA	-0.731295	-0.55442	-0.196629	1.16215
sp|O43491|E41L2_HUMAN	O43491	EPB41L2	Band 4.1-like protein 2 OS=Homo sapiens OX=9606 GN=EPB41L2 PE=1 SV=1	550	19.17	SLDGAPIGVMDQSLMK	[1] Phospho (ST)	SKRVSRS*LDGAPI	sp|O43491|E41L2_HUMAN	74007.7	73733.2	39712.8	56703.6	55147.9	30821.4	73733.2	55147.9	NA	0.0187166	-0.384234	0.0688429	NA	0.385715	NA	-0.384234	-0.419007	-0.365669	1.16214
sp|O43293|DAPK3_HUMAN	O43293	DAPK3	Death-associated protein kinase 3 OS=Homo sapiens OX=9606 GN=DAPK3 PE=1 SV=1	312	45.13	SHSSLPPNNSYADFER	[4] Phospho (ST)	TIKSHSS*LPPNNS	sp|O43293|DAPK3_HUMAN	21338.7	27245.1	8734.99	22320.4	1045.69	248.093	21338.7	1045.69	NA	1.57619	-4.70348	0.0688716	0.16855	0.104421	0.372064	0.0648891	-4.70348	-5.13786	1.16196
sp|Q9H1K0|RBNS5_HUMAN	Q9H1K0	RBSN	Rabenosyn-5 OS=Homo sapiens OX=9606 GN=RBSN PE=1 SV=2	226	38.44	ESLSTHTSPSQSPNSVHGSR	[19] Phospho (ST)	PNSVHGS*RRGSIS	sp|Q9H1K0|RBNS5_HUMAN	80510.2	43003.9	9628.28	109816	68707.7	41128.2	43003.9	68707.7	NA	0.670013	0.676006	0.0688852	NA	0.266685	NA	0.447843	0.676006	2.09478	1.16187
sp|Q9BZ67|FRMD8_HUMAN	Q9BZ67	FRMD8	FERM domain-containing protein 8 OS=Homo sapiens OX=9606 GN=FRMD8 PE=1 SV=1	408	40.15	RQGSVVSSR	[4] Phospho (ST)	KLRRQGS*VVSSRI	sp|Q9BZ67|FRMD8_HUMAN	62328	24254.5	151525	55043	14553.8	61374.2	62328	55043	NA	0.381928	-0.73686	0.0689423	NA	0.436768	NA	-0.179321	-0.73686	-1.30385	1.16151
sp|Q92934|BAD_HUMAN	Q92934	BAD	Bcl2-associated agonist of cell death OS=Homo sapiens OX=9606 GN=BAD PE=1 SV=3	99	65.17	SRSAPPNLWAAQR	[3] Phospho (ST)	FRGRSRS*APPNLW	sp|Q92934|BAD_HUMAN	107961	46072.4	66909.5	41612.8	22768.8	62348.8	66909.5	41612.8	NA	0.478985	-1.01684	0.0690666	NA	0.161931	NA	-1.37541	-1.01684	-0.101849	1.16073
sp|Q6RFH5|WDR74_HUMAN	Q6RFH5	WDR74	WD repeat-containing protein 74 OS=Homo sapiens OX=9606 GN=WDR74 PE=1 SV=1	361	57.52	KLSGLEQPQGALQTR	[3] Phospho (ST)	AAKRKLS*GLEQPQ	sp|Q6RFH5|WDR74_HUMAN	2159.55	25998.9	4028.93	3110.12	31480.4	5453.1	4028.93	5453.1	NA	0.0867518	0.436679	0.0691229	NA	0.755742	NA	0.526241	0.276006	0.436679	1.16038
sp|Q86W56|PARG_HUMAN	Q86W56	PARG	Poly(ADP-ribose) glycohydrolase OS=Homo sapiens OX=9606 GN=PARG PE=1 SV=1	448	12.68	YVPPHLSPDKK	[7] Phospho (ST)	YVPPHLS*PDKKWL	sp|Q86W56|PARG_HUMAN	1901.17	2224.05	4993.1	728.259	1184.38	4565.74	2224.05	1184.38	NA	0.449206	-0.909053	0.06933	NA	0.350539	NA	-1.38436	-0.909053	-0.129085	1.15908
sp|Q13557|KCC2D_HUMAN	Q13557	CAMK2D	Calcium/calmodulin-dependent protein kinase type II subunit delta OS=Homo sapiens OX=9606 GN=CAMK2D PE=1 SV=3	280	27.63	STVASMMHR	[5] Phospho (ST)	QRSTVAS*MMHRQE	sp|Q13557|KCC2D_HUMAN	37768.3	19509.8	22527	30423.5	11356.1	5917.3	22527	11356.1	NA	0.495981	-0.780726	0.0693655	NA	0.185193	NA	-0.311993	-0.780726	-1.92864	1.15886
sp|Q9UGU5|HMGX4_HUMAN	Q9UGU5	HMGXB4	HMG domain-containing protein 4 OS=Homo sapiens OX=9606 GN=HMGXB4 PE=1 SV=2	197	20.92	LILSPKEK	[4] Phospho (ST)	KMKLILS*PKEKGS	sp|Q9UGU5|HMGX4_HUMAN	3040.02	939.303	12964.3	48.8613	49.2323	12545.6	3040.02	49.2323	NA	1.56122	-4.25391	0.0695111	0.16855	0.214211	0.425846	-5.95924	-4.25391	-0.0473649	1.15795
sp|Q9NUQ3|TXLNG_HUMAN	Q9NUQ3	TXLNG	Gamma-taxilin OS=Homo sapiens OX=9606 GN=TXLNG PE=1 SV=2	105	22.27	NLVSPAYCTQESREEIPGGEAR	[12] Phospho (ST)	AYCTQES*REEIPG	sp|Q9NUQ3|TXLNG_HUMAN	203616	688179	374987	298819	789928	703351	374987	703351	NA	0.243683	0.553424	0.069554	NA	0.401705	NA	0.553424	0.198938	0.907403	1.15768
sp|Q16832|DDR2_HUMAN	Q16832	DDR2	Discoidin domain-containing receptor 2 OS=Homo sapiens OX=9606 GN=DDR2 PE=1 SV=2	677	14.69	HEPPNSSSSDVR	[9] Phospho (ST)	PPNSSSS*DVRTVS	sp|Q16832|DDR2_HUMAN	109315	88691	56631.8	56964.8	75547.9	14572.8	88691	56964.8	NA	0.548144	-0.940344	0.0695887	NA	0.189251	NA	-0.940344	-0.231396	-1.95834	1.15746
sp|O14497|ARI1A_HUMAN	O14497	ARID1A	AT-rich interactive domain-containing protein 1A OS=Homo sapiens OX=9606 GN=ARID1A PE=1 SV=3	1755	66	VSSPAPMEGGEEEEELLGPK	[3] Phospho (ST)	RFSKVSS*PAPMEG	sp|O14497|ARI1A_HUMAN	90520.2	235030	142504	128800	276514	208860	142504	208860	NA	0.115172	0.508815	0.0696781	NA	0.410767	NA	0.508815	0.23451	0.551533	1.1569
sp|Q13546|RIPK1_HUMAN	Q13546	RIPK1	Receptor-interacting serine/threonine-protein kinase 1 OS=Homo sapiens OX=9606 GN=RIPK1 PE=1 SV=3	335	23.32	SNSATEQPGSLHSSQGLGMGPVEESWFAPSLEHPQEENEPSLQSK	[3] Phospho (ST)	PSSRSNS*ATEQPG	sp|Q13546|RIPK1_HUMAN	741453	985502	1.42055e+06	1.12722e+06	1.26282e+06	1.76255e+06	985502	1.26282e+06	NA	0.112083	0.357722	0.0697799	NA	0.28472	NA	0.604346	0.357722	0.311216	1.15627
sp|Q7Z6Z7|HUWE1_HUMAN	Q7Z6Z7	HUWE1	E3 ubiquitin-protein ligase HUWE1 OS=Homo sapiens OX=9606 GN=HUWE1 PE=1 SV=3	3816	123.97	REESPMDVDQPSPSAQDTQSIASDGTPQGEK	[12] Phospho (ST)	MDVDQPS*PSAQDT	sp|Q7Z6Z7|HUWE1_HUMAN	43733.1	72746.9	47246.2	55914.7	118838	58477	47246.2	58477	NA	0.1574	0.354501	0.0698829	NA	0.319846	NA	0.354501	0.708037	0.307671	1.15563
sp|Q14699|RFTN1_HUMAN	Q14699	RFTN1	Raftlin OS=Homo sapiens OX=9606 GN=RFTN1 PE=1 SV=4	450	58.61	FSREEMHNR	[2] Phospho (ST)	KFQWRFS*REEMHN	sp|Q14699|RFTN1_HUMAN	181126	127471	267821	159888	78825	114141	181126	114141	NA	0.356812	-0.693442	0.0698858	NA	0.152518	NA	-0.179935	-0.693442	-1.23045	1.15561
sp|Q9UNN5|FAF1_HUMAN	Q9UNN5	FAF1	FAS-associated factor 1 OS=Homo sapiens OX=9606 GN=FAF1 PE=1 SV=2	320	39.14	KSPMMPENAENEGDALLQFTAEFSSR	[2] Phospho (ST)	SSALRKS*PMMPEN	sp|Q9UNN5|FAF1_HUMAN	37356.6	3731.19	1876.7	18806	135.469	745.34	3731.19	745.34	NA	0.784025	-1.33223	0.0699915	NA	0.302917	NA	-0.990167	-4.78361	-1.33223	1.15495
sp|Q9Y2K5|R3HD2_HUMAN	Q9Y2K5	R3HDM2	R3H domain-containing protein 2 OS=Homo sapiens OX=9606 GN=R3HDM2 PE=1 SV=3	37	23.58	TPSKEEIEKECEDTSLR	[3] Phospho (ST)	FISKTPS*KEEIEK	sp|Q9Y2K5|R3HD2_HUMAN	58852.6	80798.3	78453.8	128170	94773.3	114901	78453.8	114901	NA	0.322071	0.550473	0.0699976	NA	0.0644316	NA	1.12288	0.230157	0.550473	1.15492
sp|Q15149|PLEC_HUMAN	Q15149	PLEC	Plectin OS=Homo sapiens OX=9606 GN=PLEC PE=1 SV=3	1047	32.56	SWSLATFR	[3] Phospho (ST)	QLIRSWS*LATFRT	sp|Q15149|PLEC_HUMAN	25041	781.366	7920.88	16533.4	690.711	4221.63	7920.88	4221.63	NA	0.256638	-0.598911	0.0700166	NA	0.751228	NA	-0.598911	-0.177916	-0.90786	1.1548
sp|Q7Z5H3|RHG22_HUMAN	Q7Z5H3	ARHGAP22	Rho GTPase-activating protein 22 OS=Homo sapiens OX=9606 GN=ARHGAP22 PE=1 SV=1	16	27.87	SKSLVMGEQSR	[3] Phospho (ST)	RRARSKS*LVMGEQ	sp|Q7Z5H3|RHG22_HUMAN	17323.9	20678	18892.8	12997.3	17221.2	12134.8	18892.8	12997.3	NA	0.128802	-0.414549	0.0701141	NA	0.152879	NA	-0.414549	-0.263912	-0.638681	1.15419
sp|P46100|ATRX_HUMAN	P46100	ATRX	Transcriptional regulator ATRX OS=Homo sapiens OX=9606 GN=ATRX PE=1 SV=5	675	35.47	RPTETNPVTSNSDEECNETVKEK	[10] Phospho (ST)	ETNPVTS*NSDEEC	sp|P46100|ATRX_HUMAN	49.1599	48.6442	48.3417	48.8613	2397.05	9059.03	48.6442	2397.05	NA	1.22114	5.62285	0.0701287	0.16855	0.0653805	0.350256	-0.00878974	5.62285	7.54995	1.1541
sp|Q9UQ35|SRRM2_HUMAN	Q9UQ35	SRRM2	Serine/arginine repetitive matrix protein 2 OS=Homo sapiens OX=9606 GN=SRRM2 PE=1 SV=2	415	15.74	DRSPPKSPEKLPQSSSSESSPPSPQPTK	[14] Phospho (ST)	PEKLPQS*SSSESS	sp|Q9UQ35|SRRM2_HUMAN	209937	229672	313601	232498	459722	510821	229672	459722	NA	0.284389	0.703888	0.0701635	NA	0.179058	NA	0.147266	1.00119	0.703888	1.15389
sp|Q9UQ35|SRRM2_HUMAN	Q9UQ35	SRRM2	Serine/arginine repetitive matrix protein 2 OS=Homo sapiens OX=9606 GN=SRRM2 PE=1 SV=2	408	15.74	DRSPPKSPEKLPQSSSSESSPPSPQPTK	[7] Phospho (ST)	DRSPPKS*PEKLPQ	sp|Q9UQ35|SRRM2_HUMAN	209937	229672	313601	232498	459722	510821	229672	459722	NA	0.284389	0.703888	0.0701635	NA	0.179058	NA	0.147266	1.00119	0.703888	1.15389
sp|Q9Y4H2|IRS2_HUMAN	Q9Y4H2	IRS2	Insulin receptor substrate 2 OS=Homo sapiens OX=9606 GN=IRS2 PE=1 SV=2	679	44.86	SDDYMPMSPASVSAPK	[8] Phospho (ST)	DDYMPMS*PASVSA	sp|Q9Y4H2|IRS2_HUMAN	38197.2	45278.6	109132	41502.3	81225.7	198869	45278.6	81225.7	NA	0.265913	0.843108	0.0701661	NA	0.429089	NA	0.119724	0.843108	0.865742	1.15387
sp|O94921|CDK14_HUMAN	O94921	CDK14	Cyclin-dependent kinase 14 OS=Homo sapiens OX=9606 GN=CDK14 PE=1 SV=3	95	119.86	RVHSENNACINFK	[4] Phospho (ST)	QVKRVHS*ENNACI	sp|O94921|CDK14_HUMAN	87871.7	237072	273335	115502	428740	333062	237072	333062	NA	0.218762	0.394445	0.0702276	NA	0.489123	NA	0.394445	0.854776	0.285124	1.15349
sp|A0JNW5|UH1BL_HUMAN	A0JNW5	UHRF1BP1L	UHRF1-binding protein 1-like OS=Homo sapiens OX=9606 GN=UHRF1BP1L PE=1 SV=2	752	88.92	YAESQKEPQTCNQVSLNTSQSESSDLAGR	[19] Phospho (ST)	QVSLNTS*QSESSD	sp|A0JNW5|UH1BL_HUMAN	1499.31	49369.9	16362.2	5896.95	53188.5	39397.1	16362.2	39397.1	NA	0.577893	1.26773	0.0703247	NA	0.49361	NA	1.97567	0.107485	1.26773	1.15289
sp|O75475|PSIP1_HUMAN	O75475	PSIP1	PC4 and SFRS1-interacting protein OS=Homo sapiens OX=9606 GN=PSIP1 PE=1 SV=1	271	20.91	TGVTSTSDSEEEGDDQEGEKKR	[5] Phospho (ST)	AKTGVTS*TSDSEE	sp|O75475|PSIP1_HUMAN	49.1599	48.6442	48.3417	48.8613	1960.4	7221.87	48.6442	1960.4	NA	1.2096	5.33274	0.0705231	0.16855	0.0658519	0.350256	-0.00878974	5.33274	7.22296	1.15167
sp|Q9ULJ7|ANR50_HUMAN	Q9ULJ7	ANKRD50	Ankyrin repeat domain-containing protein 50 OS=Homo sapiens OX=9606 GN=ANKRD50 PE=1 SV=4	1352	48.94	SQQQFLIHQQSGEQK	[11] Phospho (ST)	FLIHQQS*GEQKKR	sp|Q9ULJ7|ANR50_HUMAN	4754.07	12680.5	9246.22	1384.1	12150.7	1593.71	9246.22	1593.71	NA	0.893865	-1.78022	0.0705733	0.16855	0.178956	0.420972	-1.78022	-0.0615758	-2.53648	1.15136
sp|Q13596|SNX1_HUMAN	Q13596	SNX1	Sorting nexin-1 OS=Homo sapiens OX=9606 GN=SNX1 PE=1 SV=3	188	31.48	RFSDFLGLYEK	[3] Phospho (ST)	AVKRRFS*DFLGLY	sp|Q13596|SNX1_HUMAN	29483.2	23992.4	5567.55	25472.9	9699.25	3545.52	23992.4	9699.25	NA	0.361977	-0.651046	0.0705734	NA	0.485523	NA	-0.210933	-1.30663	-0.651046	1.15136
sp|Q13501|SQSTM_HUMAN	Q13501	SQSTM1	Sequestosome-1 OS=Homo sapiens OX=9606 GN=SQSTM1 PE=1 SV=1	24	67.73	RFSFCCSPEPEAEAEAAAGPGPCER	[3] Phospho (ST)	REIRRFS*FCCSPE	sp|Q13501|SQSTM_HUMAN	12016.8	76498.7	5981.55	20795.2	275784	237094	12016.8	237094	NA	1.42519	1.85003	0.070621	0.16855	0.109588	0.376935	0.7912	1.85003	5.3088	1.15107
sp|Q9ULV3|CIZ1_HUMAN	Q9ULV3	CIZ1	Cip1-interacting zinc finger protein OS=Homo sapiens OX=9606 GN=CIZ1 PE=1 SV=2	244	81.59	EKRTPAPEPEPCEASELPAK	[4] Phospho (ST)	IAKEKRT*PAPEPE	sp|Q9ULV3|CIZ1_HUMAN	191082	169125	117344	225328	233528	216551	169125	225328	NA	0.232659	0.4655	0.0706802	NA	0.117903	NA	0.237834	0.4655	0.883965	1.1507
sp|P78559|MAP1A_HUMAN	P78559	MAP1A	Microtubule-associated protein 1A OS=Homo sapiens OX=9606 GN=MAP1A PE=1 SV=6	1203	78.73	DRWPEVSPEDTQSLSLSEESPSKETSLDVSSK	[20] Phospho (ST)	LSLSEES*PSKETS	sp|P78559|MAP1A_HUMAN	762488	1.18803e+06	859131	961305	1.66056e+06	1.10636e+06	859131	1.10636e+06	NA	0.0551653	0.364868	0.0707151	NA	0.293218	NA	0.334279	0.483102	0.364868	1.15049
sp|Q96RT1|ERBIN_HUMAN	Q96RT1	ERBIN	Erbin OS=Homo sapiens OX=9606 GN=ERBIN PE=1 SV=2	853	64.19	TEPHDSDCSVDLGISKSTEDLSPQK	[18] Phospho (ST)	LGISKST*EDLSPQ	sp|Q96RT1|ERBIN_HUMAN	290004	264423	218551	403125	316283	309547	264423	316283	NA	0.0901546	0.475153	0.0707211	NA	0.175469	NA	0.475153	0.25837	0.50219	1.15045
sp|P0DPB5|RPC22_HUMAN	P0DPB5	POLR1D	Protein POLR1D, isoform 2 OS=Homo sapiens OX=9606 GN=POLR1D PE=1 SV=1	104	40.34	GSASYSPPR	[6] Phospho (ST)	RGSASYS*PPRKRS	sp|P0DPB5|RPC22_HUMAN	70228.2	25897.7	53006.4	45144.4	22144.7	38007.1	53006.4	38007.1	NA	0.145897	-0.479899	0.070841	NA	0.406089	NA	-0.637502	-0.225864	-0.479899	1.14972
sp|P54725|RD23A_HUMAN	P54725	RAD23A	UV excision repair protein RAD23 homolog A OS=Homo sapiens OX=9606 GN=RAD23A PE=1 SV=1	128	76.97	EDKSPSEESAPTTSPESVSGSVPSSGSSGR	[9] Phospho (ST)	KSPSEES*APTTSP	sp|P54725|RD23A_HUMAN	635644	231530	241916	863888	336804	289934	241916	336804	NA	0.0968007	0.442625	0.0708891	NA	0.529636	NA	0.442625	0.540705	0.261217	1.14942
sp|P49760|CLK2_HUMAN	P49760	CLK2	Dual specificity protein kinase CLK2 OS=Homo sapiens OX=9606 GN=CLK2 PE=1 SV=1	50	31.85	REDSYHVR	[4] Phospho (ST)	RRRREDS*YHVRSR	sp|P49760|CLK2_HUMAN	21856.7	17200.7	8177.67	44012.8	32233	8760.4	17200.7	32233	NA	0.307686	0.906068	0.0711312	NA	0.398967	NA	1.00985	0.906068	0.0993066	1.14794
sp|P16070|CD44_HUMAN	P16070	CD44	CD44 antigen OS=Homo sapiens OX=9606 GN=CD44 PE=1 SV=3	686	74.04	LVINSGNGAVEDR	[5] Phospho (ST)	KKLVINS*GNGAVE	sp|P16070|CD44_HUMAN	86200.7	63257.9	52799	75563.3	34853	36067.8	63257.9	36067.8	NA	0.232781	-0.549798	0.0712229	NA	0.252031	NA	-0.190014	-0.859963	-0.549798	1.14738
sp|P46821|MAP1B_HUMAN	P46821	MAP1B	Microtubule-associated protein 1B OS=Homo sapiens OX=9606 GN=MAP1B PE=1 SV=2	2072	22.93	KSPSEARQDVDLCLVSSCEYK	[2] Phospho (ST)	YTAEKKS*PSEARQ	sp|P46821|MAP1B_HUMAN	3432.98	1358.6	6261.63	3653.12	18500.1	33547.7	3432.98	18500.1	NA	0.955146	2.4216	0.0712628	0.16855	0.0836466	0.360852	0.0896695	3.76734	2.4216	1.14714
sp|Q5T0F9|C2D1B_HUMAN	Q5T0F9	CC2D1B	Coiled-coil and C2 domain-containing protein 1B OS=Homo sapiens OX=9606 GN=CC2D1B PE=1 SV=1	528	40.89	ASSSKESPSPSVR	[7] Phospho (ST)	ASSSKES*PSPSVR	sp|Q5T0F9|C2D1B_HUMAN	11295	3079.92	21735.3	1210.01	168.848	22047.4	11295	1210.01	NA	1.37597	-3.2226	0.0715831	0.16855	0.239416	0.452916	-3.2226	-4.18909	0.0205684	1.14519
sp|Q9NWB6|ARGL1_HUMAN	Q9NWB6	ARGLU1	Arginine and glutamate-rich protein 1 OS=Homo sapiens OX=9606 GN=ARGLU1 PE=1 SV=1	77	52.78	ASSPPDRIDIFGR	[3] Phospho (ST)	DRERASS*PPDRID	sp|Q9NWB6|ARGL1_HUMAN	996056	491571	933850	279152	165712	916780	933850	279152	NA	0.730951	-1.56873	0.071589	NA	0.162019	NA	-1.83518	-1.56873	-0.0266158	1.14515
sp|O43491|E41L2_HUMAN	O43491	EPB41L2	Band 4.1-like protein 2 OS=Homo sapiens OX=9606 GN=EPB41L2 PE=1 SV=1	58	158.83	EVAENQQNQSSDPEEEKGSQPPPAAESQSSLR	[30] Phospho (ST)	AAESQSS*LRRQKR	sp|O43491|E41L2_HUMAN	3.50199e+06	3.91155e+06	4.30933e+06	2.45151e+06	3.16381e+06	1.66641e+06	3.91155e+06	2.45151e+06	NA	0.346871	-0.514505	0.071676	NA	0.069542	NA	-0.514505	-0.306077	-1.37072	1.14463
sp|P02545|LMNA_HUMAN	P02545	LMNA	Prelamin-A/C OS=Homo sapiens OX=9606 GN=LMNA PE=1 SV=1	392	50.16	LRLSPSPTSQR	[6] Phospho (ST)	RLRLSPS*PTSQRS	sp|P02545|LMNA_HUMAN	1.09238e+07	4.2349e+06	2.57675e+07	1.74072e+06	1.34056e+06	2.40706e+07	1.09238e+07	1.74072e+06	NA	0.871376	-1.65949	0.0717329	0.16855	0.307378	0.487944	-2.64972	-1.65949	-0.098282	1.14428
sp|O95361|TRI16_HUMAN	O95361	TRIM16	Tripartite motif-containing protein 16 OS=Homo sapiens OX=9606 GN=TRIM16 PE=1 SV=3	60	74.62	ETEEQDSDSAEQGDPAGEGK	[7] Phospho (ST)	ETEEQDS*DSAEQG	sp|O95361|TRI16_HUMAN	4692.32	68797.4	4132.59	24274.6	79281	82205.8	4692.32	79281	NA	1.12889	2.37107	0.0719304	0.16855	0.116468	0.379278	2.37107	0.204622	4.31412	1.14309
sp|Q9NQC3|RTN4_HUMAN	Q9NQC3	RTN4	Reticulon-4 OS=Homo sapiens OX=9606 GN=RTN4 PE=1 SV=2	107	88.69	GPLPAAPPVAPERQPSWDPSPVSSTVPAPSPLSAAAVSPSK	[16] Phospho (ST)	APERQPS*WDPSPV	sp|Q9NQC3|RTN4_HUMAN	1.08365e+07	1.12886e+07	1.48673e+07	1.41988e+07	1.71392e+07	1.80082e+07	1.12886e+07	1.71392e+07	NA	0.116367	0.389864	0.0719556	NA	0.169658	NA	0.389864	0.602433	0.276506	1.14294
sp|Q92625|ANS1A_HUMAN	Q92625	ANKS1A	Ankyrin repeat and SAM domain-containing protein 1A OS=Homo sapiens OX=9606 GN=ANKS1A PE=1 SV=4	647	51.89	SESLSNCSIGK	[3] Phospho (ST)	MGSRSES*LSNCSI	sp|Q92625|ANS1A_HUMAN	30705.1	36203.8	24626.3	33682.3	65413.4	64521.7	30705.1	64521.7	NA	0.413911	0.853444	0.0719638	NA	0.0811378	NA	0.133509	0.853444	1.38958	1.14289
sp|P26358|DNMT1_HUMAN	P26358	DNMT1	DNA (cytosine-5)-methyltransferase 1 OS=Homo sapiens OX=9606 GN=DNMT1 PE=1 SV=2	154	27.62	SDGEAKPEPSPSPR	[12] Phospho (ST)	KPEPSPS*PRITRK	sp|P26358|DNMT1_HUMAN	1023.02	2287.07	11773.6	380.555	1440.8	10101	2287.07	1440.8	NA	0.392158	-0.666626	0.0721612	NA	0.619647	NA	-1.42666	-0.666626	-0.221061	1.1417
sp|O43583|DENR_HUMAN	O43583	DENR	Density-regulated protein OS=Homo sapiens OX=9606 GN=DENR PE=1 SV=2	86	37.22	QEAGISEGQGTAGEEEEKKK	[11] Phospho (ST)	ISEGQGT*AGEEEE	sp|O43583|DENR_HUMAN	25438.4	20717.9	28147.8	15976.5	18735	15953.1	25438.4	15976.5	NA	0.256982	-0.671056	0.0721738	NA	0.0811836	NA	-0.671056	-0.145144	-0.819186	1.14162
sp|P07355|ANXA2_HUMAN	P07355	ANXA2	Annexin A2 OS=Homo sapiens OX=9606 GN=ANXA2 PE=1 SV=2	305	16.73	IRSEFKR	[3] Phospho (ST)	DMLKIRS*EFKRKY	sp|P07355|ANXA2_HUMAN	41415.8	32075.3	56253	25602.5	14679.6	50578.4	41415.8	25602.5	NA	0.339426	-0.693894	0.0722261	NA	0.261706	NA	-0.693894	-1.12765	-0.15341	1.14131
sp|Q8TDB6|DTX3L_HUMAN	Q8TDB6	DTX3L	E3 ubiquitin-protein ligase DTX3L OS=Homo sapiens OX=9606 GN=DTX3L PE=1 SV=1	221	35.49	DSCISPSEPETK	[5] Phospho (ST)	ERDSCIS*PSEPET	sp|Q8TDB6|DTX3L_HUMAN	30414.2	80762.6	45616.3	36163.4	115928	103750	45616.3	103750	NA	0.348459	0.521474	0.0722399	NA	0.32921	NA	0.249784	0.521474	1.1855	1.14122
sp|Q7Z3K3|POGZ_HUMAN	Q7Z3K3	POGZ	Pogo transposable element with ZNF domain OS=Homo sapiens OX=9606 GN=POGZ PE=1 SV=2	439	16.16	TAPVASTPSSTPIPALSPPTKVPEPNENVGDAVQTK	[11] Phospho (ST)	ASTPSST*PIPALS	sp|Q7Z3K3|POGZ_HUMAN	340393	352584	283136	408735	501077	385589	340393	408735	NA	0.0858779	0.44557	0.0722738	NA	0.168655	NA	0.263966	0.507065	0.44557	1.14102
sp|Q63HR2|TNS2_HUMAN	Q63HR2	TNS2	Tensin-2 OS=Homo sapiens OX=9606 GN=TNS2 PE=1 SV=2	102	36.9	RIEHLGSTK	[7] Phospho (ST)	RIEHLGS*TKSLNH	sp|Q63HR2|TNS2_HUMAN	22657.1	28900.2	26603.7	14816.2	16000.1	23788.2	26603.7	16000.1	NA	0.249784	-0.61279	0.0722786	NA	0.12259	NA	-0.61279	-0.852996	-0.161384	1.14099
sp|Q03252|LMNB2_HUMAN	Q03252	LMNB2	Lamin-B2 OS=Homo sapiens OX=9606 GN=LMNB2 PE=1 SV=4	407	20.47	LSPSPSSR	[4] Phospho (ST)	RLKLSPS*PSSRVT	sp|Q03252|LMNB2_HUMAN	37954.7	16899.8	177085	4098.71	6203.4	143529	37954.7	6203.4	NA	0.829057	-1.44587	0.0724832	NA	0.349145	NA	-3.21104	-1.44587	-0.303095	1.13976
sp|Q5SYE7|NHSL1_HUMAN	Q5SYE7	NHSL1	NHS-like protein 1 OS=Homo sapiens OX=9606 GN=NHSL1 PE=1 SV=2	1276	33.44	ESSAAQAGSHATHPGTSVLEGGAAGSMSPSR	[28] Phospho (ST)	GAAGSMS*PSRVEA	sp|Q5SYE7|NHSL1_HUMAN	36586.5	66459.2	30506.4	60278.2	76937.2	42697.4	36586.5	60278.2	NA	0.174765	0.485038	0.072542	NA	0.304838	NA	0.720325	0.211213	0.485038	1.13941
sp|Q13541|4EBP1_HUMAN	Q13541	EIF4EBP1	Eukaryotic translation initiation factor 4E-binding protein 1 OS=Homo sapiens OX=9606 GN=EIF4EBP1 PE=1 SV=3	65	249.25	FLMECRNSPVTK	[8] Phospho (ST)	LMECRNS*PVTKTP	sp|Q13541|4EBP1_HUMAN	1.45563e+07	2.21757e+07	1.16001e+07	2.1655e+07	2.56296e+07	2.56089e+07	1.45563e+07	2.56089e+07	NA	0.332556	0.573054	0.0725761	NA	0.101812	NA	0.573054	0.208832	1.14252	1.13921
sp|Q8IWE5|PKHM2_HUMAN	Q8IWE5	PLEKHM2	Pleckstrin homology domain-containing family M member 2 OS=Homo sapiens OX=9606 GN=PLEKHM2 PE=1 SV=2	559	61.93	DQPSPCLSSAEDSGVDEGQGSPSEMVHSSEFR	[4] Phospho (ST)	LKRDQPS*PCLSSA	sp|Q8IWE5|PKHM2_HUMAN	72803.9	267749	62035.8	140943	289523	175401	72803.9	175401	NA	0.448158	0.953019	0.0727417	NA	0.245462	NA	0.953019	0.112796	1.49948	1.13822
sp|P17096|HMGA1_HUMAN	P17096	HMGA1	High mobility group protein HMG-I/HMG-Y OS=Homo sapiens OX=9606 GN=HMGA1 PE=1 SV=3	44	76.39	KQPPVSPGTALVGSQKEPSEVPTPK	[14] Phospho (ST)	GTALVGS*QKEPSE	sp|P17096|HMGA1_HUMAN	3.87373e+06	1.28189e+06	775822	3.18069e+06	843949	267712	1.28189e+06	843949	NA	0.397826	-0.603045	0.0727892	NA	0.480366	NA	-0.284383	-0.603045	-1.53504	1.13793
sp|Q9P2K8|E2AK4_HUMAN	Q9P2K8	EIF2AK4	eIF-2-alpha kinase GCN2 OS=Homo sapiens OX=9606 GN=EIF2AK4 PE=1 SV=3	667	17.94	HERPAGPGTPPPDSGPLAKDDR	[9] Phospho (ST)	RPAGPGT*PPPDSG	sp|Q9P2K8|E2AK4_HUMAN	62842.8	40674	66120.5	46041	28465.5	55313.4	62842.8	46041	NA	0.0943636	-0.448827	0.0728456	NA	0.325947	NA	-0.448827	-0.514891	-0.257468	1.1376
sp|Q9H845|ACAD9_HUMAN	Q9H845	ACAD9	Acyl-CoA dehydrogenase family member 9, mitochondrial OS=Homo sapiens OX=9606 GN=ACAD9 PE=1 SV=1	33	12.8	TSPPVRAFAK	[2] Phospho (ST)	RRLLRTS*PPVRAF	sp|Q9H845|ACAD9_HUMAN	32401	51966.2	53208	42216.3	79003.2	64516.4	51966.2	64516.4	NA	0.117582	0.38176	0.0728777	NA	0.304222	NA	0.38176	0.604336	0.278024	1.13741
sp|Q9NXE8|CWC25_HUMAN	Q9NXE8	CWC25	Pre-mRNA-splicing factor CWC25 homolog OS=Homo sapiens OX=9606 GN=CWC25 PE=1 SV=1	218	19.75	KMANSSPVLSK	[6] Phospho (ST)	KKMANSS*PVLSKV	sp|Q9NXE8|CWC25_HUMAN	569.865	2787.77	1370.82	886.595	4163.54	7421.33	1370.82	4163.54	NA	0.796026	0.637654	0.0729255	NA	0.262986	NA	0.637654	0.578702	2.43664	1.13712
sp|P83731|RL24_HUMAN	P83731	RPL24	60S ribosomal protein L24 OS=Homo sapiens OX=9606 GN=RPL24 PE=1 SV=1	149	33.65	IVKPVKVSAPR	[8] Phospho (ST)	VKPVKVS*APRVGG	sp|P83731|RL24_HUMAN	5713.91	4149.17	8250.45	1644.95	1708.46	7901.67	5713.91	1708.46	NA	0.645113	-1.28013	0.0730012	NA	0.194351	NA	-1.79644	-1.28013	-0.0623161	1.13667
sp|Q03252|LMNB2_HUMAN	Q03252	LMNB2	Lamin-B2 OS=Homo sapiens OX=9606 GN=LMNB2 PE=1 SV=4	37	18.42	AGGPATPLSPTR	[9] Phospho (ST)	GPATPLS*PTRLSR	sp|Q03252|LMNB2_HUMAN	110783	71614.7	187779	50698.6	38523.1	176048	110783	50698.6	NA	0.398906	-0.894533	0.0730042	NA	0.354656	NA	-1.12771	-0.894533	-0.0930721	1.13665
sp|Q9H788|SH24A_HUMAN	Q9H788	SH2D4A	SH2 domain-containing protein 4A OS=Homo sapiens OX=9606 GN=SH2D4A PE=1 SV=1	261	41.11	RLSLGAQK	[3] Phospho (ST)	EDYKRLS*LGAQKG	sp|Q9H788|SH24A_HUMAN	71947.2	77950.8	55177.1	50516.6	67814.4	30420.1	71947.2	50516.6	NA	0.225202	-0.510182	0.0730089	NA	0.224529	NA	-0.510182	-0.200972	-0.859045	1.13662
sp|Q13085|ACACA_HUMAN	Q13085	ACACA	Acetyl-CoA carboxylase 1 OS=Homo sapiens OX=9606 GN=ACACA PE=1 SV=2	80	62.86	SSMSGLHLVK	[4] Phospho (ST)	HIRSSMS*GLHLVK	sp|Q13085|ACACA_HUMAN	251487	270182	159345	177673	179684	137187	251487	177673	NA	0.138734	-0.501262	0.0730264	NA	0.224569	NA	-0.501262	-0.588471	-0.216004	1.13652
sp|Q9ULL5|PRR12_HUMAN	Q9ULL5	PRR12	Proline-rich protein 12 OS=Homo sapiens OX=9606 GN=PRR12 PE=1 SV=3	1077	29.61	TSSFHLLR	[3] Phospho (ST)	KLLKTSS*FHLLRR	sp|Q9ULL5|PRR12_HUMAN	42879.7	38885.7	33002.9	31707.9	30491.9	13097.8	38885.7	30491.9	NA	0.330972	-0.435456	0.0730515	NA	0.151836	NA	-0.435456	-0.350815	-1.33326	1.13637
sp|Q96JG9|ZN469_HUMAN	Q96JG9	ZNF469	Zinc finger protein 469 OS=Homo sapiens OX=9606 GN=ZNF469 PE=2 SV=3	3677	28.72	AVGSLAPGELAR	[4] Phospho (ST)	PRKAVGS*LAPGEL	sp|Q96JG9|ZN469_HUMAN	2108.68	2480.61	2821.49	3023.74	2983.25	3793.21	2480.61	3023.74	NA	0.0878978	0.426961	0.0731254	NA	0.178571	NA	0.519998	0.266192	0.426961	1.13593
sp|Q15642|CIP4_HUMAN	Q15642	TRIP10	Cdc42-interacting protein 4 OS=Homo sapiens OX=9606 GN=TRIP10 PE=1 SV=3	482	17.05	VLSNRGDSLSR	[8] Phospho (ST)	LSNRGDS*LSRHAR	sp|Q15642|CIP4_HUMAN	235137	171396	385249	77037.7	61807.7	379757	235137	77037.7	NA	0.664535	-1.47147	0.0733432	NA	0.239214	NA	-1.60987	-1.47147	-0.0207175	1.13464
sp|P18206|VINC_HUMAN	P18206	VCL	Vinculin OS=Homo sapiens OX=9606 GN=VCL PE=1 SV=4	275	46.31	ALASIDSKLNQAK	[7] Phospho (ST)	ALASIDS*KLNQAK	sp|P18206|VINC_HUMAN	65622.8	29568.1	79765.1	44391.5	21004.2	68347.3	65622.8	44391.5	NA	0.128191	-0.493361	0.0733787	NA	0.506757	NA	-0.563913	-0.493361	-0.222872	1.13443
sp|Q96JQ0|PCD16_HUMAN	Q96JQ0	DCHS1	Protocadherin-16 OS=Homo sapiens OX=9606 GN=DCHS1 PE=1 SV=1	3024	15.69	GGSLDPSHSSGR	[3] Phospho (ST)	PYPRGGS*LDPSHS	sp|Q96JQ0|PCD16_HUMAN	164.293	5857.93	622.221	135.206	49.2323	46.9984	622.221	49.2323	NA	1.49571	-3.72674	0.0733973	0.16855	0.0389497	0.310751	-0.281116	-6.89464	-3.72674	1.13432
sp|Q9UBY9|HSPB7_HUMAN	Q9UBY9	HSPB7	Heat shock protein beta-7 OS=Homo sapiens OX=9606 GN=HSPB7 PE=1 SV=1	23	45.62	SFHSSSSSSSSSTSSSASR	[10] Phospho (ST)	SSSSSSS*SSTSSS	sp|Q9UBY9|HSPB7_HUMAN	138881	57117.6	219978	326394	59018.4	521435	138881	326394	NA	0.399496	1.23276	0.0734189	NA	0.418918	NA	1.23276	0.0472293	1.24513	1.13419
sp|Q14432|PDE3A_HUMAN	Q14432	PDE3A	cGMP-inhibited 3',5'-cyclic phosphodiesterase A OS=Homo sapiens OX=9606 GN=PDE3A PE=1 SV=3	312	112.26	RTSLPCIPR	[3] Phospho (ST)	KSHRRTS*LPCIPR	sp|Q14432|PDE3A_HUMAN	311000	369569	133013	382620	532016	353675	311000	382620	NA	0.43437	0.525628	0.0734412	NA	0.167191	NA	0.298996	0.525628	1.41086	1.13406
sp|P09429|HMGB1_HUMAN	P09429	HMGB1	High mobility group protein B1 OS=Homo sapiens OX=9606 GN=HMGB1 PE=1 SV=3	35	36.47	KHPDASVNFSEFSK	[6] Phospho (ST)	KKHPDAS*VNFSEF	sp|P09429|HMGB1_HUMAN	32350.5	376.121	48.3417	8141.68	49.2323	46.9984	376.121	49.2323	NA	1.00732	-1.99039	0.0735203	0.16855	0.618219	0.701347	-1.99039	-2.93352	-0.0406548	1.13359
sp|Q9UNF1|MAGD2_HUMAN	Q9UNF1	MAGED2	Melanoma-associated antigen D2 OS=Homo sapiens OX=9606 GN=MAGED2 PE=1 SV=2	190	284.8	HLDGEEDGSSDQSQASGTTGGR	[9] Phospho (ST)	DGEEDGS*SDQSQA	sp|Q9UNF1|MAGD2_HUMAN	77799.7	190732	146118	121047	212557	238514	146118	212557	NA	0.194927	0.63773	0.0735578	NA	0.329374	NA	0.63773	0.156305	0.706933	1.13337
sp|Q9UFC0|LRWD1_HUMAN	Q9UFC0	LRWD1	Leucine-rich repeat and WD repeat-containing protein 1 OS=Homo sapiens OX=9606 GN=LRWD1 PE=1 SV=2	259	55.03	ACASPSAQVEGSPVAGSDGSQPAVK	[12] Phospho (ST)	SAQVEGS*PVAGSD	sp|Q9UFC0|LRWD1_HUMAN	7621.01	18499.2	16270	19218	25690.8	20249.6	16270	20249.6	NA	0.407047	0.473788	0.0735866	NA	0.144933	NA	1.3344	0.473788	0.315678	1.1332
sp|O95069|KCNK2_HUMAN	O95069	KCNK2	Potassium channel subfamily K member 2 OS=Homo sapiens OX=9606 GN=KCNK2 PE=1 SV=2	366	90.13	KLSAELAGNHNQELTPCR	[3] Phospho (ST)	SIKRKLS*AELAGN	sp|O95069|KCNK2_HUMAN	100397	185272	106953	145843	229914	136498	106953	145843	NA	0.0857147	0.351897	0.0735968	NA	0.336791	NA	0.538701	0.311452	0.351897	1.13314
sp|Q8IY17|PLPL6_HUMAN	Q8IY17	PNPLA6	Neuropathy target esterase OS=Homo sapiens OX=9606 GN=PNPLA6 PE=1 SV=3	362	10.98	LFPSPGLPTRTSPVR	[12] Phospho (ST)	GLPTRTS*PVRGSK	sp|Q8IY17|PLPL6_HUMAN	38842.3	47899.1	99714.1	13047	14307.6	99055.1	47899.1	14307.6	NA	0.720122	-1.57391	0.0737307	NA	0.269131	NA	-1.57391	-1.74322	-0.00956651	1.13235
sp|Q8NHM5|KDM2B_HUMAN	Q8NHM5	KDM2B	Lysine-specific demethylase 2B OS=Homo sapiens OX=9606 GN=KDM2B PE=1 SV=1	1031	42.59	VISRPPPSVSPPK	[10] Phospho (ST)	RPPPSVS*PPKCIQ	sp|Q8NHM5|KDM2B_HUMAN	64122.3	95762.1	83715.1	94680.4	128904	99670.8	83715.1	99670.8	NA	0.107019	0.428771	0.0737919	NA	0.205672	NA	0.56224	0.428771	0.251683	1.13199
sp|P61764|STXB1_HUMAN	P61764	STXBP1	Syntaxin-binding protein 1 OS=Homo sapiens OX=9606 GN=STXBP1 PE=1 SV=1	516	65.29	SSASFSTTAVSAR	[11] Phospho (ST)	FSTTAVS*ARYGHW	sp|P61764|STXB1_HUMAN	171232	26852.1	22620.6	117910	15301.4	3370.31	26852.1	15301.4	NA	0.60439	-0.811371	0.0738698	NA	0.399533	NA	-0.538262	-0.811371	-2.74668	1.13153
sp|Q5T5U3|RHG21_HUMAN	Q5T5U3	ARHGAP21	Rho GTPase-activating protein 21 OS=Homo sapiens OX=9606 GN=ARHGAP21 PE=1 SV=2	1514	138.51	HNKSPTLSCR	[4] Phospho (ST)	NSKHNKS*PTLSCR	sp|Q5T5U3|RHG21_HUMAN	267515	243357	141837	327635	377619	447866	243357	377619	NA	0.523029	0.633857	0.0739588	NA	0.0498297	NA	0.292468	0.633857	1.65884	1.13101
sp|Q9Y490|TLN1_HUMAN	Q9Y490	TLN1	Talin-1 OS=Homo sapiens OX=9606 GN=TLN1 PE=1 SV=3	150	24.59	KDKTLLRDEK	[4] Phospho (ST)	TLRKDKT*LLRDEK	sp|Q9Y490|TLN1_HUMAN	30660.9	1665.24	2899.08	16973.8	1132.03	391.291	2899.08	1132.03	NA	0.625256	-0.853088	0.0740563	NA	0.448741	NA	-0.853088	-0.556822	-2.88928	1.13044
sp|Q5U5Q3|MEX3C_HUMAN	Q5U5Q3	MEX3C	RNA-binding E3 ubiquitin-protein ligase MEX3C OS=Homo sapiens OX=9606 GN=MEX3C PE=1 SV=3	233	31.73	RKSVNTTECVPVPSSEHVAEIVGR	[7] Phospho (ST)	RKSVNTT*ECVPVP	sp|Q5U5Q3|MEX3C_HUMAN	9364.38	24115	9890.34	9750.82	64111.9	41927.1	9890.34	41927.1	NA	0.604228	1.41066	0.0741347	NA	0.201701	NA	0.0583411	1.41066	2.08379	1.12998
sp|Q9NZB2|F120A_HUMAN	Q9NZB2	FAM120A	Constitutive coactivator of PPAR-gamma-like protein 1 OS=Homo sapiens OX=9606 GN=FAM120A PE=1 SV=2	435	45.76	SSPINPAQSGSPNHVDSAYFPGSSTSSSSDNDEGSGGATNHISGNK	[2] Phospho (ST)	PLYERSS*PINPAQ	sp|Q9NZB2|F120A_HUMAN	2.01223e+06	2.30054e+06	1.53625e+06	2.75884e+06	2.93436e+06	1.94854e+06	2.01223e+06	2.75884e+06	NA	0.0439287	0.35107	0.074182	NA	0.262564	NA	0.455269	0.35107	0.342979	1.1297
sp|Q70E73|RAPH1_HUMAN	Q70E73	RAPH1	Ras-associated and pleckstrin homology domains-containing protein 1 OS=Homo sapiens OX=9606 GN=RAPH1 PE=1 SV=3	1154	56.2	LTQAEISEQPTMATVVPQVPTSPK	[22] Phospho (ST)	VPQVPTS*PKSSLS	sp|Q70E73|RAPH1_HUMAN	523946	1.00356e+06	857021	675436	1.23254e+06	1.24272e+06	857021	1.23254e+06	NA	0.0866773	0.366403	0.0743892	NA	0.36816	NA	0.366403	0.296513	0.536097	1.12849
sp|O15344|TRI18_HUMAN	O15344	MID1	E3 ubiquitin-protein ligase Midline-1 OS=Homo sapiens OX=9606 GN=MID1 PE=1 SV=1	98	24.08	ASVSGPNSPSETRR	[10] Phospho (ST)	SGPNSPS*ETRRER	sp|O15344|TRI18_HUMAN	51839.5	30136.5	64998.2	21358.1	22014.9	52361.5	51839.5	22014.9	NA	0.32179	-0.45303	0.074396	NA	0.229008	NA	-1.27926	-0.45303	-0.311894	1.12845
sp|O15344|TRI18_HUMAN	O15344	MID1	E3 ubiquitin-protein ligase Midline-1 OS=Homo sapiens OX=9606 GN=MID1 PE=1 SV=1	92	24.08	ASVSGPNSPSETRR	[4] Phospho (ST)	FQKASVS*GPNSPS	sp|O15344|TRI18_HUMAN	51839.5	30136.5	64998.2	21358.1	22014.9	52361.5	51839.5	22014.9	NA	0.32179	-0.45303	0.074396	NA	0.229008	NA	-1.27926	-0.45303	-0.311894	1.12845
sp|Q96PX6|CC85A_HUMAN	Q96PX6	CCDC85A	Coiled-coil domain-containing protein 85A OS=Homo sapiens OX=9606 GN=CCDC85A PE=2 SV=3	347	47.25	HALGGSLEHLPR	[6] Phospho (ST)	KHALGGS*LEHLPR	sp|Q96PX6|CC85A_HUMAN	183.507	48.6442	6174.1	48.8613	49.2323	1713.03	183.507	49.2323	NA	0.824155	-1.84968	0.0746191	0.16855	0.606287	0.695336	-1.90907	0.0173377	-1.84968	1.12715
sp|Q9P1T7|MDFIC_HUMAN	Q9P1T7	MDFIC	MyoD family inhibitor domain-containing protein OS=Homo sapiens OX=9606 GN=MDFIC PE=1 SV=2	128	16.08	KLSAPVSQK	[7] Phospho (ST)	KLSAPVS*QKMHRK	sp|Q9P1T7|MDFIC_HUMAN	30808.5	21156.4	20268.1	25593.5	14186.3	15441.8	21156.4	15441.8	NA	0.106517	-0.392374	0.0746436	NA	0.292923	NA	-0.26755	-0.576595	-0.392374	1.12701
sp|Q14247|SRC8_HUMAN	Q14247	CTTN	Src substrate cortactin OS=Homo sapiens OX=9606 GN=CTTN PE=1 SV=2	224	65.19	HESQKDYVK	[3] Phospho (ST)	KTEKHES*QKDYVK	sp|Q14247|SRC8_HUMAN	5346.82	68042.4	5921.4	5732.35	4776.36	594.313	5921.4	4776.36	NA	1.37593	-3.31664	0.0746777	0.16855	0.138877	0.397863	0.100447	-3.83245	-3.31664	1.12681
sp|A1L390|PKHG3_HUMAN	A1L390	PLEKHG3	Pleckstrin homology domain-containing family G member 3 OS=Homo sapiens OX=9606 GN=PLEKHG3 PE=1 SV=1	759	16.58	FNSLPR	[3] Phospho (ST)	SISRFNS*LPRPDP	sp|A1L390|PKHG3_HUMAN	49.1599	2807.02	5059.98	48.8613	575.781	1540.25	2807.02	575.781	NA	0.857299	-1.71597	0.0750511	0.16855	0.563861	0.657985	-0.00878974	-2.28545	-1.71597	1.12464
sp|O14613|BORG1_HUMAN	O14613	CDC42EP2	Cdc42 effector protein 2 OS=Homo sapiens OX=9606 GN=CDC42EP2 PE=1 SV=1	3	30.63	STKVPIYLK	[2] Phospho (ST)	MST*KVPIYL	sp|O14613|BORG1_HUMAN	328799	107313	129328	247108	80180.7	45251.5	129328	80180.7	NA	0.374289	-0.420499	0.0751056	NA	0.352466	NA	-0.412065	-0.420499	-1.51499	1.12433
sp|Q9Y6R1|S4A4_HUMAN	Q9Y6R1	SLC4A4	Electrogenic sodium bicarbonate cotransporter 1 OS=Homo sapiens OX=9606 GN=SLC4A4 PE=1 SV=1	254	35.14	NLTSSSLNDISDKPEKDQLK	[3] Phospho (ST)	MTHRNLT*SSSLND	sp|Q9Y6R1|S4A4_HUMAN	23225.6	54443.7	46337	20868.9	30385.7	30566.9	46337	30385.7	NA	0.247737	-0.600193	0.0751362	NA	0.253039	NA	-0.154364	-0.841373	-0.600193	1.12415
sp|Q8IWI9|MGAP_HUMAN	Q8IWI9	MGA	MAX gene-associated protein OS=Homo sapiens OX=9606 GN=MGA PE=1 SV=3	924	27.3	SILPYPVSPK	[8] Phospho (ST)	ILPYPVS*PKQKYS	sp|Q8IWI9|MGAP_HUMAN	14745.9	14658.2	37705.5	3074.1	3844.48	38366.6	14745.9	3844.48	NA	0.911885	-1.93084	0.0751596	0.16855	0.247722	0.464553	-2.26207	-1.93084	0.0250753	1.12402
sp|Q27J81|INF2_HUMAN	Q27J81	INF2	Inverted formin-2 OS=Homo sapiens OX=9606 GN=INF2 PE=1 SV=2	372	26.5	GSSPQNTTTPKPSVEGQQPAAAAACEPVDHAQSESILK	[3] Phospho (ST)	QSQRGSS*PQNTTT	sp|Q27J81|INF2_HUMAN	1.03826e+06	1.19498e+06	924057	1.4587e+06	1.38332e+06	1.39447e+06	1.03826e+06	1.39447e+06	NA	0.133016	0.490514	0.0751978	NA	0.12734	NA	0.490514	0.211147	0.593667	1.12379
sp|Q8NDX5|PHC3_HUMAN	Q8NDX5	PHC3	Polyhomeotic-like protein 3 OS=Homo sapiens OX=9606 GN=PHC3 PE=1 SV=1	609	170.9	MDRTPPPPTLSPAAITVGR	[4] Phospho (ST)	CVRMDRT*PPPPTL	sp|Q8NDX5|PHC3_HUMAN	180500	238095	163315	214093	331318	350766	180500	331318	NA	0.321526	0.476677	0.0752628	NA	0.112221	NA	0.246237	0.476677	1.10285	1.12342
sp|P98175|RBM10_HUMAN	P98175	RBM10	RNA-binding protein 10 OS=Homo sapiens OX=9606 GN=RBM10 PE=1 SV=3	91	21.8	HRHSPTGPPGFPR	[6] Phospho (ST)	RHRHSPT*GPPGFP	sp|P98175|RBM10_HUMAN	610.858	116508	3367.11	156.236	571.305	1167.39	3367.11	571.305	NA	0.874385	-1.96711	0.0754539	0.16855	0.119272	0.379278	-1.96711	-7.67196	-1.52823	1.12232
sp|Q5VZK9|CARL1_HUMAN	Q5VZK9	CARMIL1	F-actin-uncapping protein LRRC16A OS=Homo sapiens OX=9606 GN=CARMIL1 PE=1 SV=1	1068	42.54	KSSGFLNLIK	[3] Phospho (ST)	RDSRKSS*GFLNLI	sp|Q5VZK9|CARL1_HUMAN	1737.45	26844.7	4490.69	781.188	19136.2	436.975	4490.69	781.188	NA	0.735473	-1.15323	0.0754647	NA	0.378983	NA	-1.15323	-0.488332	-3.36131	1.12226
sp|P13612|ITA4_HUMAN	P13612	ITGA4	Integrin alpha-4 OS=Homo sapiens OX=9606 GN=ITGA4 PE=1 SV=3	1021	58.41	RDSWSYINSK	[3] Phospho (ST)	EENRRDS*WSYINS	sp|P13612|ITA4_HUMAN	1.69802e+06	907139	1.23382e+06	1.30515e+06	709400	527167	1.23382e+06	709400	NA	0.304964	-0.379635	0.0755886	NA	0.201037	NA	-0.379635	-0.354724	-1.2268	1.12154
sp|P30086|PEBP1_HUMAN	P30086	PEBP1	Phosphatidylethanolamine-binding protein 1 OS=Homo sapiens OX=9606 GN=PEBP1 PE=1 SV=3	153	31.14	VASFRK	[3] Phospho (ST)	GKFKVAS*FRKKYE	sp|P30086|PEBP1_HUMAN	40550.6	46187.6	22594.8	125258	120419	22850.9	40550.6	120419	NA	0.486374	1.38249	0.0757028	NA	0.239307	NA	1.6271	1.38249	0.0162602	1.12089
sp|Q86UE8|TLK2_HUMAN	Q86UE8	TLK2	Serine/threonine-protein kinase tousled-like 2 OS=Homo sapiens OX=9606 GN=TLK2 PE=1 SV=2	117	25.63	SSPQHSLSNPLPR	[8] Phospho (ST)	SPQHSLS*NPLPRR	sp|Q86UE8|TLK2_HUMAN	48154.2	30377.3	45323.7	31742.7	22559.4	38462.3	45323.7	31742.7	NA	0.126556	-0.429268	0.0757312	NA	0.265546	NA	-0.601239	-0.429268	-0.236821	1.12073
sp|Q13263|TIF1B_HUMAN	Q13263	TRIM28	Transcription intermediary factor 1-beta OS=Homo sapiens OX=9606 GN=TRIM28 PE=1 SV=5	594	70.15	LASPSGSTSSGLEVVAPEGTSAPGGGPGTLDDSATICR	[3] Phospho (ST)	EGPRLAS*PSGSTS	sp|Q13263|TIF1B_HUMAN	697695	762199	483297	924435	901762	796098	697695	901762	NA	0.171705	0.405975	0.0758212	NA	0.164994	NA	0.405975	0.242578	0.720037	1.12021
sp|P51114|FXR1_HUMAN	P51114	FXR1	Fragile X mental retardation syndrome-related protein 1 OS=Homo sapiens OX=9606 GN=FXR1 PE=1 SV=3	500	15.31	SSISSVLKDPDSNPYSLLDNTESDQTADTDASESHHSTNRR	[38] Phospho (ST)	SESHHST*NRRRRS	sp|P51114|FXR1_HUMAN	50621.8	1841.77	3556.39	25520.1	1761.62	1636.15	3556.39	1761.62	NA	0.429179	-0.988126	0.0758599	NA	0.680288	NA	-0.988126	-0.0641931	-1.12011	1.11999
sp|O60784|TOM1_HUMAN	O60784	TOM1	Target of Myb protein 1 OS=Homo sapiens OX=9606 GN=TOM1 PE=1 SV=2	164	33.05	GLEFPMTDLDMLSPIHTPQR	[17] Phospho (ST)	MLSPIHT*PQRTVF	sp|O60784|TOM1_HUMAN	4739.34	9918.66	33997.4	6133.71	14969	41086.7	9918.66	14969	NA	0.115822	0.372074	0.0760259	NA	0.69297	NA	0.372074	0.59376	0.273245	1.11904
sp|O43524|FOXO3_HUMAN	O43524	FOXO3	Forkhead box protein O3 OS=Homo sapiens OX=9606 GN=FOXO3 PE=1 SV=1	32	37.68	SCTWPLQRPELQASPAKPSGETAADSMIPEEEDDEDDEDGGGR	[3] Phospho (ST)	SRPRSCT*WPLQRP	sp|O43524|FOXO3_HUMAN	56138.5	206656	140497	92957.5	223662	266960	140497	223662	NA	0.271534	0.727581	0.0760404	NA	0.405152	NA	0.727581	0.114086	0.926081	1.11896
sp|O60504|VINEX_HUMAN	O60504	SORBS3	Vinexin OS=Homo sapiens OX=9606 GN=SORBS3 PE=1 SV=2	530	58.63	LCDDGPQLPTSPR	[11] Phospho (ST)	GPQLPTS*PRLTAA	sp|O60504|VINEX_HUMAN	3.70018e+06	4.92607e+06	3.36239e+06	4.93551e+06	5.92605e+06	6.75515e+06	3.70018e+06	5.92605e+06	NA	0.285465	0.415604	0.0760714	NA	0.0993833	NA	0.415604	0.266635	1.0065	1.11878
sp|Q14004|CDK13_HUMAN	Q14004	CDK13	Cyclin-dependent kinase 13 OS=Homo sapiens OX=9606 GN=CDK13 PE=1 SV=2	588	13.6	TKPLTPSIGAK	[5] Phospho (ST)	EKTKPLT*PSIGAK	sp|Q14004|CDK13_HUMAN	33785.5	36598.6	44879.8	17675.2	11607.8	41157.4	36598.6	17675.2	NA	0.520339	-0.934679	0.0761389	NA	0.132841	NA	-0.934679	-1.65669	-0.124915	1.11839
sp|O95425|SVIL_HUMAN	O95425	SVIL	Supervillin OS=Homo sapiens OX=9606 GN=SVIL PE=1 SV=2	270	11.5	SPSFGDPQLSPEARPSTGKPK	[10] Phospho (ST)	FGDPQLS*PEARPS	sp|O95425|SVIL_HUMAN	2182.35	20325	18670	10645.8	31181.4	26513.2	18670	26513.2	NA	0.752422	0.61743	0.0761463	NA	0.303095	NA	2.28634	0.61743	0.505987	1.11835
sp|O95425|SVIL_HUMAN	O95425	SVIL	Supervillin OS=Homo sapiens OX=9606 GN=SVIL PE=1 SV=2	263	11.5	SPSFGDPQLSPEARPSTGKPK	[3] Phospho (ST)	AASRSPS*FGDPQL	sp|O95425|SVIL_HUMAN	2182.35	20325	18670	10645.8	31181.4	26513.2	18670	26513.2	NA	0.752422	0.61743	0.0761463	NA	0.303095	NA	2.28634	0.61743	0.505987	1.11835
sp|Q92609|TBCD5_HUMAN	Q92609	TBC1D5	TBC1 domain family member 5 OS=Homo sapiens OX=9606 GN=TBC1D5 PE=1 SV=1	45	60.85	RTSSTLDSEGTFNSYR	[5] Phospho (ST)	GRRTSST*LDSEGT	sp|Q92609|TBCD5_HUMAN	131973	145922	95151	111389	90502.5	72062.6	131973	90502.5	NA	0.152395	-0.40097	0.0762054	NA	0.208025	NA	-0.244638	-0.689172	-0.40097	1.11801
sp|Q68DN1|CB016_HUMAN	Q68DN1	C2orf16	Uncharacterized protein C2orf16 OS=Homo sapiens OX=9606 GN=C2orf16 PE=2 SV=3	1837	12.16	SHRRISER	[1] Phospho (ST)	HRSFERS*HRRISE	sp|Q68DN1|CB016_HUMAN	118751	139558	131311	88508.2	108036	104138	131311	104138	NA	0.0311843	-0.369348	0.0762508	NA	0.174604	NA	-0.42406	-0.369348	-0.334497	1.11776
sp|Q9UGI8|TES_HUMAN	Q9UGI8	TES	Testin OS=Homo sapiens OX=9606 GN=TES PE=1 SV=1	168	20.55	CHELSPR	[5] Phospho (ST)	SKCHELS*PREVKE	sp|Q9UGI8|TES_HUMAN	21901.6	44741	44545.3	30065.1	53263	62208.7	44545.3	53263	NA	0.0854039	0.457052	0.0762729	NA	0.417459	NA	0.457052	0.251535	0.481841	1.11763
sp|Q86VQ1|GLCI1_HUMAN	Q86VQ1	GLCCI1	Glucocorticoid-induced transcript 1 protein OS=Homo sapiens OX=9606 GN=GLCCI1 PE=1 SV=1	108	19.58	GPSPSSPTPPAAAAPAEQAPR	[6] Phospho (ST)	RGPSPSS*PTPPAA	sp|Q86VQ1|GLCI1_HUMAN	8855.51	24259.5	18610.5	13572.3	27120	29048.6	18610.5	27120	NA	0.176658	0.61602	0.076278	NA	0.401693	NA	0.61602	0.160809	0.642349	1.1176
sp|Q86VQ1|GLCI1_HUMAN	Q86VQ1	GLCCI1	Glucocorticoid-induced transcript 1 protein OS=Homo sapiens OX=9606 GN=GLCCI1 PE=1 SV=1	110	19.58	GPSPSSPTPPAAAAPAEQAPR	[8] Phospho (ST)	PSPSSPT*PPAAAA	sp|Q86VQ1|GLCI1_HUMAN	8855.51	24259.5	18610.5	13572.3	27120	29048.6	18610.5	27120	NA	0.176658	0.61602	0.076278	NA	0.401693	NA	0.61602	0.160809	0.642349	1.1176
sp|Q658Y4|F91A1_HUMAN	Q658Y4	FAM91A1	Protein FAM91A1 OS=Homo sapiens OX=9606 GN=FAM91A1 PE=1 SV=3	671	93.86	KLSDASDER	[3] Phospho (ST)	LADRKLS*DASDER	sp|Q658Y4|F91A1_HUMAN	34938.8	84730	68553.4	30284.6	60275.8	45393.2	68553.4	45393.2	NA	0.143025	-0.491293	0.076403	NA	0.390622	NA	-0.206246	-0.491293	-0.594752	1.11689
sp|Q9UEW8|STK39_HUMAN	Q9UEW8	STK39	STE20/SPS1-related proline-alanine-rich protein kinase OS=Homo sapiens OX=9606 GN=STK39 PE=1 SV=3	354	42.85	LLTRTPDIAQR	[5] Phospho (ST)	EKLLTRT*PDIAQR	sp|Q9UEW8|STK39_HUMAN	34045.1	31669.5	79619.6	5200.86	9281.46	77688.5	34045.1	9281.46	NA	0.929114	-1.77067	0.0764405	0.16855	0.218435	0.426412	-2.71063	-1.77067	-0.0354235	1.11668
sp|Q96T23|RSF1_HUMAN	Q96T23	RSF1	Remodeling and spacing factor 1 OS=Homo sapiens OX=9606 GN=RSF1 PE=1 SV=2	1305	291.56	IETDEEESCDNAHGDANQPAR	[3] Phospho (ST)	RLHRIET*DEEESC	sp|Q96T23|RSF1_HUMAN	503005	853276	748600	624767	1.11785e+06	1.63308e+06	748600	1.11785e+06	NA	0.332006	0.389639	0.0764527	NA	0.228092	NA	0.312744	0.389639	1.12533	1.11661
sp|Q5SW79|CE170_HUMAN	Q5SW79	CEP170	Centrosomal protein of 170 kDa OS=Homo sapiens OX=9606 GN=CEP170 PE=1 SV=1	961	18.47	SFTSLYKDR	[4] Phospho (ST)	KRKSFTS*LYKDRC	sp|Q5SW79|CE170_HUMAN	5820.02	367.631	48.3417	228.641	49.2323	46.9984	367.631	49.2323	NA	1.34491	-2.90058	0.0765341	0.16855	0.215672	0.425846	-4.66987	-2.90058	-0.0406548	1.11615
sp|Q96Q45|TM237_HUMAN	Q96Q45	TMEM237	Transmembrane protein 237 OS=Homo sapiens OX=9606 GN=TMEM237 PE=1 SV=2	98	13.89	TRLPLELETSSTQKK	[12] Phospho (ST)	ELETSST*QKKSSS	sp|Q96Q45|TM237_HUMAN	10628.6	1737.65	3243.36	10177.3	343.925	1179.89	3243.36	1179.89	NA	0.788658	-1.45884	0.0766979	NA	0.391496	NA	-0.06259	-2.33698	-1.45884	1.11522
sp|P50914|RL14_HUMAN	P50914	RPL14	60S ribosomal protein L14 OS=Homo sapiens OX=9606 GN=RPL14 PE=1 SV=4	139	44.58	AALLKASPK	[7] Phospho (ST)	AALLKAS*PKKAPG	sp|P50914|RL14_HUMAN	33849.6	7192.37	379999	7198.8	6210.37	187850	33849.6	7198.8	NA	0.623457	-1.01641	0.0767294	NA	0.579836	NA	-2.23331	-0.211788	-1.01641	1.11504
sp|Q92900|RENT1_HUMAN	Q92900	UPF1	Regulator of nonsense transcripts 1 OS=Homo sapiens OX=9606 GN=UPF1 PE=1 SV=2	1127	51.62	AYQHGGVTGLSQY	[11] Phospho (ST)	GGVTGLS*QY	sp|Q92900|RENT1_HUMAN	54553.8	13163.9	81919.6	7992.93	2433.25	86398.7	54553.8	7992.93	NA	1.11171	-2.43563	0.0768775	0.16855	0.289412	0.482516	-2.77088	-2.43563	0.0767998	1.1142
sp|Q9Y5W7|SNX14_HUMAN	Q9Y5W7	SNX14	Sorting nexin-14 OS=Homo sapiens OX=9606 GN=SNX14 PE=1 SV=3	191	14.28	VDIPSIITK	[8] Phospho (ST)	DIPSIIT*KKLLKA	sp|Q9Y5W7|SNX14_HUMAN	1449.12	3486.35	8423.51	770.369	492.528	6140.54	3486.35	770.369	NA	0.640046	-0.911552	0.0769255	NA	0.273912	NA	-0.911552	-2.82344	-0.456058	1.11393
sp|Q5BKZ1|ZN326_HUMAN	Q5BKZ1	ZNF326	DBIRD complex subunit ZNF326 OS=Homo sapiens OX=9606 GN=ZNF326 PE=1 SV=2	270	78.48	ISLSKSPTK	[6] Phospho (ST)	KISLSKS*PTKTDP	sp|Q5BKZ1|ZN326_HUMAN	149914	225631	277601	74383.2	96186.3	267356	225631	96186.3	NA	0.46434	-1.01109	0.0772477	NA	0.230984	NA	-1.01109	-1.23006	-0.0542498	1.11211
sp|P48634|PRC2A_HUMAN	P48634	PRRC2A	Protein PRRC2A OS=Homo sapiens OX=9606 GN=PRRC2A PE=1 SV=3	686	21.53	QQQQHQWQQHQQGSAPPTPVPPSPPQPVTLGAVPAPQAPPPPPK	[29] Phospho (ST)	SPPQPVT*LGAVPA	sp|P48634|PRC2A_HUMAN	199207	262014	280077	242645	436760	355168	262014	355168	NA	0.177691	0.342679	0.077314	NA	0.222078	NA	0.284573	0.737198	0.342679	1.11174
sp|Q9NVM1|EVA1B_HUMAN	Q9NVM1	EVA1B	Protein eva-1 homolog B OS=Homo sapiens OX=9606 GN=EVA1B PE=1 SV=1	85	104.02	SSTLEPEDDDEDEEDTVTR	[16] Phospho (ST)	DEDEEDT*VTRLGP	sp|Q9NVM1|EVA1B_HUMAN	108972	187581	146877	102787	69198.8	76511.8	146877	76511.8	NA	0.487023	-0.940858	0.0773363	NA	0.0486634	NA	-0.084301	-1.43869	-0.940858	1.11162
sp|Q6ZW76|ANKS3_HUMAN	Q6ZW76	ANKS3	Ankyrin repeat and SAM domain-containing protein 3 OS=Homo sapiens OX=9606 GN=ANKS3 PE=1 SV=1	320	17.4	DVTSPINER	[4] Phospho (ST)	CCRDVTS*PINERD	sp|Q6ZW76|ANKS3_HUMAN	749.845	1381.2	711.992	694.861	13610.3	13602.1	749.845	13602.1	NA	0.912428	3.30071	0.0773984	0.16855	0.0984949	0.368495	-0.109867	3.30071	4.25583	1.11127
sp|Q7Z7L8|CK096_HUMAN	Q7Z7L8	C11orf96	Uncharacterized protein C11orf96 OS=Homo sapiens OX=9606 GN=C11orf96 PE=1 SV=3	406	36.66	STQSLSLQR	[1] Phospho (ST)	LECLRRS*TQSLSL	sp|Q7Z7L8|CK096_HUMAN	825205	472775	770642	545974	426048	460950	770642	460950	NA	0.221864	-0.595919	0.0774079	NA	0.177076	NA	-0.595919	-0.150136	-0.741449	1.11121
sp|P61289|PSME3_HUMAN	P61289	PSME3	Proteasome activator complex subunit 3 OS=Homo sapiens OX=9606 GN=PSME3 PE=1 SV=1	24	47.23	ITSEAEDLVANFFPK	[3] Phospho (ST)	FRERITS*EAEDLV	sp|P61289|PSME3_HUMAN	19350	34920.6	36977.3	14726.4	26781.7	29239.4	34920.6	26781.7	NA	0.0203372	-0.382827	0.0774191	NA	0.419196	NA	-0.39393	-0.382827	-0.338727	1.11115
sp|P17302|CXA1_HUMAN	P17302	GJA1	Gap junction alpha-1 protein OS=Homo sapiens OX=9606 GN=GJA1 PE=1 SV=2	251	44.42	GKSDPYHATSGALSPAK	[10] Phospho (ST)	DPYHATS*GALSPA	sp|P17302|CXA1_HUMAN	8360.48	96133.8	9125.02	11118.2	115375	18307.4	9125.02	18307.4	NA	0.286268	0.411271	0.0774275	NA	0.68783	NA	0.411271	0.263216	1.00453	1.1111
sp|Q9NQ29|LUC7L_HUMAN	Q9NQ29	LUC7L	Putative RNA-binding protein Luc7-like 1 OS=Homo sapiens OX=9606 GN=LUC7L PE=1 SV=1	336	20.47	ASREESWESGR	[6] Phospho (ST)	RASREES*WESGRS	sp|Q9NQ29|LUC7L_HUMAN	17171.9	3581.78	67861.1	8500.64	2944.35	51824.4	17171.9	8500.64	NA	0.251461	-0.388953	0.0774585	NA	0.716151	NA	-1.01441	-0.282727	-0.388953	1.11093
sp|Q9H0W8|SMG9_HUMAN	Q9H0W8	SMG9	Protein SMG9 OS=Homo sapiens OX=9606 GN=SMG9 PE=1 SV=1	32	138.05	WKEPGSGGPQNLSGPGGR	[13] Phospho (ST)	GGPQNLS*GPGGRE	sp|Q9H0W8|SMG9_HUMAN	201085	81111.9	229956	121963	58365.1	200565	201085	121963	NA	0.181944	-0.474809	0.0774796	NA	0.491731	NA	-0.721355	-0.474809	-0.197288	1.11081
sp|Q8TDM6|DLG5_HUMAN	Q8TDM6	DLG5	Disks large homolog 5 OS=Homo sapiens OX=9606 GN=DLG5 PE=1 SV=4	1263	61.18	LGSSSNLQFK	[3] Phospho (ST)	SSARLGS*SSNLQF	sp|Q8TDM6|DLG5_HUMAN	109496	61928.3	132109	101896	36727	63916.8	109496	63916.8	NA	0.34806	-0.753756	0.0775894	NA	0.258812	NA	-0.103777	-0.753756	-1.04746	1.1102
sp|Q5SW79|CE170_HUMAN	Q5SW79	CEP170	Centrosomal protein of 170 kDa OS=Homo sapiens OX=9606 GN=CEP170 PE=1 SV=1	1167	58.37	SDSEATISR	[3] Phospho (ST)	LSARSDS*EATISR	sp|Q5SW79|CE170_HUMAN	45248.5	13761.3	13330.8	34576.1	8002.92	2576.49	13761.3	8002.92	NA	0.568324	-0.782019	0.0777073	NA	0.311445	NA	-0.388094	-0.782019	-2.37129	1.10954
sp|Q9UKE5|TNIK_HUMAN	Q9UKE5	TNIK	TRAF2 and NCK-interacting protein kinase OS=Homo sapiens OX=9606 GN=TNIK PE=1 SV=1	678	10.43	TTSISPALAR	[3] Phospho (ST)	VPQRTTS*ISPALA	sp|Q9UKE5|TNIK_HUMAN	3406.08	9021.15	5090.67	792.88	3273.28	5013.2	5090.67	3273.28	NA	0.762935	-1.46258	0.077808	NA	0.185531	NA	-2.10294	-1.46258	-0.0221236	1.10898
sp|Q14966|ZN638_HUMAN	Q14966	ZNF638	Zinc finger protein 638 OS=Homo sapiens OX=9606 GN=ZNF638 PE=1 SV=2	1401	42.17	AVIVSSPK	[6] Phospho (ST)	KAVIVSS*PKAKAT	sp|Q14966|ZN638_HUMAN	1766.43	597.553	21121.9	48.8613	49.2323	22294.8	1766.43	49.2323	NA	1.48842	-3.60139	0.0778866	0.16855	0.343663	0.499971	-5.176	-3.60139	0.077968	1.10854
sp|Q9UQB8|BAIP2_HUMAN	Q9UQB8	BAIAP2	Brain-specific angiogenesis inhibitor 1-associated protein 2 OS=Homo sapiens OX=9606 GN=BAIAP2 PE=1 SV=1	340	14.57	LSDSYSNTLPVRK	[8] Phospho (ST)	SDSYSNT*LPVRKS	sp|Q9UQB8|BAIP2_HUMAN	6239.28	48.6442	256.041	1778.02	49.2323	46.9984	256.041	49.2323	NA	0.915693	-1.81111	0.0779066	0.16855	0.559857	0.657985	-1.81111	0.0173377	-2.44569	1.10843
sp|Q8TDY2|RBCC1_HUMAN	Q8TDY2	RB1CC1	RB1-inducible coiled-coil protein 1 OS=Homo sapiens OX=9606 GN=RB1CC1 PE=1 SV=3	647	59.48	ASVSQTSPQSASSPR	[7] Phospho (ST)	ASVSQTS*PQSASS	sp|Q8TDY2|RBCC1_HUMAN	34720	21666.1	31416.9	10400.1	12380.5	27601.3	31416.9	12380.5	NA	0.496735	-0.807373	0.0780188	NA	0.0997505	NA	-1.73916	-0.807373	-0.186808	1.1078
sp|P52948|NUP98_HUMAN	P52948	NUP98	Nuclear pore complex protein Nup98-Nup96 OS=Homo sapiens OX=9606 GN=NUP98 PE=1 SV=4	1023	33.23	ADTSQEICSPR	[4] Phospho (ST)	PSKADTS*QEICSP	sp|P52948|NUP98_HUMAN	5957.54	24132	18887.2	10257.9	25802.6	34491.7	18887.2	25802.6	NA	0.266548	0.783943	0.0780697	NA	0.453065	NA	0.783943	0.0965664	0.868838	1.10752
sp|P04150|GCR_HUMAN	P04150	NR3C1	Glucocorticoid receptor OS=Homo sapiens OX=9606 GN=NR3C1 PE=1 SV=1	226	37.02	SDLLIDENCLLSPLAGEDDSFLLEGNSNEDCKPLILPDTKPK	[12] Phospho (ST)	DENCLLS*PLAGED	sp|P04150|GCR_HUMAN	31141.1	116891	85147.6	115289	113276	389921	85147.6	115289	NA	0.610653	1.88837	0.0780751	0.16855	0.118262	0.379278	1.88837	-0.0453224	2.19514	1.10749
sp|Q4L180|FIL1L_HUMAN	Q4L180	FILIP1L	Filamin A-interacting protein 1-like OS=Homo sapiens OX=9606 GN=FILIP1L PE=1 SV=2	1082	88.77	IHIHLGSPYMQAVASPVRPASPSAPLQDNR	[21] Phospho (ST)	SPVRPAS*PSAPLQ	sp|Q4L180|FIL1L_HUMAN	1.10263e+06	129266	334612	1.41558e+06	228282	404028	334612	404028	NA	0.213404	0.360453	0.0781845	NA	0.65431	NA	0.360453	0.820474	0.271968	1.10688
sp|Q14247|SRC8_HUMAN	Q14247	CTTN	Src substrate cortactin OS=Homo sapiens OX=9606 GN=CTTN PE=1 SV=2	47	87.96	TVQGSGHQEHINIHK	[5] Phospho (ST)	AKTVQGS*GHQEHI	sp|Q14247|SRC8_HUMAN	910996	849785	183947	577445	748756	70637.2	849785	577445	NA	0.392664	-0.65776	0.0783472	NA	0.538979	NA	-0.65776	-0.182601	-1.38079	1.10598
sp|Q9UQ35|SRRM2_HUMAN	Q9UQ35	SRRM2	Serine/arginine repetitive matrix protein 2 OS=Homo sapiens OX=9606 GN=SRRM2 PE=1 SV=2	954	163.18	SRSVSPCSNVESR	[5] Phospho (ST)	RRSRSVS*PCSNVE	sp|Q9UQ35|SRRM2_HUMAN	681927	1.62911e+06	985851	909455	1.92276e+06	1.83932e+06	985851	1.83932e+06	NA	0.246419	0.415386	0.078367	NA	0.325462	NA	0.415386	0.239101	0.899733	1.10587
sp|O14613|BORG1_HUMAN	O14613	CDC42EP2	Cdc42 effector protein 2 OS=Homo sapiens OX=9606 GN=CDC42EP2 PE=1 SV=1	101	29.59	ELPDGPSPLLK	[7] Phospho (ST)	ELPDGPS*PLLKNA	sp|O14613|BORG1_HUMAN	4216.89	6409.6	43616.1	7280.47	10118.5	47595.9	6409.6	10118.5	NA	0.226829	0.658694	0.0785478	NA	0.664521	NA	0.787853	0.658694	0.125975	1.10487
sp|A7MCY6|TBKB1_HUMAN	A7MCY6	TBKBP1	TANK-binding kinase 1-binding protein 1 OS=Homo sapiens OX=9606 GN=TBKBP1 PE=1 SV=1	504	18.55	AYGSELYGPGRPLSPR	[14] Phospho (ST)	GPGRPLS*PRRAFE	sp|A7MCY6|TBKB1_HUMAN	18736.6	5490.24	24985	2359.72	262.521	25923.5	18736.6	2359.72	NA	1.36281	-2.98917	0.0785649	0.168616	0.210131	0.425846	-2.98917	-4.38636	0.0531978	1.10477
sp|Q9H694|BICC1_HUMAN	Q9H694	BICC1	Protein bicaudal C homolog 1 OS=Homo sapiens OX=9606 GN=BICC1 PE=1 SV=2	637	23.84	SPSHSGNAGDLK	[5] Phospho (ST)	PRSPSHS*GNAGDL	sp|Q9H694|BICC1_HUMAN	35060.7	76372.3	40638.6	43260.3	96880	78412	40638.6	78412	NA	0.26535	0.343149	0.0788069	NA	0.303711	NA	0.303187	0.343149	0.948223	1.10344
sp|O43379|WDR62_HUMAN	O43379	WDR62	WD repeat-containing protein 62 OS=Homo sapiens OX=9606 GN=WDR62 PE=1 SV=4	1228	152.07	SISLGDSEGPIVATLAQPLR	[3] Phospho (ST)	RISRSIS*LGDSEG	sp|O43379|WDR62_HUMAN	100165	57066.8	65516.6	74082.7	41425.1	54710.4	65516.6	54710.4	NA	0.0775399	-0.435165	0.0788317	NA	0.335071	NA	-0.435165	-0.462148	-0.260044	1.1033
sp|P50443|S26A2_HUMAN	P50443	SLC26A2	Sulfate transporter OS=Homo sapiens OX=9606 GN=SLC26A2 PE=1 SV=2	16	36.54	EQHNVSPRDSAEGNDSYPSGIHLELQR	[10] Phospho (ST)	NVSPRDS*AEGNDS	sp|P50443|S26A2_HUMAN	26202.8	91954.5	39859.2	18461.3	49121	35094.2	39859.2	35094.2	NA	0.245103	-0.505214	0.0788609	NA	0.420481	NA	-0.505214	-0.90458	-0.183679	1.10314
sp|P50443|S26A2_HUMAN	P50443	SLC26A2	Sulfate transporter OS=Homo sapiens OX=9606 GN=SLC26A2 PE=1 SV=2	12	36.54	EQHNVSPRDSAEGNDSYPSGIHLELQR	[6] Phospho (ST)	KEQHNVS*PRDSAE	sp|P50443|S26A2_HUMAN	26202.8	91954.5	39859.2	18461.3	49121	35094.2	39859.2	35094.2	NA	0.245103	-0.505214	0.0788609	NA	0.420481	NA	-0.505214	-0.90458	-0.183679	1.10314
sp|Q01167|FOXK2_HUMAN	Q01167	FOXK2	Forkhead box protein K2 OS=Homo sapiens OX=9606 GN=FOXK2 PE=1 SV=3	30	127.11	AAAAAALSGAGTPPAGGGAGGGGAGGGGSPPGGWAVAR	[29] Phospho (ST)	GAGGGGS*PPGGWA	sp|Q01167|FOXK2_HUMAN	369429	461881	426233	260359	314426	370925	426233	314426	NA	0.137212	-0.504794	0.0789734	NA	0.170708	NA	-0.504794	-0.554801	-0.200513	1.10252
sp|Q7Z3K3|POGZ_HUMAN	Q7Z3K3	POGZ	Pogo transposable element with ZNF domain OS=Homo sapiens OX=9606 GN=POGZ PE=1 SV=2	746	28.7	KMSVMGR	[3] Phospho (ST)	RAVRKMS*VMGRQT	sp|Q7Z3K3|POGZ_HUMAN	17866.8	33105.8	37782.6	11571.7	23609.7	33049.3	33105.8	23609.7	NA	0.156828	-0.487706	0.0791066	NA	0.436285	NA	-0.626671	-0.487706	-0.193102	1.10179
sp|P02686|MBP_HUMAN	P02686	MBP	Myelin basic protein OS=Homo sapiens OX=9606 GN=MBP PE=1 SV=3	19	24.4	ELNAEKASTNSETNRGESEK	[11] Phospho (ST)	EKASTNS*ETNRGE	sp|P02686|MBP_HUMAN	41208	73012.6	52256.8	29152.7	52183.4	44764.1	52256.8	44764.1	NA	0.110719	-0.484554	0.0791433	NA	0.319022	NA	-0.499295	-0.484554	-0.223277	1.10159
sp|P02686|MBP_HUMAN	P02686	MBP	Myelin basic protein OS=Homo sapiens OX=9606 GN=MBP PE=1 SV=3	16	24.4	ELNAEKASTNSETNRGESEK	[8] Phospho (ST)	LNAEKAS*TNSETN	sp|P02686|MBP_HUMAN	41208	73012.6	52256.8	29152.7	52183.4	44764.1	52256.8	44764.1	NA	0.110719	-0.484554	0.0791433	NA	0.319022	NA	-0.499295	-0.484554	-0.223277	1.10159
sp|Q8N573|OXR1_HUMAN	Q8N573	OXR1	Oxidation resistance protein 1 OS=Homo sapiens OX=9606 GN=OXR1 PE=1 SV=2	201	114.31	VVSSTSEEEEAFTEK	[3] Phospho (ST)	RPARVVS*STSEEE	sp|Q8N573|OXR1_HUMAN	52624.6	90261.7	152986	64074	155031	193225	90261.7	155031	NA	0.197582	0.336886	0.079192	NA	0.467224	NA	0.284001	0.780375	0.336886	1.10132
sp|Q9BTA9|WAC_HUMAN	Q9BTA9	WAC	WW domain-containing adapter protein with coiled-coil OS=Homo sapiens OX=9606 GN=WAC PE=1 SV=3	471	16.87	ISTPQTNTVPIKPLISTPPVSSQPK	[17] Phospho (ST)	IKPLIST*PPVSSQ	sp|Q9BTA9|WAC_HUMAN	103674	53187.6	26531.6	114857	80548.3	53207.4	53187.6	80548.3	NA	0.291363	0.598763	0.079244	NA	0.366135	NA	0.147776	0.598763	1.00391	1.10103
sp|Q8NC44|RETR2_HUMAN	Q8NC44	RETREG2	Reticulophagy regulator 2 OS=Homo sapiens OX=9606 GN=RETREG2 PE=1 SV=3	330	71.09	ATTPQLTDVSEDLDQQSLPSEPEETLSR	[3] Phospho (ST)	SVSRATT*PQLTDV	sp|Q8NC44|RETR2_HUMAN	1.32378e+06	1.38136e+06	1.38468e+06	1.65311e+06	2.09471e+06	1.70616e+06	1.38136e+06	1.70616e+06	NA	0.119724	0.320517	0.0793457	NA	0.145548	NA	0.320517	0.600657	0.301201	1.10048
sp|P08473|NEP_HUMAN	P08473	MME	Neprilysin OS=Homo sapiens OX=9606 GN=MME PE=1 SV=2	6	426.77	GKSESQMDITDINTPKPK	[5] Phospho (ST)	MGKSES*QMDITD	sp|P08473|NEP_HUMAN	2.8654e+06	4.35552e+06	3.18621e+06	2.73327e+06	2.36942e+06	1.55413e+06	3.18621e+06	2.36942e+06	NA	0.384415	-0.87831	0.0793701	NA	0.103399	NA	-0.0681095	-0.87831	-1.03574	1.10034
sp|P52292|IMA1_HUMAN	P52292	KPNA2	Importin subunit alpha-1 OS=Homo sapiens OX=9606 GN=KPNA2 PE=1 SV=1	62	83.06	NVSSFPDDATSPLQENR	[11] Phospho (ST)	FPDDATS*PLQENR	sp|P52292|IMA1_HUMAN	162587	234825	349008	111323	198800	261446	234825	198800	NA	0.107224	-0.416746	0.079399	NA	0.423094	NA	-0.546457	-0.240269	-0.416746	1.10018
sp|O95817|BAG3_HUMAN	O95817	BAG3	BAG family molecular chaperone regulator 3 OS=Homo sapiens OX=9606 GN=BAG3 PE=1 SV=3	289	122.81	SSTPLHSPSPIR	[7] Phospho (ST)	SSTPLHS*PSPIRV	sp|O95817|BAG3_HUMAN	2.09687e+06	542908	2.91879e+06	1.35424e+06	474002	2.09781e+06	2.09687e+06	1.35424e+06	NA	0.155561	-0.476491	0.0795379	NA	0.630711	NA	-0.630756	-0.195814	-0.476491	1.09943
sp|P46821|MAP1B_HUMAN	P46821	MAP1B	Microtubule-associated protein 1B OS=Homo sapiens OX=9606 GN=MAP1B PE=1 SV=2	1324	22.5	TLEVVSPSQSVTGSAGHTPYYQSPTDEK	[8] Phospho (ST)	LEVVSPS*QSVTGS	sp|P46821|MAP1B_HUMAN	49354.8	5338.41	19239.6	42406.7	1818.64	12253.9	19239.6	12253.9	NA	0.424899	-0.650844	0.0796146	NA	0.581485	NA	-0.218898	-1.55355	-0.650844	1.09901
sp|Q9UBS9|SUCO_HUMAN	Q9UBS9	SUCO	SUN domain-containing ossification factor OS=Homo sapiens OX=9606 GN=SUCO PE=1 SV=1	534	10.47	SISENATATAAPK	[9] Phospho (ST)	SENATAT*AAPKMP	sp|Q9UBS9|SUCO_HUMAN	85361.6	164091	87096.4	106520	203221	159513	87096.4	159513	NA	0.236011	0.31946	0.0797191	NA	0.274223	NA	0.31946	0.308551	0.872988	1.09844
sp|Q12929|EPS8_HUMAN	Q12929	EPS8	Epidermal growth factor receptor kinase substrate 8 OS=Homo sapiens OX=9606 GN=EPS8 PE=1 SV=1	662	72.95	QNSSSSDSGGSIVR	[6] Phospho (ST)	RQNSSSS*DSGGSI	sp|Q12929|EPS8_HUMAN	405532	295167	450521	296879	226212	367829	405532	296879	NA	0.0549919	-0.383858	0.0797434	NA	0.289272	NA	-0.44994	-0.383858	-0.29256	1.09831
sp|Q9HBL0|TENS1_HUMAN	Q9HBL0	TNS1	Tensin-1 OS=Homo sapiens OX=9606 GN=TNS1 PE=1 SV=2	1307	109.24	HLGGSGSVVPGSPCLDR	[5] Phospho (ST)	GRHLGGS*GSVVPG	sp|Q9HBL0|TENS1_HUMAN	393672	537211	355919	565097	608516	705832	393672	608516	NA	0.284118	0.521506	0.0799218	NA	0.0949499	NA	0.521506	0.179805	0.987774	1.09733
sp|Q12906|ILF3_HUMAN	Q12906	ILF3	Interleukin enhancer-binding factor 3 OS=Homo sapiens OX=9606 GN=ILF3 PE=1 SV=3	486	82.76	DSSKGEDSAEETEAKPAVVAPAPVVEAVSTPSAAFPSDATAEQGPILTK	[12] Phospho (ST)	EDSAEET*EAKPAV	sp|Q12906|ILF3_HUMAN	2.43299e+07	2.69562e+07	1.77719e+07	2.76884e+07	4.35695e+07	2.48129e+07	2.43299e+07	2.76884e+07	NA	0.173028	0.48149	0.0799289	NA	0.236215	NA	0.186548	0.6927	0.48149	1.0973
sp|Q9C040|TRIM2_HUMAN	Q9C040	TRIM2	Tripartite motif-containing protein 2 OS=Homo sapiens OX=9606 GN=TRIM2 PE=1 SV=1	440	51.88	RVKSPGSGHVK	[4] Phospho (ST)	VKRRVKS*PGSGHV	sp|Q9C040|TRIM2_HUMAN	11182.4	4726.87	7092.08	5671.85	4387.68	2064.95	7092.08	4387.68	NA	0.562932	-0.979341	0.0799444	NA	0.123052	NA	-0.979341	-0.107428	-1.7801	1.09721
sp|Q96PY6|NEK1_HUMAN	Q96PY6	NEK1	Serine/threonine-protein kinase Nek1 OS=Homo sapiens OX=9606 GN=NEK1 PE=1 SV=2	1052	37.82	TCSLPDLSK	[3] Phospho (ST)	KMLRTCS*LPDLSK	sp|Q96PY6|NEK1_HUMAN	68031.2	227653	83494.1	111370	249413	202864	83494.1	202864	NA	0.38993	0.711087	0.0800048	NA	0.275102	NA	0.711087	0.131701	1.28077	1.09688
sp|Q13425|SNTB2_HUMAN	Q13425	SNTB2	Beta-2-syntrophin OS=Homo sapiens OX=9606 GN=SNTB2 PE=1 SV=1	129	55.59	QEAGGLGISIK	[9] Phospho (ST)	AGGLGIS*IKGGRE	sp|Q13425|SNTB2_HUMAN	10278.6	6589.64	7966.04	8934.55	4499.17	5667.25	7966.04	5667.25	NA	0.133093	-0.491213	0.0802142	NA	0.304195	NA	-0.202175	-0.550541	-0.491213	1.09575
sp|Q641Q2|WAC2A_HUMAN	Q641Q2	WASHC2A	WASH complex subunit 2A OS=Homo sapiens OX=9606 GN=WASHC2A PE=1 SV=3	620	79.51	KASALLFSSDEEDQWNIPASQTHLASDSR	[9] Phospho (ST)	SALLFSS*DEEDQW	sp|Q641Q2|WAC2A_HUMAN	121650	58080.3	91292.4	170123	150854	110989	91292.4	150854	NA	0.432015	0.483841	0.0803029	NA	0.110489	NA	0.483841	1.37703	0.281854	1.09527
sp|P49792|RBP2_HUMAN	P49792	RANBP2	E3 SUMO-protein ligase RanBP2 OS=Homo sapiens OX=9606 GN=RANBP2 PE=1 SV=2	2293	122.7	LNQSGTSVGTDEESDVTQEEER	[10] Phospho (ST)	SGTSVGT*DEESDV	sp|P49792|RBP2_HUMAN	70401.8	57562.5	63439.5	96221	67766.6	89178.1	63439.5	89178.1	NA	0.0928227	0.45074	0.0804018	NA	0.195878	NA	0.45074	0.235444	0.491309	1.09473
sp|Q5VUA4|ZN318_HUMAN	Q5VUA4	ZNF318	Zinc finger protein 318 OS=Homo sapiens OX=9606 GN=ZNF318 PE=1 SV=2	1037	92.79	TKSPKPAESPQSATK	[3] Phospho (ST)	EKFRTKS*PKPAES	sp|Q5VUA4|ZN318_HUMAN	191998	118613	365247	99606.5	113171	134124	191998	113171	NA	0.496713	-0.946777	0.0804106	NA	0.132995	NA	-0.946777	-0.0677527	-1.4453	1.09469
sp|Q9UHB6|LIMA1_HUMAN	Q9UHB6	LIMA1	LIM domain and actin-binding protein 1 OS=Homo sapiens OX=9606 GN=LIMA1 PE=1 SV=1	132	86.59	LRSPPEALVQGR	[3] Phospho (ST)	PRSRLRS*PPEALV	sp|Q9UHB6|LIMA1_HUMAN	354234	361205	388156	228340	218939	354462	361205	228340	NA	0.23192	-0.633523	0.0804703	NA	0.145454	NA	-0.633523	-0.722286	-0.131004	1.09436
sp|Q641Q2|WAC2A_HUMAN	Q641Q2	WASHC2A	WASH complex subunit 2A OS=Homo sapiens OX=9606 GN=WASHC2A PE=1 SV=3	619	72.88	ASALLFSSDEEDQWNIPASQTHLASDSR	[7] Phospho (ST)	ASALLFS*SDEEDQ	sp|Q641Q2|WAC2A_HUMAN	1.37577e+06	1.12163e+06	708923	1.66407e+06	1.51608e+06	948348	1.12163e+06	1.51608e+06	NA	0.0602772	0.419787	0.080504	NA	0.373462	NA	0.274477	0.434754	0.419787	1.09418
sp|Q9UQ35|SRRM2_HUMAN	Q9UQ35	SRRM2	Serine/arginine repetitive matrix protein 2 OS=Homo sapiens OX=9606 GN=SRRM2 PE=1 SV=2	440	97.24	HASSSPESPKPAPAPGSHR	[8] Phospho (ST)	ASSSPES*PKPAPA	sp|Q9UQ35|SRRM2_HUMAN	452472	168408	374705	556882	506589	543703	374705	543703	NA	0.510828	0.537065	0.0806073	NA	0.114032	NA	0.299544	1.58885	0.537065	1.09363
sp|P47756|CAPZB_HUMAN	P47756	CAPZB	F-actin-capping protein subunit beta OS=Homo sapiens OX=9606 GN=CAPZB PE=1 SV=4	263	44.69	ELSQVLTQR	[3] Phospho (ST)	QLQRELS*QVLTQR	sp|P47756|CAPZB_HUMAN	22152	45352.5	53828.9	18913.5	33500.1	27029.6	45352.5	27029.6	NA	0.256789	-0.437016	0.0807333	NA	0.266055	NA	-0.228019	-0.437016	-0.99384	1.09295
sp|Q9HBL0|TENS1_HUMAN	Q9HBL0	TNS1	Tensin-1 OS=Homo sapiens OX=9606 GN=TNS1 PE=1 SV=2	920	20.1	SPGVRSPVQCVSPELALTIALNPGGRPK	[6] Phospho (ST)	RSPGVRS*PVQCVS	sp|Q9HBL0|TENS1_HUMAN	51475.9	29622.1	80688.1	53414.7	56252.8	182484	51475.9	56252.8	NA	0.362818	0.925252	0.0808288	NA	0.308863	NA	0.0533384	0.925252	1.17734	1.09243
sp|P46821|MAP1B_HUMAN	P46821	MAP1B	Microtubule-associated protein 1B OS=Homo sapiens OX=9606 GN=MAP1B PE=1 SV=2	1298	94.25	VSAEAEVAPVSPEVTQEVVEEHCASPEDK	[11] Phospho (ST)	AEVAPVS*PEVTQE	sp|P46821|MAP1B_HUMAN	5.06622e+06	1.5198e+07	7.46411e+06	7.16647e+06	1.75426e+07	1.61332e+07	7.46411e+06	1.61332e+07	NA	0.331571	0.500353	0.0808427	NA	0.330264	NA	0.500353	0.206982	1.11199	1.09236
sp|O60784|TOM1_HUMAN	O60784	TOM1	Target of Myb protein 1 OS=Homo sapiens OX=9606 GN=TOM1 PE=1 SV=2	160	26.53	GLEFPMTDLDMLSPIHTPQR	[13] Phospho (ST)	TDLDMLS*PIHTPQ	sp|O60784|TOM1_HUMAN	9956.94	37403.6	61065.2	26674	38849.2	120154	37403.6	38849.2	NA	0.434044	0.976466	0.0809016	NA	0.394808	NA	1.42166	0.0547094	0.976466	1.09204
sp|Q14315|FLNC_HUMAN	Q14315	FLNC	Filamin-C OS=Homo sapiens OX=9606 GN=FLNC PE=1 SV=3	2179	10.65	TFTRSSHTYTR	[3] Phospho (ST)	RLTRTFT*RSSHTY	sp|Q14315|FLNC_HUMAN	7833.01	8834.84	11588.7	1080.35	3789.67	9846.38	8834.84	3789.67	NA	0.757835	-1.22113	0.0809157	NA	0.134349	NA	-2.85807	-1.22113	-0.23505	1.09197
sp|P40818|UBP8_HUMAN	P40818	USP8	Ubiquitin carboxyl-terminal hydrolase 8 OS=Homo sapiens OX=9606 GN=USP8 PE=1 SV=1	577	81.08	RCPTPEIQK	[4] Phospho (ST)	RGKRCPT*PEIQKK	sp|P40818|UBP8_HUMAN	62849.8	111561	105638	106650	127727	144659	105638	127727	NA	0.197757	0.453524	0.0809382	NA	0.210575	NA	0.762908	0.195235	0.453524	1.09185
sp|Q14157|UBP2L_HUMAN	Q14157	UBAP2L	Ubiquitin-associated protein 2-like OS=Homo sapiens OX=9606 GN=UBAP2L PE=1 SV=2	604	20.79	RYPSSISSSPQK	[4] Phospho (ST)	QTRRYPS*SISSSP	sp|Q14157|UBP2L_HUMAN	8323.8	4664.32	28229.2	1267.21	3082.26	18030.3	8323.8	3082.26	NA	0.594017	-0.646766	0.0809955	NA	0.30523	NA	-2.71558	-0.59768	-0.646766	1.09154
sp|P53814|SMTN_HUMAN	P53814	SMTN	Smoothelin OS=Homo sapiens OX=9606 GN=SMTN PE=1 SV=7	514	53.6	VNSPGTLAR	[3] Phospho (ST)	TITRVNS*PGTLAR	sp|P53814|SMTN_HUMAN	21261.1	8038.24	54129.9	11848.9	7592.33	30657.1	21261.1	11848.9	NA	0.320562	-0.820204	0.0810029	NA	0.528277	NA	-0.843466	-0.0823378	-0.820204	1.0915
sp|Q9H792|PEAK1_HUMAN	Q9H792	PEAK1	Inactive tyrosine-protein kinase PEAK1 OS=Homo sapiens OX=9606 GN=PEAK1 PE=1 SV=4	572	55.71	KNCHKSAPTSPTATNISSK	[10] Phospho (ST)	HKSAPTS*PTATNI	sp|Q9H792|PEAK1_HUMAN	355468	550533	527792	454283	659212	885011	527792	659212	NA	0.185474	0.35387	0.0810355	NA	0.26444	NA	0.35387	0.259914	0.745726	1.09132
sp|O60658|PDE8A_HUMAN	O60658	PDE8A	High affinity cAMP-specific and IBMX-insensitive 3',5'-cyclic phosphodiesterase 8A OS=Homo sapiens OX=9606 GN=PDE8A PE=1 SV=2	59	14.77	GAGLLESELRDGSGKK	[13] Phospho (ST)	SELRDGS*GKKVAV	sp|O60658|PDE8A_HUMAN	10583.8	12842.9	8700.61	10807.5	4443.52	2946.86	10583.8	4443.52	NA	0.689258	-1.5312	0.0812991	NA	0.108365	NA	0.0301714	-1.5312	-1.56194	1.08991
sp|O15169|AXIN1_HUMAN	O15169	AXIN1	Axin-1 OS=Homo sapiens OX=9606 GN=AXIN1 PE=1 SV=2	726	10.12	RASRAPSKQR	[7] Phospho (ST)	RASRAPS*KQRYVQ	sp|O15169|AXIN1_HUMAN	56598.6	6522.97	25988.1	13441.2	6441.9	10070.8	25988.1	10070.8	NA	0.738399	-1.36768	0.0813423	NA	0.223097	NA	-2.0741	-0.0180439	-1.36768	1.08968
sp|Q05655|KPCD_HUMAN	Q05655	PRKCD	Protein kinase C delta type OS=Homo sapiens OX=9606 GN=PRKCD PE=1 SV=2	645	14.97	ARLSYSDK	[4] Phospho (ST)	NEKARLS*YSDKNL	sp|Q05655|KPCD_HUMAN	37780.2	2745.43	35876.3	15027.5	1099.04	35976.2	35876.3	15027.5	NA	0.580682	-1.32079	0.0813769	NA	0.617453	NA	-1.33003	-1.32079	0.00401149	1.0895
sp|Q6VY07|PACS1_HUMAN	Q6VY07	PACS1	Phosphofurin acidic cluster sorting protein 1 OS=Homo sapiens OX=9606 GN=PACS1 PE=1 SV=2	519	36.24	QLSKPLSER	[3] Phospho (ST)	LKERQLS*KPLSER	sp|Q6VY07|PACS1_HUMAN	114905	132588	170931	98951.3	98372.1	91934.9	132588	98372.1	NA	0.229105	-0.430625	0.0814257	NA	0.104553	NA	-0.215651	-0.430625	-0.894727	1.08924
sp|Q92625|ANS1A_HUMAN	Q92625	ANKS1A	Ankyrin repeat and SAM domain-containing protein 1A OS=Homo sapiens OX=9606 GN=ANKS1A PE=1 SV=4	620	32.48	AELKLSR	[6] Phospho (ST)	KAELKLS*RSLSKS	sp|Q92625|ANS1A_HUMAN	27329.1	10068.7	94350.3	9114.49	3533.07	96363.1	27329.1	9114.49	NA	0.689777	-1.51089	0.0814435	NA	0.509255	NA	-1.5842	-1.51089	0.0304528	1.08914
sp|Q8TD55|PKHO2_HUMAN	Q8TD55	PLEKHO2	Pleckstrin homology domain-containing family O member 2 OS=Homo sapiens OX=9606 GN=PLEKHO2 PE=1 SV=1	232	113.01	APTPVSASSEVSPESQEDSETPAEEDSGSEQPPNSVLPDK	[3] Phospho (ST)	VGERAPT*PVSASS	sp|Q8TD55|PKHO2_HUMAN	865626	1.50545e+06	964547	1.23802e+06	1.72129e+06	1.39712e+06	964547	1.39712e+06	NA	0.127637	0.516224	0.0815203	NA	0.252845	NA	0.516224	0.193295	0.53453	1.08873
sp|Q13459|MYO9B_HUMAN	Q13459	MYO9B	Unconventional myosin-IXb OS=Homo sapiens OX=9606 GN=MYO9B PE=1 SV=3	2141	41.88	RRYSDPPTYCLPPASGQTNG	[4] Phospho (ST)	GAKRRYS*DPPTYC	sp|Q13459|MYO9B_HUMAN	241444	324025	230982	308825	393837	329576	241444	329576	NA	0.0829709	0.355101	0.0815834	NA	0.212587	NA	0.355101	0.281494	0.512832	1.0884
sp|Q7Z569|BRAP_HUMAN	Q7Z569	BRAP	BRCA1-associated protein OS=Homo sapiens OX=9606 GN=BRAP PE=1 SV=2	117	44.79	ECINAAPDSPSK	[9] Phospho (ST)	INAAPDS*PSKQLP	sp|Q7Z569|BRAP_HUMAN	77416.1	81685.5	91954.7	104322	112895	109349	81685.5	109349	NA	0.078752	0.430338	0.0816262	NA	0.155376	NA	0.430338	0.466828	0.249939	1.08817
sp|Q9H1B7|I2BPL_HUMAN	Q9H1B7	IRF2BPL	Interferon regulatory factor 2-binding protein-like OS=Homo sapiens OX=9606 GN=IRF2BPL PE=1 SV=1	658	12.91	NSSSPVSPASVPGQR	[3] Phospho (ST)	SARRNSS*SPVSPA	sp|Q9H1B7|I2BPL_HUMAN	189568	109778	114759	233698	153783	145261	114759	153783	NA	0.0685092	0.340035	0.0818842	NA	0.337149	NA	0.301928	0.486309	0.340035	1.0868
sp|Q9NYV4|CDK12_HUMAN	Q9NYV4	CDK12	Cyclin-dependent kinase 12 OS=Homo sapiens OX=9606 GN=CDK12 PE=1 SV=2	301	24.94	QRSVSPYSR	[3] Phospho (ST)	YSRRQRS*VSPYSR	sp|Q9NYV4|CDK12_HUMAN	42449.4	609.825	534.793	41124.3	1859.1	1814.12	609.825	1859.1	NA	0.530909	1.60814	0.0818848	0.171896	0.628728	0.701347	-0.0457543	1.60814	1.76222	1.0868
sp|Q9NYV4|CDK12_HUMAN	Q9NYV4	CDK12	Cyclin-dependent kinase 12 OS=Homo sapiens OX=9606 GN=CDK12 PE=1 SV=2	303	24.94	QRSVSPYSR	[5] Phospho (ST)	RRQRSVS*PYSRRR	sp|Q9NYV4|CDK12_HUMAN	42449.4	609.825	534.793	41124.3	1859.1	1814.12	609.825	1859.1	NA	0.530909	1.60814	0.0818848	0.171896	0.628728	0.701347	-0.0457543	1.60814	1.76222	1.0868
sp|Q08AD1|CAMP2_HUMAN	Q08AD1	CAMSAP2	Calmodulin-regulated spectrin-associated protein 2 OS=Homo sapiens OX=9606 GN=CAMSAP2 PE=1 SV=3	1019	18.37	RFSPSQVPIQTR	[3] Phospho (ST)	PRLRRFS*PSQVPI	sp|Q08AD1|CAMP2_HUMAN	72496.3	71864.8	100292	54592.7	47736	85692.2	72496.3	54592.7	NA	0.125667	-0.409199	0.0818884	NA	0.274385	NA	-0.409199	-0.590207	-0.226968	1.08678
sp|P22059|OSBP1_HUMAN	P22059	OSBP	Oxysterol-binding protein 1 OS=Homo sapiens OX=9606 GN=OSBP PE=1 SV=1	238	75.59	SLSELESLKLPAESNEK	[1] Phospho (ST)	GTALQRS*LSELES	sp|P22059|OSBP1_HUMAN	21548.2	34483.1	11026.7	27275.8	44312	26055.5	21548.2	27275.8	NA	0.383384	0.361809	0.0819029	NA	0.249913	NA	0.340055	0.361809	1.24059	1.0867
sp|O95425|SVIL_HUMAN	O95425	SVIL	Supervillin OS=Homo sapiens OX=9606 GN=SVIL PE=1 SV=2	673	28.91	CTSHSETPTVDDEEKVDER	[3] Phospho (ST)	ESDRCTS*HSETPT	sp|O95425|SVIL_HUMAN	1566.94	21206.8	2673.02	5964.16	20472.4	17447.2	2673.02	17447.2	NA	0.738427	1.92837	0.0820143	0.171896	0.21698	0.425846	1.92837	-0.0508521	2.70645	1.08611
sp|P47974|TISD_HUMAN	P47974	ZFP36L2	mRNA decay activator protein ZFP36L2 OS=Homo sapiens OX=9606 GN=ZFP36L2 PE=1 SV=3	125	71.94	DRSFSENGDR	[5] Phospho (ST)	FRDRSFS*ENGDRS	sp|P47974|TISD_HUMAN	55028	37867.2	55153.1	66489.3	61981.3	69431.3	55028	66489.3	NA	0.171179	0.332146	0.0820485	NA	0.162471	NA	0.272956	0.710882	0.332146	1.08593
sp|Q9Y4F5|C170B_HUMAN	Q9Y4F5	CEP170B	Centrosomal protein of 170 kDa protein B OS=Homo sapiens OX=9606 GN=CEP170B PE=1 SV=4	870	14.33	QESFTKEPASGPPAPGKPPHISSHPLLQDLAATR	[5] Phospho (ST)	LRQESFT*KEPASG	sp|Q9Y4F5|C170B_HUMAN	185200	145716	194077	265932	185252	236248	185200	236248	NA	0.0870501	0.346329	0.0820952	NA	0.221947	NA	0.521969	0.346329	0.28367	1.08568
sp|O95671|ASML_HUMAN	O95671	ASMTL	Probable bifunctional dTTP/UTP pyrophosphatase/methyltransferase protein OS=Homo sapiens OX=9606 GN=ASMTL PE=1 SV=3	21	34.38	VVLASASPR	[7] Phospho (ST)	VVLASAS*PRRQEI	sp|O95671|ASML_HUMAN	3468.34	407.869	9949.13	617.017	122.335	10167.3	3468.34	617.017	NA	0.912482	-1.73726	0.0821034	0.171896	0.50332	0.61986	-2.49086	-1.73726	0.0312938	1.08564
sp|O43493|TGON2_HUMAN	O43493	TGOLN2	Trans-Golgi network integral membrane protein 2 OS=Homo sapiens OX=9606 GN=TGOLN2 PE=1 SV=3	224	54.3	DGSNKSGAEEQGPIDGPSK	[6] Phospho (ST)	KDGSNKS*GAEEQG	sp|O43493|TGON2_HUMAN	36954.9	90291.6	36089.9	36175.1	44779.6	15993.8	36954.9	36175.1	NA	0.461809	-1.01175	0.0824274	NA	0.249241	NA	-0.0307684	-1.01175	-1.17408	1.08393
sp|Q6VY07|PACS1_HUMAN	Q6VY07	PACS1	Phosphofurin acidic cluster sorting protein 1 OS=Homo sapiens OX=9606 GN=PACS1 PE=1 SV=2	781	76.29	VGLVEDSPSTAGDGDDSPVVSLTVPSTSPPSSSGLSR	[28] Phospho (ST)	LTVPSTS*PPSSSG	sp|Q6VY07|PACS1_HUMAN	182152	339711	291155	221353	496802	368348	291155	368348	NA	0.0994669	0.339283	0.0824419	NA	0.401402	NA	0.281206	0.548363	0.339283	1.08385
sp|Q6ZS17|RIPR1_HUMAN	Q6ZS17	RIPOR1	Rho family-interacting cell polarization regulator 1 OS=Homo sapiens OX=9606 GN=RIPOR1 PE=1 SV=1	351	63.08	FSTYSQSPPDTPSLR	[7] Phospho (ST)	FSTYSQS*PPDTPS	sp|Q6ZS17|RIPR1_HUMAN	848998	74517	154089	705051	38040.1	26957.9	154089	38040.1	NA	0.648691	-0.97005	0.0824499	NA	0.453043	NA	-0.268033	-0.97005	-2.51499	1.08381
sp|Q9Y2K5|R3HD2_HUMAN	Q9Y2K5	R3HDM2	R3H domain-containing protein 2 OS=Homo sapiens OX=9606 GN=R3HDM2 PE=1 SV=3	349	51	ASSFSGISILTR	[3] Phospho (ST)	PVTKASS*FSGISI	sp|Q9Y2K5|R3HD2_HUMAN	102658	20563	38524.7	51706.9	19470.5	22600.1	38524.7	22600.1	NA	0.346962	-0.769457	0.0825274	NA	0.426536	NA	-0.989421	-0.0787589	-0.769457	1.0834
sp|O95359|TACC2_HUMAN	O95359	TACC2	Transforming acidic coiled-coil-containing protein 2 OS=Homo sapiens OX=9606 GN=TACC2 PE=1 SV=3	2359	87.87	MQESPKLPQQSYNFDPDTCDESVDPFK	[4] Phospho (ST)	TSKMQES*PKLPQQ	sp|O95359|TACC2_HUMAN	121668	217156	206943	173144	243320	340966	206943	243320	NA	0.189349	0.509023	0.0825354	NA	0.289073	NA	0.509023	0.164124	0.720391	1.08336
sp|Q9NZ09|UBAP1_HUMAN	Q9NZ09	UBAP1	Ubiquitin-associated protein 1 OS=Homo sapiens OX=9606 GN=UBAP1 PE=1 SV=1	146	42.73	VLSPPHIK	[3] Phospho (ST)	TKQKVLS*PPHIKA	sp|Q9NZ09|UBAP1_HUMAN	13983.6	23988.1	69516.5	23063.2	29034.9	87194	23988.1	29034.9	NA	0.176278	0.326874	0.0825968	NA	0.599089	NA	0.72186	0.275467	0.326874	1.08304
sp|Q12834|CDC20_HUMAN	Q12834	CDC20	Cell division cycle protein 20 homolog OS=Homo sapiens OX=9606 GN=CDC20 PE=1 SV=2	70	70.31	VQTTPSKPGGDR	[4] Phospho (ST)	SSKVQTT*PSKPGG	sp|Q12834|CDC20_HUMAN	40334.9	24317.9	100900	20432.3	23611	50580.7	40334.9	23611	NA	0.408787	-0.981174	0.082676	NA	0.343535	NA	-0.981174	-0.0425581	-0.996265	1.08262
sp|P18085|ARF4_HUMAN	P18085	ARF4	ADP-ribosylation factor 4 OS=Homo sapiens OX=9606 GN=ARF4 PE=1 SV=3	147	27.54	LGLQSLR	[5] Phospho (ST)	DKLGLQS*LRNRTW	sp|P18085|ARF4_HUMAN	1416.48	609.507	2100.14	48.8613	49.2323	2400.27	1416.48	49.2323	NA	1.49504	-3.62997	0.0826808	0.171896	0.149264	0.411879	-4.85748	-3.62997	0.192709	1.0826
sp|Q01484|ANK2_HUMAN	Q01484	ANK2	Ankyrin-2 OS=Homo sapiens OX=9606 GN=ANK2 PE=1 SV=4	1461	62.09	ESESDQEQEEEIDMTSEK	[4] Phospho (ST)	YTKESES*DQEQEE	sp|Q01484|ANK2_HUMAN	2767.4	7284.85	1530.82	1216.38	5378.72	132.234	2767.4	1216.38	NA	0.774424	-1.18594	0.0827176	NA	0.280657	NA	-1.18594	-0.437636	-3.53314	1.0824
sp|Q2NKX8|ERC6L_HUMAN	Q2NKX8	ERCC6L	DNA excision repair protein ERCC-6-like OS=Homo sapiens OX=9606 GN=ERCC6L PE=1 SV=1	1098	15.84	SLINMVLDHVEDMEER	[1] Phospho (ST)	SLASRRS*LINMVL	sp|Q2NKX8|ERC6L_HUMAN	49.1599	11615.7	4390.81	48.8613	5017.87	1369.44	4390.81	1369.44	NA	0.628536	-1.21093	0.0827616	NA	0.729416	NA	-0.00878974	-1.21093	-1.6809	1.08217
sp|Q9NZM4|BICRA_HUMAN	Q9NZM4	BICRA	BRD4-interacting chromatin-remodeling complex-associated protein OS=Homo sapiens OX=9606 GN=BICRA PE=1 SV=2	921	11.85	SPTPPPTLHLVPEPAAPPPPPPR	[3] Phospho (ST)	GPHKSPT*PPPTLH	sp|Q9NZM4|BICRA_HUMAN	112516	122172	96311.4	139103	157525	129202	112516	139103	NA	0.0408099	0.366661	0.0828402	NA	0.195412	NA	0.306022	0.366661	0.423853	1.08176
sp|Q15056|IF4H_HUMAN	Q15056	EIF4H	Eukaryotic translation initiation factor 4H OS=Homo sapiens OX=9606 GN=EIF4H PE=1 SV=5	14	24.89	AYSSFGGGR	[4] Phospho (ST)	DDRAYSS*FGGGRG	sp|Q15056|IF4H_HUMAN	3406.99	59.8889	8094.55	79.3928	74.0335	49.206	3406.99	74.0335	NA	1.67186	-5.42335	0.0829424	0.171896	0.0700525	0.350984	-5.42335	0.30589	-7.36197	1.08122
sp|P29590|PML_HUMAN	P29590	PML	Protein PML OS=Homo sapiens OX=9606 GN=PML PE=1 SV=3	40	11.72	QPSPSPSPTER	[7] Phospho (ST)	QPSPSPS*PTERAP	sp|P29590|PML_HUMAN	31205	47512.5	32048.4	51973.2	64551.8	36657	32048.4	51973.2	NA	0.188739	0.442152	0.0830092	NA	0.233466	NA	0.73599	0.442152	0.193837	1.08087
sp|Q14865|ARI5B_HUMAN	Q14865	ARID5B	AT-rich interactive domain-containing protein 5B OS=Homo sapiens OX=9606 GN=ARID5B PE=1 SV=3	539	46.01	VAEEAGEKGPTPPLPSAPLAPEK	[11] Phospho (ST)	AGEKGPT*PPLPSA	sp|Q14865|ARI5B_HUMAN	124148	156808	126140	174306	193471	158724	126140	174306	NA	0.0708552	0.33149	0.0830822	NA	0.18928	NA	0.489568	0.303117	0.33149	1.08049
sp|Q03164|KMT2A_HUMAN	Q03164	KMT2A	Histone-lysine N-methyltransferase 2A OS=Homo sapiens OX=9606 GN=KMT2A PE=1 SV=5	2172	12.68	SPGCRPLPSAGSPTPTTHEIVTVGDPLLSSGLR	[17] Phospho (ST)	GSPTPTT*HEIVTV	sp|Q03164|KMT2A_HUMAN	26904.2	43177.2	18840.7	35576.9	57122.1	57085.8	26904.2	57085.8	NA	0.521045	0.403778	0.0831619	NA	0.10467	NA	0.403107	0.403778	1.59928	1.08008
sp|P52565|GDIR1_HUMAN	P52565	ARHGDIA	Rho GDP-dissociation inhibitor 1 OS=Homo sapiens OX=9606 GN=ARHGDIA PE=1 SV=3	47	16.12	SIQEIQELDKDDESLRK	[14] Phospho (ST)	LDKDDES*LRKYKE	sp|P52565|GDIR1_HUMAN	55124.3	21194	35876.4	48972.9	14797.1	17803.8	35876.4	17803.8	NA	0.282461	-0.518343	0.0833078	NA	0.388697	NA	-0.170704	-0.518343	-1.01085	1.07931
sp|Q9Y2W1|TR150_HUMAN	Q9Y2W1	THRAP3	Thyroid hormone receptor-associated protein 3 OS=Homo sapiens OX=9606 GN=THRAP3 PE=1 SV=2	243	56.86	ASAVSELSPR	[8] Phospho (ST)	SAVSELS*PRERSP	sp|Q9Y2W1|TR150_HUMAN	1.12582e+06	576368	3.26643e+06	221581	125327	3.53928e+06	1.12582e+06	221581	NA	1.01368	-2.20129	0.0833718	0.171896	0.339849	0.499971	-2.34507	-2.20129	0.11574	1.07898
sp|Q96MH2|HEXI2_HUMAN	Q96MH2	HEXIM2	Protein HEXIM2 OS=Homo sapiens OX=9606 GN=HEXIM2 PE=1 SV=1	76	83.36	TQSPGGCSAEAVLAR	[3] Phospho (ST)	RSPRTQS*PGGCSA	sp|Q96MH2|HEXI2_HUMAN	14233.7	46942.8	17379	24438.5	50720.2	27270.1	17379	27270.1	NA	0.228855	0.649974	0.083436	NA	0.406552	NA	0.779845	0.111659	0.649974	1.07865
sp|Q8N3F8|MILK1_HUMAN	Q8N3F8	MICALL1	MICAL-like protein 1 OS=Homo sapiens OX=9606 GN=MICALL1 PE=1 SV=2	640	38.86	KPSPAASPATK	[3] Phospho (ST)	PFNRKPS*PAASPA	sp|Q8N3F8|MILK1_HUMAN	61749.5	6453.94	23395.2	75150.3	10389.9	29076.1	23395.2	29076.1	NA	0.161977	0.313622	0.0835649	NA	0.706681	NA	0.283351	0.686928	0.313622	1.07798
sp|Q9Y232|CDYL_HUMAN	Q9Y232	CDYL	Chromodomain Y-like protein OS=Homo sapiens OX=9606 GN=CDYL PE=1 SV=2	201	34.53	ILVPKSPVK	[6] Phospho (ST)	KILVPKS*PVKSRT	sp|Q9Y232|CDYL_HUMAN	95043.4	54691.4	240430	21237.1	22055.5	235369	95043.4	22055.5	NA	0.737369	-1.31017	0.0836559	NA	0.341737	NA	-2.162	-1.31017	-0.030696	1.0775
sp|Q12802|AKP13_HUMAN	Q12802	AKAP13	A-kinase anchor protein 13 OS=Homo sapiens OX=9606 GN=AKAP13 PE=1 SV=2	1565	55.66	HSWGPGK	[2] Phospho (ST)	SPFRRHS*WGPGKN	sp|Q12802|AKP13_HUMAN	68079.7	55739.5	81589.5	110267	130570	88304.7	68079.7	110267	NA	0.376076	0.695701	0.0837334	NA	0.0634272	NA	0.695701	1.22805	0.114108	1.0771
sp|Q86YS7|C2CD5_HUMAN	Q86YS7	C2CD5	C2 domain-containing protein 5 OS=Homo sapiens OX=9606 GN=C2CD5 PE=1 SV=1	260	30.54	LSSPAAFLPACNSPSKEMK	[13] Phospho (ST)	FLPACNS*PSKEMK	sp|Q86YS7|C2CD5_HUMAN	22438	32203.6	17545.9	27478.1	50262.3	65452.6	22438	50262.3	NA	0.626211	0.642255	0.0839444	NA	0.078558	NA	0.292339	0.642255	1.89932	1.07601
sp|Q68DQ2|CRBG3_HUMAN	Q68DQ2	CRYBG3	Very large A-kinase anchor protein OS=Homo sapiens OX=9606 GN=CRYBG3 PE=1 SV=3	2902	25.46	ASDTCLDVIGGRDTPGAK	[14] Phospho (ST)	VIGGRDT*PGAKVA	sp|Q68DQ2|CRBG3_HUMAN	13479.3	17506.1	20137.7	16083.4	29422.3	25567.6	17506.1	25567.6	NA	0.189832	0.344416	0.0842447	NA	0.244509	NA	0.254823	0.749053	0.344416	1.07446
sp|Q15131|CDK10_HUMAN	Q15131	CDK10	Cyclin-dependent kinase 10 OS=Homo sapiens OX=9606 GN=CDK10 PE=1 SV=1	196	24.4	AYGVPVKPMTPK	[10] Phospho (ST)	VPVKPMT*PKVVTL	sp|Q15131|CDK10_HUMAN	6631.44	5241.6	6025.26	3822.2	1541.53	5388.65	6025.26	3822.2	NA	0.51048	-0.79492	0.0844298	NA	0.130796	NA	-0.79492	-1.76565	-0.161101	1.0735
sp|O75781|PALM_HUMAN	O75781	PALM	Paralemmin-1 OS=Homo sapiens OX=9606 GN=PALM PE=1 SV=2	162	27.77	TVDGSPMMK	[5] Phospho (ST)	LRTVDGS*PMMKAA	sp|O75781|PALM_HUMAN	107719	79783.6	76805.5	84590.7	57349.4	62914.9	79783.6	62914.9	NA	0.0659115	-0.348706	0.0844741	NA	0.258389	NA	-0.348706	-0.476314	-0.287808	1.07328
[truncated: 9,180 more rows]
