# Supplementary material for: Modulation of Human Adipose Stem Cells’ Neurotrophic Capacity Using a Variety of Growth Factors for Neural Tissue Engineering Applications: Axonal Growth, Transcriptional, and Phosphoproteomic Analyses In Vitro
Source: Cells. 2020 Aug 21;9(9):1939. doi: 10.3390/cells9091939 (PMC7565501; doi:10.3390/cells9091939)
Supplement: Supplementary file 1 [file cells-09-01939-s001.zip › Tables S2.xlsx]

## Sheet: Table S2
Supplemental Table 2: Results of the quantiative phosphoproteomics analysis of chicken DRG cells as provided by label-free quantification followed by SafeQuant data analysis
										DRG5			DRG1			DRG2			DRG3			DRG4
proteinName	ac	geneName	proteinDescription	modifCoord	idScore	peptide	ptm	motifX	allAccessions	013_Chick	014_Chick	015_Chick	001_Chick	002_Chick	003_Chick	004_Chick	005_Chick	006_Chick	007_Chick	008_Chick	009_Chick	010_Chick	011_Chick	012_Chick	medianInt_Condition1	medianInt_Condition2	medianInt_Condition3	medianInt_Condition4	medianInt_Condition5	cv_Condition1	cv_Condition2	cv_Condition3	cv_Condition4	cv_Condition5	log2ratio_Condition2	log2ratio_Condition3	log2ratio_Condition4	log2ratio_Condition5	fracNAFeatures.Condition1	fracNAFeatures.Condition2	fracNAFeatures.Condition3	fracNAFeatures.Condition4	fracNAFeatures.Condition5	pValue_Condition2	pValue_Condition3	pValue_Condition4	pValue_Condition5	pValue_Condition2	pValue_Condition3
tr|F1NCD3|F1NCD3_CHICK	F1NCD3	KCNJ3	G protein-activated inward rectifier potassium channel 1 OS=Gallus gallus OX=9031 GN=KCNJ3 PE=3 SV=3	434	25.36	ISSVPGNSEEK	[3] Phospho (ST)	KLQRISS*VPGNSE	tr|F1NCD3|F1NCD3_CHICK	2936.72	1067.2	795.837	16110.5	19848.8	4788.34	23136.7	24855.6	9414.09	1299.17	1221.72	1279.13	29008.6	9533.68	10361	1067.2	16110.5	23136.7	1279.13	10361	NA	0.739729	0.55853	0.550843	0.201599	2.58898	3.56428	0.195089	3.3042	0	0	0	0	0	0.00119322	0.000496621	0.836397	0.000158195	2.92328	3.30397
tr|A0A1D5PJC2|A0A1D5PJC2_CHICK	A0A1D5PJC2	NA	Uncharacterized protein OS=Gallus gallus OX=9031 PE=4 SV=3	371	23.94	ASLAPISPGR	[7] Phospho (ST)	ASLAPIS*PGRYSP	tr|A0A1D5PJC2|A0A1D5PJC2_CHICK	493.695	845.204	302.907	1912.02	3433.46	767.904	2130.25	3854.49	1959.92	662.94	574.101	596.248	4485	3667.92	2784.26	493.695	1912.02	2130.25	596.248	3667.92	NA	0.238514	0.230679	0.484664	0.367562	1.95341	2.18917	0.425259	3.18342	0	0	0	0	0	0.00139527	0.000561705	0.506572	0.00117635	2.85534	3.25049
tr|F1NKZ8|F1NKZ8_CHICK	F1NKZ8	CAMKK1	Calcium/calmodulin dependent protein kinase kinase 1 OS=Gallus gallus OX=9031 GN=CAMKK1 PE=4 SV=3	129	28.94	SSGSHLASSNTPGFGHYATGPSPR	[19] Phospho (ST)	GFGHYAT*GPSPRI	tr|F1NKZ8|F1NKZ8_CHICK	40842.6	39658.1	21350.9	135409	207173	74305.7	129153	198118	93021.5	65432.2	52758.4	18055.3	171107	130796	115130	39658.1	135409	129153	52758.4	130796	NA	0.263959	0.223094	0.304261	0.24479	1.79918	2.12327	0.411785	2.06675	0	0	0	0	0	0.000844019	0.00104068	0.394527	0.00128697	3.07365	2.98268
tr|A0A1D5P1K9|A0A1D5P1K9_CHICK	A0A1D5P1K9	EPB41L1	Erythrocyte membrane protein band 4.1 like 1 OS=Gallus gallus OX=9031 GN=EPB41L1 PE=4 SV=2	751	39.7	AVTTETTPTTSDNTTKPGK	[7] Phospho (ST)	AVTTETT*PTTSDN	tr|A0A1D5P1K9|A0A1D5P1K9_CHICK	2995.35	2389.81	522.296	7783.7	11887.2	2624.23	12589.8	12965.6	4664.53	5225.81	31.4463	198.087	10870.3	14040.6	8372.74	2389.81	7783.7	12589.8	198.087	10870.3	NA	0.330136	0.396678	1.28101	0.776324	2.31444	2.43972	-1.39873	2.55464	0	0	0	0	0	0.00154884	0.000915576	0.19196	0.0056695	2.80999	3.03831
tr|A0A3Q2UI10|A0A3Q2UI10_CHICK	A0A3Q2UI10	EHBP1	EH domain binding protein 1 OS=Gallus gallus OX=9031 GN=EHBP1 PE=4 SV=1	748	18.52	LGHMGSPESVR	[6] Phospho (ST)	KLGHMGS*PESVRE	tr|A0A3Q2UI10|A0A3Q2UI10_CHICK	1995.86	4720.75	716.454	14721.9	18066	2696.15	16359.4	16748.8	4312.23	2227.01	5625.41	1019.15	9834.74	9495	5659.22	1995.86	14721.9	16359.4	2227.01	9495	NA	0.414497	0.392815	0.128476	0.595203	1.93619	2.58949	0.252943	2.30088	0	0	0	0	0	0.000997175	0.00127364	0.270523	0.011858	3.00123	2.89495
tr|A0A3Q2U741|A0A3Q2U741_CHICK	A0A3Q2U741	ST5	Suppression of tumorigenicity 5 OS=Gallus gallus OX=9031 GN=ST5 PE=4 SV=1	605	35.33	INSIYSAK	[3] Phospho (ST)	LVQRINS*IYSAKR	tr|A0A3Q2U741|A0A3Q2U741_CHICK	6436.26	4813.27	11531.6	1332.61	313.415	466.963	167.139	321.484	280.286	1733.8	532.428	6114.22	1656.37	2871.75	1502.2	6436.26	466.963	280.286	1733.8	1656.37	NA	0.862601	0.616665	0.698268	0.734856	-3.94087	-5.2671	-1.89228	-1.9582	0	0	0	0	0	0.00124254	0.000180421	0.0162	0.0216002	2.90569	3.74371
tr|A0A1D5PD53|A0A1D5PD53_CHICK	A0A1D5PD53	MIA2	Uncharacterized protein OS=Gallus gallus OX=9031 GN=MIA2 PE=4 SV=1	938	14.67	IESPQSNTSATEQPEPQQET	[9] Phospho (ST)	SPQSNTS*ATEQPE	tr|A0A1D5PD53|A0A1D5PD53_CHICK	18.148	18.5975	18.541	1119.68	10210.4	758.246	4499.69	7877.2	918.607	2779.04	2167.1	18.3211	452.224	1075.91	18.5686	18.541	1119.68	4499.69	2167.1	452.224	NA	1.32386	0.778549	0.880238	1.02221	5.94713	7.95387	6.86451	4.63915	0	0	0	0	0	0.000565891	0.000302442	0.0450918	0.058876	3.24727	3.51936
tr|A0A1D5NXC8|A0A1D5NXC8_CHICK	A0A1D5NXC8	RIMS2	Regulating synaptic membrane exocytosis 2 OS=Gallus gallus OX=9031 GN=RIMS2 PE=4 SV=2	1199	18.9	SRSTSQLSQTEAGGKK	[5] Phospho (ST)	RKSRSTS*QLSQTE	tr|A0A1D5NXC8|A0A1D5NXC8_CHICK	423.342	195.145	229.92	4115.7	1615.98	1283.38	1804.24	1923.05	1734.65	1266.49	1023.47	123.077	2561.79	158.232	2386.65	229.92	1615.98	1804.24	1023.47	2386.65	NA	0.267333	0.389227	0.80558	0.833748	3.04979	2.91544	1.58094	2.59726	0	0	0	0	0	0.000178402	0.000847377	0.228809	0.0899805	3.7486	3.07192
tr|A0A1D5PK46|A0A1D5PK46_CHICK	A0A1D5PK46	AK5	Adenylate kinase 5 OS=Gallus gallus OX=9031 GN=AK5 PE=3 SV=2	61	28.94	VKWDTFVSPEKK	[8] Phospho (ST)	KWDTFVS*PEKKAL	tr|A0A1D5PK46|A0A1D5PK46_CHICK	2578.25	2738.48	1636.55	6668.93	10531.6	6121.92	7785.59	8894.58	7499.6	2860.85	1839.67	1923.81	8413.43	8246.37	7080.07	2578.25	6668.93	7785.59	1923.81	8246.37	NA	0.206025	0.233402	0.277786	0.197505	1.90333	1.69955	0.15005	1.7063	0	0	0	0	0	0.00125457	0.00149595	0.837466	0.00158404	2.90151	2.82508
tr|F1NKZ2|F1NKZ2_CHICK	F1NKZ2	MAP7D2	MAP7 domain containing 2 OS=Gallus gallus OX=9031 GN=MAP7D2 PE=4 SV=5	242	24.53	SPYKPSPTR	[6] Phospho (ST)	KSPYKPS*PTRSTD	tr|F1NKZ2|F1NKZ2_CHICK	44263.2	23944	16639.5	146711	126228	46039.5	116820	119112	52699.2	39473.2	29193	13803.6	216427	87114.3	46789.3	23944	126228	116820	29193	87114.3	NA	0.347982	0.340804	0.21356	0.276731	1.72879	1.66316	-0.165236	1.86324	0	0	0	0	0	0.00165082	0.00272876	0.856938	0.0021752	2.7823	2.56403
tr|A0A1D5PKI0|A0A1D5PKI0_CHICK	A0A1D5PKI0	NA	H1 histone family member X OS=Gallus gallus OX=9031 PE=3 SV=2	153	11.83	KAAAAASR	[7] Phospho (ST)	KAAAAAS*RRAEKP	tr|A0A1D5PKI0|A0A1D5PKI0_CHICK	11880.1	17821.1	30203.8	2926.97	1321.47	1637.5	1035.64	637.62	6494.25	11204.2	15722.3	650.961	2494.81	589.983	3301.79	17821.1	1637.5	1035.64	11204.2	2494.81	NA	0.845861	0.819262	0.837168	0.755301	-3.75337	-3.51995	-0.180773	-3.19341	0	0	0	0	0	0.00148766	0.00277239	0.200734	0.00525258	2.8275	2.55715
tr|E1C0G0|E1C0G0_CHICK	E1C0G0	TBCEL	Ubiquitin-like domain-containing protein OS=Gallus gallus OX=9031 GN=TBCEL PE=4 SV=1	41	16.51	GPGMGVHVPATPQGSPMKDR	[15] Phospho (ST)	PATPQGS*PMKDRL	tr|E1C0G0|E1C0G0_CHICK	1239.28	1442.06	395.459	4237.19	8739.24	1831.75	5199.98	5893.92	3517.89	1724.52	4643.59	305.244	3469.43	3951.12	2763.94	1239.28	4237.19	5199.98	1724.52	3469.43	NA	0.281059	0.47943	0.709322	0.583373	2.21163	2.06901	0.476697	1.4852	0	0	0	0	0	0.000642721	0.00155928	0.274964	0.00804908	3.19198	2.80708
tr|F1P3R3|F1P3R3_CHICK	F1P3R3	MAP1A	Microtubule associated protein 1A OS=Gallus gallus OX=9031 GN=MAP1A PE=4 SV=4	114	26.04	KVAEQEEEQSQGSTNYSDWMK	[10] Phospho (ST)	EQEEEQS*QGSTNY	tr|F1P3R3|F1P3R3_CHICK	891.441	1828.76	1288.74	15373.9	17317.2	7190.04	19317.5	9478.36	15758.5	2758.04	4974.51	915.834	7472.65	3282.8	15614.8	1288.74	15373.9	15758.5	2758.04	7472.65	NA	0.551831	0.635032	0.589351	0.703232	3.24327	3.61209	1.44369	3.06741	0	0	0	0	0	0.000519813	0.00142999	0.173902	0.0194068	3.28415	2.84467
tr|A0A1D5P524|A0A1D5P524_CHICK	A0A1D5P524	KIF1C	Kinesin family member 1B OS=Gallus gallus OX=9031 GN=KIF1C PE=3 SV=2	1351	36.16	MADTGSPGMQR	[6] Phospho (ST)	KMADTGS*PGMQRR	tr|A0A1D5P524|A0A1D5P524_CHICK	1681.38	3201.68	3070.95	16422	11404.1	17274	10587.7	9914.32	10819.3	2280.07	5136.87	5043.65	2215.65	14811.4	6641.65	3070.95	16422	10587.7	5043.65	6641.65	NA	0.500172	0.403613	0.101352	0.636109	2.49185	1.81686	0.682061	1.11286	0	0	0	0	0	0.0011419	0.00219357	0.0595426	0.0470335	2.94237	2.65885
tr|R4GFL3|R4GFL3_CHICK	R4GFL3	NHSL2	NHS like 2 OS=Gallus gallus OX=9031 GN=NHSL2 PE=4 SV=2	509	29.85	RGSTNCALGYPSAGSEGSTSTDNVSLGPEPDGQR	[4] Phospho (ST)	EARRGST*NCALGY	tr|R4GFL3|R4GFL3_CHICK	1471.45	624.566	1380.58	4100	2677.93	8044.38	3479.51	1713.99	3319.93	19.9487	6556.04	11755.2	394.57	4831.2	2313.84	1380.58	4100	3319.93	6556.04	2313.84	NA	0.353525	0.0832761	0.878193	1.22973	2.10019	1.26587	3.08995	0.745008	0	0	0	0	0	0.00138909	0.00318273	0.968464	0.595635	2.85727	2.4972
tr|A0A1D5NUN8|A0A1D5NUN8_CHICK	A0A1D5NUN8	MAPT	Microtubule-associated protein OS=Gallus gallus OX=9031 GN=MAPT PE=4 SV=2	246	15.76	SGDRSGYSSPGSPGTPGSR	[8] Phospho (ST)	GDRSGYS*SPGSPG	tr|A0A1D5NUN8|A0A1D5NUN8_CHICK	18.148	625.452	18.541	2404.82	15500	263.142	11336.7	11660.1	952.659	18.2885	18.5462	18.3211	2102.22	2461.09	4060.66	18.541	2404.82	11336.7	18.3211	2461.09	NA	1.14532	1.47187	0.828118	0.952533	4.63123	5.68317	-0.0172111	6.85596	0	0	0	0	0	0.000897877	0.00328393	0.227558	0.0154223	3.04678	2.48361
tr|A0A3Q2UAA4|A0A3Q2UAA4_CHICK	A0A3Q2UAA4	AFAP1L2	Actin filament associated protein 1 like 2 OS=Gallus gallus OX=9031 GN=AFAP1L2 PE=4 SV=1	564	31.25	VYLDLTPVK	[6] Phospho (ST)	RVYLDLT*PVKSFL	tr|A0A3Q2UAA4|A0A3Q2UAA4_CHICK	143.276	164.182	172.238	1707.05	1317.96	587.706	1276.34	1388.65	438.903	381.336	1343.39	382.693	925.197	966.603	226.434	164.182	1317.96	1276.34	382.693	925.197	NA	0.546756	0.534655	0.762673	0.619147	3.00494	3.08031	1.41226	2.55763	0	0	0	0	0	0.00152411	0.00463674	0.0153269	0.0329473	2.81698	2.33379
tr|A0A1D5PPT9|A0A1D5PPT9_CHICK	A0A1D5PPT9	AFAP1L1	Actin filament associated protein 1 like 1 OS=Gallus gallus OX=9031 GN=AFAP1L1 PE=4 SV=2	58	32.95	SVPADPPPPLPTTPPPEDYYEEALPLGPGK	[13] Phospho (ST)	PPPLPTT*PPPEDY	tr|A0A1D5PPT9|A0A1D5PPT9_CHICK	9564.96	12016.5	7283.76	55080.4	43705.5	31092.8	31471.6	48015.7	14963.8	45643.7	36506.2	15610.1	15816.3	14817.2	7143.63	9564.96	43705.5	31471.6	36506.2	14817.2	NA	0.239144	0.315627	0.402853	0.263655	2.09382	1.71822	1.60312	0.302255	0	0	0	0	0	0.000522502	0.00472715	0.00655291	0.253673	3.28191	2.3254
tr|E1BUP8|E1BUP8_CHICK	E1BUP8	AHNAK2	PDZ domain-containing protein OS=Gallus gallus OX=9031 GN=AHNAK2 PE=4 SV=4	3521	73.94	SEGSIGPTSPTLDHTESSAR	[9] Phospho (ST)	GSIGPTS*PTLDHT	tr|E1BUP8|E1BUP8_CHICK	192450	223789	252907	52762.2	23414.2	30425.8	46568.6	70416.6	23823.3	235730	240431	847142	154465	345125	248986	223789	30425.8	46568.6	240431	248986	NA	0.563125	0.517832	0.675743	0.34725	-3.05524	-2.04705	0.292656	-0.0225405	0	0	0	0	0	0.000912221	0.00427251	0.167761	0.750364	3.0399	2.36932
sp|Q5ZMQ2|ACTG_CHICK	Q5ZMQ2	ACTG1	Actin, cytoplasmic 2 OS=Gallus gallus OX=9031 GN=ACTG1 PE=1 SV=1	233	20.84	LCYVALDFEQEMATAASSSSLEK	[18] Phospho (ST)	MATAASS*SSLEKS	sp|Q5ZMQ2|ACTG_CHICK	6373.45	4442.47	12003.1	71531.8	24600.2	43168	35484.7	10161.6	58017.3	13554.5	25290.5	33545.5	1821.5	7763.23	30854.3	6373.45	43168	35484.7	25290.5	7763.23	NA	0.584128	0.407026	0.535808	0.754036	2.46923	2.27308	1.48271	0.805295	0	0	0	0	0	0.00147297	0.00405519	0.00969641	0.878449	2.83181	2.39199
tr|F1NYH8|F1NYH8_CHICK	F1NYH8	EVL	WH1 domain-containing protein OS=Gallus gallus OX=9031 GN=EVL PE=4 SV=1	347	10.66	NPSMVK	[3] Phospho (ST)	LLSRNPS*MVKSCE	tr|F1NYH8|F1NYH8_CHICK	195.96	98.8568	52.3759	988.975	725.968	634.953	556.677	557.532	707.642	365.127	286.999	184.863	32591.5	264.543	252.968	98.8568	725.968	557.532	286.999	264.543	NA	0.441791	0.7547	0.304354	1.61997	2.87649	2.49564	1.53764	2.27198	0	0	0	0	0	0.0004248	0.00573134	0.00815577	0.0570442	3.37182	2.24174
tr|E1BY25|E1BY25_CHICK	E1BY25	WDR47	WD repeat domain 47 OS=Gallus gallus OX=9031 GN=WDR47 PE=4 SV=2	297	19.84	LSPYPSSPMR	[7] Phospho (ST)	LSPYPSS*PMRRPQ	tr|E1BY25|E1BY25_CHICK	1259.74	356.311	848.075	12827.5	6673.44	3875.26	5446.29	9541.7	3591.71	2490.25	4316.47	4392.13	2619.49	2649.42	988.003	848.075	6673.44	5446.29	4316.47	2619.49	NA	0.638893	1.10282	0.806754	0.951515	3.34805	2.11215	2.37265	1.05616	0	0	0	0	0	0.00108337	0.00885647	0.0144671	0.0865962	2.96522	2.05274
tr|A0A1D5P8W0|A0A1D5P8W0_CHICK	A0A1D5P8W0	USP20	Ubiquitin carboxyl-terminal hydrolase OS=Gallus gallus OX=9031 GN=USP20 PE=3 SV=1	429	25.47	ASPEMLPAPR	[2] Phospho (ST)	PVDGRAS*PEMLPA	tr|A0A1D5P8W0|A0A1D5P8W0_CHICK	1404.51	1630.95	297.353	5151.3	5555.18	839.446	3671.12	4820.59	504.352	3557.22	2336.57	596.849	3251.2	2324.49	288.729	1404.51	5151.3	3671.12	2336.57	2324.49	NA	0.131069	0.268942	0.276371	0.435295	1.76813	1.38615	1.00519	0.511203	0	0	0	0	0	0.000933612	0.00918319	0.0266104	0.164154	3.02983	2.03701
tr|A0A1D5P7H9|A0A1D5P7H9_CHICK	A0A1D5P7H9	KIF21B	Kinesin family member 21B OS=Gallus gallus OX=9031 GN=KIF21B PE=3 SV=2	1611	32.26	LWNYVPGLTPCLPR	[9] Phospho (ST)	NYVPGLT*PCLPRR	tr|A0A1D5P7H9|A0A1D5P7H9_CHICK	7278.22	3532.16	4210.68	22951.7	10060.9	18398.2	15280.8	5058.18	19407.8	4388.94	4326.99	7002.73	3609.53	6494.39	15156.2	4210.68	18398.2	15280.8	4388.94	6494.39	NA	0.232766	0.617348	0.457746	0.786874	1.65694	1.07006	0.292815	0.878643	0	0	0	0	0	0.00119078	0.0328704	0.806378	0.424204	2.92417	1.4832
tr|A0A1D5PFY1|A0A1D5PFY1_CHICK	A0A1D5PFY1	FAM13B	Rho-GAP domain-containing protein OS=Gallus gallus OX=9031 GN=FAM13B PE=4 SV=2	496	46.71	SWQEDSESGEAQLSPQAGR	[14] Phospho (ST)	SGEAQLS*PQAGRM	tr|A0A1D5PFY1|A0A1D5PFY1_CHICK	540.774	317.54	79.9968	3732.36	2831.56	490.238	5872.89	324.651	2814.4	1066.49	2787.12	685.598	2374.68	1810.08	2627.55	317.54	2831.56	2814.4	1066.49	2374.68	NA	0.196808	1.12085	0.601029	1.12236	2.78699	3.44097	3.09935	2.51104	0	0	0	0	0	0.000125896	0.0508511	0.0107449	0.0107029	3.89999	1.2937
tr|A0A3Q2UEB8|A0A3Q2UEB8_CHICK	A0A3Q2UEB8	WDTC1	WD and tetratricopeptide repeats 1 OS=Gallus gallus OX=9031 GN=WDTC1 PE=4 SV=1	527	26.27	KDSISEDEMVLR	[5] Phospho (ST)	GRKDSIS*EDEMVL	tr|A0A3Q2UEB8|A0A3Q2UEB8_CHICK	3976.99	2511.93	731.014	393.029	524.835	184.687	134.115	1758.41	1069.54	1926.24	1214.01	2520.69	1542.27	1204.56	336.969	2511.93	393.029	1069.54	1926.24	1204.56	NA	0.424312	0.976719	1.16274	0.109537	-2.25886	-0.51453	-1.04589	-1.11728	0	0	0	0	0	0.00110768	0.235412	0.889132	0.00508082	2.95558	0.628171
tr|Q5ZJL3|Q5ZJL3_CHICK	Q5ZJL3	PSMF1	Uncharacterized protein OS=Gallus gallus OX=9031 GN=PSMF1 PE=2 SV=1	183	54.43	APSWPSPLNPFAVGGQDLDPLGGR	[3] Phospho (ST)	AGARAPS*WPSPLN	tr|Q5ZJL3|Q5ZJL3_CHICK	12990.5	18557.7	25382.1	4717.11	6285.15	10224.2	7067.09	10227.9	28121.8	17571.3	17564.3	7489.04	10823.6	15802.6	11267.9	18557.7	6285.15	10227.9	17564.3	11267.9	NA	0.0879002	0.440572	0.616975	0.324457	-1.46148	-0.859509	-0.0793687	-0.263279	0	0	0	0	0	0.0016754	0.165668	0.413028	0.135761	2.77588	0.780762
tr|A0A1D5PPG9|A0A1D5PPG9_CHICK	A0A1D5PPG9	RTN4	Reticulon OS=Gallus gallus OX=9031 GN=RTN4 PE=4 SV=3	829	61.1	GLSPSSPVSVEDDFVMLVDPK	[9] Phospho (ST)	SPSSPVS*VEDDFV	tr|A0A1D5PPG9|A0A1D5PPG9_CHICK	11030.7	21620.4	21784.6	3745.93	6341.66	4149.15	6510.6	10557.5	21987.7	14194.1	9090.75	3358.11	15083.3	9443.82	9395.61	21620.4	4149.15	10557.5	9090.75	9443.82	NA	0.278122	0.396762	0.954459	0.723164	-1.76946	-0.760657	-1.24993	-1.19495	0	0	0	0	0	0.00126823	0.118711	0.140149	0.219433	2.8968	0.925511
tr|A0A1D5P2Q0|A0A1D5P2Q0_CHICK	A0A1D5P2Q0	MYO9B	Uncharacterized protein OS=Gallus gallus OX=9031 GN=MYO9B PE=3 SV=2	1941	10.33	IKMDEISQLEAAESIAFR	[7] Phospho (ST)	IKMDEIS*QLEAAE	tr|A0A1D5P2Q0|A0A1D5P2Q0_CHICK	427.299	104.919	191.506	7579.18	753.692	1430	262.618	140.361	194.041	188.312	512.441	405.024	24200.9	206.764	82.1809	191.506	1430	194.041	405.024	206.764	NA	0.556971	0.366432	0.904905	1.62691	2.90056	0.0189675	1.08062	0.978717	0	0	0	0	0	0.000379727	0.790868	0.380364	0.292371	3.42053	0.101896
tr|A0A1D5NXF6|A0A1D5NXF6_CHICK	A0A1D5NXF6	DIP2B	Disco interacting protein 2 homolog B OS=Gallus gallus OX=9031 GN=DIP2B PE=4 SV=2	50	57.08	TQTPTPSATPAPAPSSSSSK	[3] Phospho (ST)	KESRTQT*PTPSAT	tr|A0A1D5NXF6|A0A1D5NXF6_CHICK	917.197	3617.09	10285.2	17.9874	18.4026	18.2787	17.5947	1993.08	14346.5	18.2885	2047.18	6204.05	1227.32	18.4552	14184.3	3617.09	18.2787	1993.08	2047.18	1227.32	NA	1.0749	1.05907	0.823799	0.861452	-7.61878	-0.859834	-0.821195	0.420205	0	0	0	0	0	0.000205785	0.194648	0.103186	0.319389	3.68659	0.71075
tr|A0A1D5PD66|A0A1D5PD66_CHICK	A0A1D5PD66	LOC107053055	FH2 domain-containing protein OS=Gallus gallus OX=9031 GN=LOC107053055 PE=4 SV=3	561	12.32	RQESFHKK	[4] Phospho (ST)	FTRRQES*FHKKEK	tr|A0A1D5PD66|A0A1D5PD66_CHICK	235.435	332.038	86.0466	652.93	1050.85	414.569	122603	409.245	37.6088	1329.84	91.5879	88.9035	16027.1	196.765	36.3629	235.435	652.93	409.245	91.5879	196.765	NA	0.302691	1.72375	1.2539	1.69388	1.66214	0.30162	0.0471226	-0.754875	0	0	0	0	0	0.00151449	0.284656	0.812439	0.47675	2.81973	0.54568
tr|A0A1D5P141|A0A1D5P141_CHICK	A0A1D5P141	C5H11orf49	Chromosome 11 open reading frame 49 OS=Gallus gallus OX=9031 GN=C5H11orf49 PE=4 SV=1	325	15.55	LVAQVSGLSISAPTSSSGDTANFHGRNSPR	[28] Phospho (ST)	NFHGRNS*PRINSP	tr|A0A1D5P141|A0A1D5P141_CHICK	1779.11	1429.46	4368.34	405.587	568.555	1245.47	1302.09	2084.68	7181.13	305.612	34.7504	978.034	690.153	902.729	7858.71	1779.11	568.555	2084.68	305.612	902.729	NA	0.284522	0.377144	0.739447	0.802859	-1.81039	0.544359	-2.54138	-0.663102	0	0	0	0	0	0.00160524	0.45536	0.00964285	0.486021	2.79446	0.341645
tr|A0A1D5P140|A0A1D5P140_CHICK	A0A1D5P140	SPEN	Spen family transcriptional repressor OS=Gallus gallus OX=9031 GN=SPEN PE=4 SV=1	1873	11.95	SSSPRGEVQK	[3] Phospho (ST)	KLKRSSS*PRGEVQ	tr|A0A1D5P140|A0A1D5P140_CHICK	223.15	5203.12	20.2942	3073.14	54524.3	427.728	165.822	2716.79	259.183	62839.3	2299.9	4587.03	5160.84	75.5084	3074.94	223.15	3073.14	259.183	4587.03	3074.94	NA	0.358972	1.49805	0.87921	1.40194	3.78363	-0.428377	7.82035	4.53152	0	0	0	0	0	7.71898e-05	0.49494	0.0798281	0.560412	4.11244	0.305447
tr|A0A1D5P0P2|A0A1D5P0P2_CHICK	A0A1D5P0P2	TBC1D1	Uncharacterized protein OS=Gallus gallus OX=9031 GN=TBC1D1 PE=4 SV=2	283	45.75	SNSFVRSFEEDAISLNLK	[7] Phospho (ST)	SNSFVRS*FEEDAI	tr|A0A1D5P0P2|A0A1D5P0P2_CHICK	942.722	8492.41	6120	286.274	2127.52	2458.16	2618.02	3859.49	8359.53	2375.76	2922.2	1807.53	2354.72	2406.61	5767	6120	2127.52	3859.49	2375.76	2406.61	NA	0.240637	0.763614	1.20646	0.916114	-1.71944	0.44989	-1.53912	-0.0857112	0	0	0	0	0	0.00157782	0.666639	0.418224	0.791477	2.80194	0.176109
tr|A0A3Q2UL92|A0A3Q2UL92_CHICK	A0A3Q2UL92	RBM6	G-patch domain-containing protein OS=Gallus gallus OX=9031 GN=RBM6 PE=4 SV=1	1057	21.78	EKFQQMDSPER	[8] Phospho (ST)	KFQQMDS*PERKRF	tr|A0A3Q2UL92|A0A3Q2UL92_CHICK	2393.6	5336.75	2040.46	11803.8	25784.5	4728.77	20648.2	20741.2	10559	5226.51	9984.91	1421.36	6727.32	12237.4	12785.2	2393.6	11803.8	20648.2	5226.51	12237.4	NA	0.367819	0.415688	0.49504	0.569914	2.27247	2.3715	0.903789	1.49085	0	0	0	0	0	0.002424	0.00115531	0.30113	0.0101707	2.61547	2.9373
tr|A0A3Q2U2C9|A0A3Q2U2C9_CHICK	A0A3Q2U2C9	ADAM22	ADAM metallopeptidase domain 22 OS=Gallus gallus OX=9031 GN=ADAM22 PE=4 SV=1	811	11.56	SNSTEYLNPWFK	[3] Phospho (ST)	FRPRSNS*TEYLNP	tr|A0A3Q2U2C9|A0A3Q2U2C9_CHICK	1333.49	1390.61	1231.03	6189.52	3078.2	4387.01	4340.25	4420.58	5168.34	1198.79	1198.28	2137.59	5845.22	1862	5731.97	1333.49	4387.01	4420.58	1198.79	5731.97	NA	0.350293	0.160262	0.424306	0.532301	1.83338	1.70257	-0.153636	2.13205	0	0	0	0	0	0.00282568	0.001153	0.681329	0.0292845	2.54888	2.93817
tr|A0A1D5NVU6|A0A1D5NVU6_CHICK	A0A1D5NVU6	RAB3IP	Uncharacterized protein OS=Gallus gallus OX=9031 GN=RAB3IP PE=4 SV=2	279	35.89	NKSTSSAMGGSHQDLTMMQPIVK	[3] Phospho (ST)	GHARNKS*TSSAMG	tr|A0A1D5NVU6|A0A1D5NVU6_CHICK	6632.93	11801.4	7342.66	60206.3	71452.3	20636.5	75265.5	38855.3	50940.2	10036.5	18944.3	1962.61	17808.4	36657.1	42962	7342.66	60206.3	50940.2	10036.5	36657.1	NA	0.523998	0.560792	0.662175	0.443043	2.59803	2.79443	0.597545	1.63514	0	0	0	0	0	0.00219894	0.00258311	0.758547	0.0047719	2.65779	2.58786
sp|P14105|MYH9_CHICK	P14105	MYH9	Myosin-9 OS=Gallus gallus OX=9031 GN=MYH9 PE=2 SV=1	1360	84.66	QISVLQQQAVEAR	[3] Phospho (ST)	NLEKQIS*VLQQQA	sp|P14105|MYH9_CHICK	7983.23	7373.73	32596	1594.03	1477.18	14551.2	1386.99	2153.12	10026.8	4960.19	3024.78	21568.3	2665.09	3738	7946.64	7983.23	1594.03	2153.12	4960.19	3738	NA	0.50424	0.283965	0.239286	0.369932	-2.31955	-1.77596	-0.686577	-1.58279	0	0	0	0	0	0.00284871	0.00168553	0.0340156	0.00736283	2.54535	2.77326
tr|A0A1D5NUN8|A0A1D5NUN8_CHICK	A0A1D5NUN8	MAPT	Microtubule-associated protein OS=Gallus gallus OX=9031 GN=MAPT PE=4 SV=2	253	12.19	SGYSSPGSPGTPGSR	[11] Phospho (ST)	SPGSPGT*PGSRSR	tr|A0A1D5NUN8|A0A1D5NUN8_CHICK	28334.4	41372.7	18274.1	75297.8	141191	39682.5	119098	143278	45409	25689.4	45022.8	45877.5	68363.7	81172.1	73858.9	28334.4	75297.8	119098	45022.8	73858.9	NA	0.227658	0.254732	0.584821	0.389981	1.41005	1.79207	0.121975	1.27067	0	0	0	0	0	0.00288346	0.00232188	0.32334	0.00980735	2.54009	2.63416
tr|A0A3Q2TWS8|A0A3Q2TWS8_CHICK	A0A3Q2TWS8	EPB41L3	Erythrocyte membrane protein band 4.1 like 3 OS=Gallus gallus OX=9031 GN=EPB41L3 PE=4 SV=1	449	208.97	SLDGASVNENHEMYMK	[1] Phospho (ST)	RYTMSRS*LDGASV	tr|A0A3Q2TWS8|A0A3Q2TWS8_CHICK	7291.77	26729.1	8763.07	100244	124601	33678.5	135156	98876.1	95680.3	38565.9	50631.4	6237.73	48201.1	43486.5	82333.8	8763.07	100244	98876.1	38565.9	48201.1	NA	0.741124	0.671339	0.90285	0.669626	2.22083	3.44871	0.921619	2.72472	0	0	0	0	0	0.00235012	0.00305334	0.202279	0.0220587	2.62891	2.51522
tr|A0A1D5NXB5|A0A1D5NXB5_CHICK	A0A1D5NXB5	NA	Zinc finger protein 462 OS=Gallus gallus OX=9031 PE=4 SV=1	773	78.4	EHQSPNASVLGGQSNMYGTDQNNENAEFSDSGR	[8] Phospho (ST)	HQSPNAS*VLGGQS	tr|A0A1D5NXB5|A0A1D5NXB5_CHICK	6648.15	6199.52	2564.81	17060.7	20946.6	16095.2	24618.4	15289.3	8554.6	10138.8	15614.7	10878.2	9466.99	10361.2	17246.9	6199.52	17060.7	15289.3	10878.2	10361.2	NA	0.478645	0.200474	0.497644	0.913886	1.75649	1.73785	1.33268	0.740968	0	0	0	0	0	0.00284983	0.00216153	0.0218141	0.076128	2.54518	2.66524
sp|Q5ZMP3|T184C_CHICK	Q5ZMP3	TMEM184C	Transmembrane protein 184C OS=Gallus gallus OX=9031 GN=TMEM184C PE=2 SV=1	430	98.2	DTEESPELMHNSSEK	[5] Phospho (ST)	TRDTEES*PELMHN	sp|Q5ZMP3|T184C_CHICK	1942.11	594.592	37.0907	9425.24	24364.8	870.448	16147	19954.8	4003.9	2431.1	2082.21	199.638	1144.6	3764.94	3399.51	594.592	9425.24	16147	2082.21	3399.51	NA	0.782048	1.03718	0.612091	1.55209	4.55263	5.06869	1.80815	2.66265	0	0	0	0	0	0.00206196	0.00252324	0.0346485	0.146327	2.68572	2.59804
tr|F1NKZ2|F1NKZ2_CHICK	F1NKZ2	MAP7D2	MAP7 domain containing 2 OS=Gallus gallus OX=9031 GN=MAP7D2 PE=4 SV=5	286	97.2	STTPGSSSGMGSPLR	[12] Phospho (ST)	SSSGMGS*PLRRSD	tr|F1NKZ2|F1NKZ2_CHICK	84441.6	56637.5	25074.1	181870	233030	105251	184770	252375	142966	51838.9	47089.5	23063	288279	127572	120907	56637.5	181870	184770	47089.5	127572	NA	0.331571	0.432875	0.199682	0.36805	2.04069	2.15574	-0.266351	1.77144	0	0	0	0	0	0.00284032	0.00489906	0.232513	0.00515674	2.54663	2.30989
tr|A0A1D5P7D0|A0A1D5P7D0_CHICK	A0A1D5P7D0	NUMA1	Uncharacterized protein OS=Gallus gallus OX=9031 GN=NUMA1 PE=4 SV=2	2180	11.33	KLGNSLLR	[5] Phospho (ST)	PKKLGNS*LLRRAA	tr|A0A1D5P7D0|A0A1D5P7D0_CHICK	855.906	1730.08	853.001	364.005	450.786	184.901	342.433	436.339	377.465	377.079	269.019	46.4605	391.378	800.902	440.977	855.906	364.005	377.465	269.019	440.977	NA	0.36544	0.273758	0.923369	0.0687975	-1.94033	-1.32163	-2.68507	-1.11115	0	0	0	0	0	0.002118	0.0047587	0.0131892	0.00640017	2.67407	2.32251
tr|A0A165EAY6|A0A165EAY6_CHICK	A0A165EAY6	ABCC4	Multidrug resistance protein 4 OS=Gallus gallus OX=9031 GN=ABCC4 PE=2 SV=1	646	13.8	KEEEAEQPSVPGTPNLK	[13] Phospho (ST)	QPSVPGT*PNLKSS	tr|A0A165EAY6|A0A165EAY6_CHICK	6148.48	8604.32	4994.4	1825.25	3760.93	1170.48	2157.19	4399.45	1847.37	8665.97	3062.93	4168.76	5183.5	3459.12	4319.98	6148.48	1825.25	2157.19	4168.76	4319.98	NA	0.321659	0.213456	0.608588	0.371346	-1.75213	-1.43484	-0.260692	-0.246304	0	0	0	0	0	0.00232421	0.00505584	0.415476	0.147605	2.63372	2.29621
tr|F1NKZ2|F1NKZ2_CHICK	F1NKZ2	MAP7D2	MAP7 domain containing 2 OS=Gallus gallus OX=9031 GN=MAP7D2 PE=4 SV=5	138	127.16	RWSWGGALAAGSGGR	[3] Phospho (ST)	QKQKRWS*WGGALA	tr|F1NKZ2|F1NKZ2_CHICK	40911	47099	20662.2	108032	124930	53592.8	99376.6	90960.6	58622.3	39310.5	41009.9	24018.6	83204.2	72621.6	59536.2	40911	108032	90960.6	39310.5	72621.6	NA	0.0118162	0.189105	0.149663	0.314809	1.40089	1.28042	-0.0575738	1.02417	0	0	0	0	0	0.00175735	0.00576337	0.959016	0.0188487	2.75514	2.23932
tr|A0A3Q2U0Y5|A0A3Q2U0Y5_CHICK	A0A3Q2U0Y5	DOCK7	Dedicator of cytokinesis 7 OS=Gallus gallus OX=9031 GN=DOCK7 PE=3 SV=1	215	36.2	SMSIDDTPR	[1] Phospho (ST)	DDLKRRS*MSIDDT	tr|A0A3Q2U0Y5|A0A3Q2U0Y5_CHICK	2542.63	5723.4	2898.93	8114.97	12020.3	8056.65	8959.58	10064.5	10449.2	6884.65	9949.14	4973.42	5137.52	6909.61	7456.04	2898.93	8114.97	10064.5	6884.65	6909.61	NA	0.204838	0.352186	0.27574	0.355121	1.47466	1.81711	0.7977	1.01475	0	0	0	0	0	0.00293258	0.00818617	0.0203647	0.0458367	2.53275	2.08692
tr|F1P3R3|F1P3R3_CHICK	F1P3R3	MAP1A	Microtubule associated protein 1A OS=Gallus gallus OX=9031 GN=MAP1A PE=4 SV=4	1478	37.99	GRTSGLFSQEVSPDAK	[3] Phospho (ST)	GPSRGRT*SGLFSQ	tr|F1P3R3|F1P3R3_CHICK	5169.11	2426.94	2323.13	12129.3	15125.7	10437.1	12006	19964.3	7366.55	6792.62	6618.51	6976.3	11481.2	11005.3	9016.4	2426.94	12129.3	12006	6792.62	11005.3	NA	0.446732	0.697928	0.385855	0.336385	2.16758	1.66492	1.44737	1.95648	0	0	0	0	0	0.00289023	0.00939884	0.0289221	0.00475028	2.53907	2.02693
tr|F1NH23|F1NH23_CHICK	F1NH23	RTN1	Reticulon OS=Gallus gallus OX=9031 GN=RTN1 PE=4 SV=1	194	62.66	HDPDSEDESPDLIDEYR	[5] Phospho (ST)	EKHDPDS*EDESPD	tr|F1NH23|F1NH23_CHICK	93123.8	175780	22835.2	239536	395037	63066.4	258573	303928	90954.2	64063.7	83082.2	8646.54	166192	216312	163568	93123.8	239536	258573	64063.7	166192	NA	0.102957	0.398629	0.309037	0.965846	1.36302	1.47335	-1.08116	0.835632	0	0	0	0	0	0.00245687	0.0103605	0.0237664	0.0929148	2.60962	1.98462
tr|A0A3Q2TUN4|A0A3Q2TUN4_CHICK	A0A3Q2TUN4	NAV3	Calponin-homology (CH) domain-containing protein OS=Gallus gallus OX=9031 GN=NAV3 PE=4 SV=1	921	25.02	SVTDSETWGSTEELKKPEEDFDSNIDSSGK	[11] Phospho (ST)	SETWGST*EELKKP	tr|A0A3Q2TUN4|A0A3Q2TUN4_CHICK	44131.3	64139	38882.9	19490.5	24805.8	11089.6	29964.3	18919.4	11782.5	17929.1	23462.3	10283.7	22321.4	34674.7	38609.5	44131.3	19490.5	18919.4	17929.1	34674.7	NA	0.213827	0.515478	0.211388	0.399791	-1.37052	-1.72249	-1.45085	-0.887316	0	0	0	0	0	0.002696	0.0160543	0.00369896	0.104431	2.56928	1.79441
tr|A0A1D5PC74|A0A1D5PC74_CHICK	A0A1D5PC74	BCLAF1	BCL2 associated transcription factor 1 OS=Gallus gallus OX=9031 GN=BCLAF1 PE=4 SV=2	397	267.58	FNDSEGEDTEETEDYR	[4] Phospho (ST)	KEKFNDS*EGEDTE	tr|A0A1D5PC74|A0A1D5PC74_CHICK	5703.05	42829.4	644.249	32179.8	121070	1850.5	61687.6	60984.7	7006.14	1605.9	10720.3	1657.65	14046.4	6753.78	35605	5703.05	32179.8	60984.7	1657.65	14046.4	NA	0.426574	0.705995	1.28707	1.61553	1.52223	3.43517	-1.82835	1.3004	0	0	0	0	0	0.002441	0.0234567	0.357403	0.457239	2.61243	1.62973
tr|A0A3Q2ULN8|A0A3Q2ULN8_CHICK	A0A3Q2ULN8	TNRC6B	Trinucleotide repeat containing adaptor 6B OS=Gallus gallus OX=9031 GN=TNRC6B PE=4 SV=1	1746	25.75	MGSPAPLLPGDLLGGGSDSI	[3] Phospho (ST)	DPHRMGS*PAPLLP	tr|A0A3Q2ULN8|A0A3Q2ULN8_CHICK	11528.4	9645.84	21787.2	3045.41	3875.15	8026.83	2486.43	9007.97	7444.45	9568.75	7864.86	13424.7	8695.51	8951.36	7532.66	11528.4	3875.15	7444.45	9568.75	8695.51	NA	0.208168	0.771473	0.158461	0.442184	-1.44058	-1.54924	-0.294486	-0.406851	0	0	0	0	0	0.00198804	0.0527386	0.164617	0.141434	2.70157	1.27787
sp|Q5ZLX5|ZRAB2_CHICK	Q5ZLX5	ZRANB2	Zinc finger Ran-binding domain-containing protein 2 OS=Gallus gallus OX=9031 GN=ZRANB2 PE=2 SV=1	153	23.75	EVEDKESEGEDEEDEDGDLSK	[7] Phospho (ST)	EVEDKES*EGEDEE	sp|Q5ZLX5|ZRAB2_CHICK	3786.95	77033.6	1272.57	20208.6	177473	7027.5	50340.2	83546.4	3476.08	2327.84	10860.3	49.5953	16939.8	19494.8	21572.1	3786.95	20208.6	50340.2	2327.84	19494.8	NA	0.411829	1.16158	1.1598	1.20163	2.41586	1.44972	-2.82642	2.16131	0	0	0	0	0	0.00276954	0.0776433	0.0285908	0.343457	2.55759	1.1099
tr|Q6B344|Q6B344_CHICK	Q6B344	ANXA6	Annexin OS=Gallus gallus OX=9031 GN=ANXA6 PE=2 SV=1	271	17.76	DNTLIR	[3] Phospho (ST)	LGTRDNT*LIRIMV	tr|Q6B344|Q6B344_CHICK	462.502	434.183	253.627	1129.06	2132.53	1299.53	960.921	3074.23	277.796	4100.72	719.596	739.151	1481.85	2051.03	120.791	434.183	1299.53	960.921	739.151	1481.85	NA	0.35859	0.939131	0.859701	0.768282	2.29619	1.05496	1.54316	1.67987	0	0	0	0	0	0.00201883	0.0814974	0.0279337	0.286718	2.6949	1.08886
tr|A0A1D5NTY9|A0A1D5NTY9_CHICK	A0A1D5NTY9	AKT3	Non-specific serine/threonine protein kinase OS=Gallus gallus OX=9031 GN=AKT3 PE=3 SV=1	120	51.27	MNCSPTSQIDNIGEEEMDASTTHHK	[4] Phospho (ST)	EERMNCS*PTSQID	tr|A0A1D5NTY9|A0A1D5NTY9_CHICK	2398.2	724.011	3659.63	7969.02	1723.6	9973.27	14473.9	206.467	10529.7	437.941	8119.43	3024.67	868.561	8335.49	12638.7	2398.2	7969.02	10529.7	3024.67	8335.49	NA	0.169697	0.939266	1.51962	1.12669	1.44637	1.5247	-0.274923	1.78807	0	0	0	0	0	0.00197778	0.457257	0.846336	0.303733	2.70382	0.33984
tr|A0A1D5P552|A0A1D5P552_CHICK	A0A1D5P552	SKA3	Spindle and kinetochore associated complex subunit 3 OS=Gallus gallus OX=9031 GN=SKA3 PE=4 SV=1	299	18.46	ADSAVLAESPERDKLPLPSQAATPPPPDFEAR	[19] Phospho (ST)	DKLPLPS*QAATPP	tr|A0A1D5P552|A0A1D5P552_CHICK	10323.8	1975.5	15497	4761.35	578.392	4602.79	4991.47	5007.31	6957.01	4885.58	1191.56	5832.74	3387.83	5349.03	6842.42	10323.8	4602.79	5007.31	4885.58	5349.03	NA	0.274137	1.03346	0.234989	1.15802	-1.75141	-1.04844	-1.07937	-1.17941	0	0	0	0	0	0.00245331	0.65687	0.0148929	0.566077	2.61025	0.182521
tr|A0A1D5PMT8|A0A1D5PMT8_CHICK	A0A1D5PMT8	RPLP2	Ribosomal protein lateral stalk subunit P2 OS=Gallus gallus OX=9031 GN=RPLP2 PE=3 SV=1	105	26.97	KEESEESDDDMGFGLFD	[7] Phospho (ST)	KEESEES*DDDMGF	tr|A0A1D5PMT8|A0A1D5PMT8_CHICK	40873.8	68052	43469.8	266451	176698	276411	50622.6	63743	53495.9	64565.4	44899.9	45432.7	23986.4	32694	10920.9	43469.8	266451	53495.9	45432.7	23986.4	NA	0.430354	0.151536	0.421908	0.390236	2.66873	0.299416	0.0637193	-1.05761	0	0	0	0	0	0.00209678	0.498516	0.909811	0.0199319	2.67845	0.302321
tr|A0A1D5PM09|A0A1D5PM09_CHICK	A0A1D5PM09	RCSD1	CAP-ZIP_m domain-containing protein OS=Gallus gallus OX=9031 GN=RCSD1 PE=4 SV=2	85	20.52	VKSSPMIEK	[4] Phospho (ST)	KVKVKSS*PMIEKL	tr|A0A1D5PM09|A0A1D5PM09_CHICK	4745.69	6176.82	10282.3	13417.6	13374	37173	12959.5	12123.6	8517.86	9067.98	10173.3	25386.3	2200.28	4715.99	2607.77	6176.82	13417.6	12123.6	10173.3	2607.77	NA	0.253004	0.519957	0.208896	0.519174	1.49944	0.972875	0.934164	-1.10893	0	0	0	0	0	0.00283987	0.154455	0.0177307	0.0421775	2.5467	0.811199
tr|A0A3Q2TTE8|A0A3Q2TTE8_CHICK	A0A3Q2TTE8	FRYL	FRY like transcription coactivator OS=Gallus gallus OX=9031 GN=FRYL PE=4 SV=1	2042	31.17	SNSLRLNLISER	[3] Phospho (ST)	NNTRSNS*LRLNLI	tr|A0A3Q2TTE8|A0A3Q2TTE8_CHICK	742.754	998.639	3418.6	224.786	249.794	1601.84	561.987	468.469	2451.45	159.784	231.759	2378.17	359.173	135.366	2324.9	998.639	249.794	561.987	231.759	359.173	NA	0.334909	0.240647	0.715769	0.636747	-1.72433	-0.479772	-2.10734	-1.04821	0	0	0	0	0	0.00290567	0.0620545	0.0207066	0.0557469	2.53675	1.20723
tr|A0A1D5P545|A0A1D5P545_CHICK	A0A1D5P545	CSDC2	Cold shock domain containing C2 OS=Gallus gallus OX=9031 GN=CSDC2 PE=4 SV=1	32	11.01	EGSRVWER	[3] Phospho (ST)	PFQREGS*RVWERG	tr|A0A1D5P545|A0A1D5P545_CHICK	24688.7	38229	68072.1	72057.8	89787.2	144736	85839.8	120189	232539	34938.5	30657.6	62626.4	83527.5	110380	285508	38229	89787.2	120189	34938.5	110380	NA	0.165843	0.0529992	0.311141	0.18913	1.23184	1.77234	-0.120293	1.7584	0	0	0	0	0	0.00339518	0.00102719	0.945697	0.00161795	2.46914	2.98835
tr|A0A1D5PG30|A0A1D5PG30_CHICK	A0A1D5PG30	EEF1D	Eukaryotic translation elongation factor 1 delta OS=Gallus gallus OX=9031 GN=EEF1D PE=3 SV=2	293	43.28	SFYENMFDSHPPDSPQASEDHQEVGESPSVEK	[14] Phospho (ST)	DSHPPDS*PQASED	tr|A0A1D5PG30|A0A1D5PG30_CHICK	60159.8	46909.6	14144.5	158467	176767	30399.6	195467	171339	38403.9	66958.5	72409.3	19501.1	151900	160620	64267.6	46909.6	158467	171339	66958.5	151900	NA	0.291501	0.146691	0.161511	0.28916	1.39731	1.70005	0.463312	1.7757	0	0	0	0	0	0.00342381	0.00156853	0.169053	0.00300566	2.46549	2.80451
tr|A0A3Q2TXQ5|A0A3Q2TXQ5_CHICK	A0A3Q2TXQ5	ELAVL2	ELAV-like protein OS=Gallus gallus OX=9031 GN=ELAVL2 PE=3 SV=1	284	137.53	TNQAILSQLYHSPNR	[12] Phospho (ST)	LSQLYHS*PNRRYP	tr|A0A3Q2TXQ5|A0A3Q2TXQ5_CHICK	160118	148100	78690.1	347593	377165	180330	320126	336925	303006	179375	132904	106219	509090	274766	296097	148100	347593	320126	132904	296097	NA	0.0821243	0.368802	0.201538	0.333315	1.19639	1.18586	0.163845	1.66879	0	0	0	0	0	0.00332062	0.00816326	0.599607	0.00818922	2.47878	2.08814
tr|F1NKZ2|F1NKZ2_CHICK	F1NKZ2	MAP7D2	MAP7 domain containing 2 OS=Gallus gallus OX=9031 GN=MAP7D2 PE=4 SV=5	327	87.48	QYPASPVK	[5] Phospho (ST)	AKQYPAS*PVKHRA	tr|F1NKZ2|F1NKZ2_CHICK	82730.2	69961.6	119826	186561	218646	267399	195033	189726	191398	69757	65837.2	113648	200484	172086	251907	82730.2	218646	191398	69757	200484	NA	0.200731	0.256258	0.0644996	0.0844837	1.17316	1.23724	-0.0876607	1.277	0	0	0	0	0	0.00340602	0.0121695	0.588101	0.00422825	2.46775	1.91473
tr|A0A1D5NWV4|A0A1D5NWV4_CHICK	A0A1D5NWV4	SETD2	SET domain containing 2, histone lysine methyltransferase OS=Gallus gallus OX=9031 GN=SETD2 PE=4 SV=2	14	27.47	MDLGDAAGSTEESSPPKPK	[14] Phospho (ST)	GSTEESS*PPKPKV	tr|A0A1D5NWV4|A0A1D5NWV4_CHICK	1153.06	1045.59	39.6711	8265.45	3546.86	733.102	5676.3	4642.1	2052.72	2189.56	5385.46	737.971	573.358	3832.82	942.852	1045.59	3546.86	4642.1	2189.56	942.852	NA	0.811054	1.33403	1.03566	1.35553	2.84162	2.29948	2.36476	1.87409	0	0	0	0	0	0.00307459	0.0136322	0.0220048	0.204842	2.51221	1.86543
sp|Q5ZK63|TCP4_CHICK	Q5ZK63	SUB1	Activated RNA polymerase II transcriptional coactivator p15 OS=Gallus gallus OX=9031 GN=SUB1 PE=2 SV=1	19	18.46	SKELVSSSSSASDSDSEVDKK	[16] Phospho (ST)	SASDSDS*EVDKKA	sp|Q5ZK63|TCP4_CHICK	1219.36	8669.74	30.4588	8778.15	21436.1	271.907	14777.1	11383.9	1426.78	2054.68	3211.94	552.729	2921.9	4339.85	6139.04	1219.36	8778.15	11383.9	2054.68	4339.85	NA	0.538964	1.18403	1.47095	1.6953	2.8478	3.59917	0.752797	1.26079	0	0	0	0	0	0.0033145	0.03761	0.368647	0.239152	2.47958	1.4247
tr|A0A3Q2TV84|A0A3Q2TV84_CHICK	A0A3Q2TV84	IQSEC3	IQ motif and Sec7 domain 3 OS=Gallus gallus OX=9031 GN=IQSEC3 PE=4 SV=1	253	45.73	ASLHHTGSPVR	[8] Phospho (ST)	SLHHTGS*PVRVQR	tr|A0A3Q2TV84|A0A3Q2TV84_CHICK	4619.51	7026.71	5015.16	13289.8	18436.1	10164.9	43858.7	18525.6	7456.34	11131.6	7001.55	5113.64	20041.6	6387.71	11587.4	5015.16	13289.8	18525.6	7001.55	11587.4	NA	0.173945	0.953826	0.548606	0.684392	1.39161	1.3986	0.0280564	1.20819	0	0	0	0	0	0.00340632	0.0388983	0.3084	0.110649	2.46771	1.41007
tr|A0A1D5NT81|A0A1D5NT81_CHICK	A0A1D5NT81	AKAP6	A-kinase anchoring protein 6 OS=Gallus gallus OX=9031 GN=AKAP6 PE=4 SV=2	594	26.31	SASSAGSEHINSSPLLLR	[13] Phospho (ST)	SEHINSS*PLLLRR	tr|A0A1D5NT81|A0A1D5NT81_CHICK	988.454	1338.4	1020.21	318.966	358.921	493.723	391.03	548.042	2203.36	425.684	324.4	2626.54	335.203	1123.53	4403.38	1020.21	358.921	548.042	425.684	1123.53	NA	0.313169	1.02658	1.19678	1.1827	-1.63177	-1.28815	-1.21539	-0.252462	0	0	0	0	0	0.00323101	0.443331	0.444912	0.908085	2.49066	0.353272
tr|A0A1D5PLD7|A0A1D5PLD7_CHICK	A0A1D5PLD7	APLP2	A4_EXTRA domain-containing protein OS=Gallus gallus OX=9031 GN=APLP2 PE=4 SV=2	208	14.07	VVDEALSK	[7] Phospho (ST)	VVDEALS*KEEEDE	tr|A0A1D5PLD7|A0A1D5PLD7_CHICK	464.087	444.776	505.841	133.075	18.4026	18.2787	17.5947	98.1516	18.3555	2929.55	51.9264	1440.79	267.267	18.4552	124.813	464.087	18.4026	18.3555	1440.79	124.813	NA	1.1794	1.07833	1.00406	0.935916	-4.5951	-4.72118	1.5101	-2.01892	0	0	0	0	0	0.00347867	0.00296729	0.788052	0.0444811	2.45859	2.52764
tr|E1BUP8|E1BUP8_CHICK	E1BUP8	AHNAK2	PDZ domain-containing protein OS=Gallus gallus OX=9031 GN=AHNAK2 PE=4 SV=4	836	38.54	AGVDLQAPEAALSLEGEAKAPEK	[13] Phospho (ST)	APEAALS*LEGEAK	tr|E1BUP8|E1BUP8_CHICK	14739.2	30484.4	9019.77	5897.6	9056.64	4304.85	13402.9	12939.8	6620.9	11135.9	11543.2	7999.8	8702.56	9368.93	5427.59	14739.2	5897.6	12939.8	11135.9	8702.56	NA	0.230904	0.356183	0.391606	0.333725	-1.32146	-0.446065	-0.404447	-0.760147	0	0	0	0	0	0.00357887	0.11897	0.128808	0.0259804	2.44625	0.924562
tr|A0A3Q2TUN4|A0A3Q2TUN4_CHICK	A0A3Q2TUN4	NAV3	Calponin-homology (CH) domain-containing protein OS=Gallus gallus OX=9031 GN=NAV3 PE=4 SV=1	1441	96.18	SHSTGGLQDTGSQSPLVSPSAMSTSATGK	[18] Phospho (ST)	SQSPLVS*PSAMST	tr|A0A3Q2TUN4|A0A3Q2TUN4_CHICK	38089.7	68147.3	29108.3	18407.2	27222.5	11980.7	30474.3	19878.1	20420.8	36957.6	36966.9	22743.8	34163.5	39631.5	26280.8	38089.7	18407.2	20420.8	36957.6	34163.5	NA	0.104962	0.451022	0.280368	0.231569	-1.28071	-0.51139	-0.355958	-0.156948	0	0	0	0	0	0.00352828	0.0810626	0.207095	0.216026	2.45244	1.09118
tr|F1NKH2|F1NKH2_CHICK	F1NKH2	KCMF1	Potassium channel modulatory factor 1 OS=Gallus gallus OX=9031 GN=KCMF1 PE=4 SV=4	189	30.97	RSNMHFTSSSPGGLSSSQSSYSPSNR	[22] Phospho (ST)	SSQSSYS*PSNREA	tr|F1NKH2|F1NKH2_CHICK	1056.36	623.574	374.361	11999.8	6829.7	975.453	13052.5	6071.78	3003.46	1845.02	3065.88	1703.87	580.791	2288.59	15182.2	623.574	6829.7	6071.78	1845.02	2288.59	NA	0.594849	0.217389	0.463975	1.49086	3.45319	3.28349	2.18631	1.87583	0	0	0	0	0	0.00369834	0.000133114	0.0112366	0.187132	2.43199	3.87578
tr|A0A1D5PEI5|A0A1D5PEI5_CHICK	A0A1D5PEI5	TUBB3	Tubulin beta chain OS=Gallus gallus OX=9031 GN=TUBB3 PE=3 SV=2	56	18.53	ISVYYNEASSHKYVPR	[10] Phospho (ST)	YYNEASS*HKYVPR	tr|A0A1D5PEI5|A0A1D5PEI5_CHICK	747.678	798.61	4261.3	4414.37	2697.75	9775.51	3336.46	2984.3	7321.24	5103.58	2714.78	11972.8	1814.57	718.362	4705.28	798.61	4414.37	3336.46	5103.58	1814.57	NA	0.48006	0.430171	0.499124	0.561396	1.75619	1.90183	1.76527	0.142988	0	0	0	0	0	0.00373384	0.00996886	0.00431688	0.319773	2.42784	2.00135
tr|A0A1D5P8U5|A0A1D5P8U5_CHICK	A0A1D5P8U5	MAST2	Microtubule associated serine/threonine kinase 2 OS=Gallus gallus OX=9031 GN=MAST2 PE=4 SV=2	970	11.71	LLSGESGEK	[6] Phospho (ST)	RLLSGES*GEKRTS	tr|A0A1D5P8U5|A0A1D5P8U5_CHICK	1842.78	2046.18	245.756	699.854	1028.25	98.1134	1681.91	1536.24	178.641	1055.02	2788.35	515.382	1844.92	1309.1	579.85	1842.78	699.854	1536.24	1055.02	1309.1	NA	0.154432	0.126862	0.567269	0.679973	-1.32471	-0.413526	0.446479	0.00167166	0	0	0	0	0	0.0038132	0.205503	0.623025	0.67918	2.41871	0.687182
tr|F1P4S4|F1P4S4_CHICK	F1P4S4	ELMSAN1	ELM2 and Myb/SANT domain containing 1 OS=Gallus gallus OX=9031 GN=ELMSAN1 PE=4 SV=4	711	53.83	SNSSEVTPPVLSVVGEATPVSIEPR	[4] Phospho (ST)	LLRSNSS*EVTPPV	tr|F1P4S4|F1P4S4_CHICK	21099.5	22268.4	33067	4800.08	11053	9139.96	4525.92	6570.13	14780.3	11031	12187.7	17576.8	8422.2	8464.76	6009.58	22268.4	9139.96	6570.13	12187.7	8422.2	NA	0.429517	0.370252	0.0232569	0.375883	-1.85513	-1.761	-0.911716	-1.39546	0	0	0	0	0	0.00387632	0.00401609	0.0159634	0.00721577	2.41158	2.3962
tr|F1NUT7|F1NUT7_CHICK	F1NUT7	NEFM	Neurofilament medium polypeptide OS=Gallus gallus OX=9031 GN=NEFM PE=3 SV=1	51	79.2	GSGSTVSSSYKR	[9] Phospho (ST)	GSTVSSS*YKRTNL	tr|F1NUT7|F1NUT7_CHICK	307422	242757	71893.7	841745	473273	226981	110246	504422	225079	207653	147162	64002	640320	267640	346068	242757	473273	225079	147162	346068	NA	0.234477	0.754059	0.204557	0.721263	1.45316	1.05512	-0.566044	1.05857	0	0	0	0	0	0.00396222	0.588167	0.129519	0.0798277	2.40206	0.2305
tr|F1NXH0|F1NXH0_CHICK	F1NXH0	CACNA1B	Voltage-dependent N-type calcium channel subunit alpha OS=Gallus gallus OX=9031 GN=CACNA1B PE=3 SV=4	799	46.73	MHNFRASCEALYNELDPEER	[7] Phospho (ST)	MHNFRAS*CEALYN	tr|F1NXH0|F1NXH0_CHICK	1271.9	681.193	8306.45	13761.9	2614.09	24659.7	19976.1	1222.27	48268.2	2624.37	4216.4	3003.8	2014.42	12013	37890.5	1271.9	13761.9	19976.1	3003.8	12013	NA	0.732563	0.921417	1.04366	1.07716	1.94017	2.53877	1.04499	2.18953	0	0	0	0	0	0.00402992	0.0189244	0.438863	0.0394311	2.3947	1.72298
tr|A0A1D5P331|A0A1D5P331_CHICK	A0A1D5P331	RC3H1	Ring finger and CCCH-type domains 1 OS=Gallus gallus OX=9031 GN=RC3H1 PE=4 SV=1	535	10.45	MDHLSSSAPGSPPDLLESVPK	[11] Phospho (ST)	SSSAPGS*PPDLLE	tr|A0A1D5P331|A0A1D5P331_CHICK	16256.2	16078.3	8498.8	4078.58	7002.84	3706.71	5334.3	10902.3	5723.36	9728.44	10276.2	11948.2	19242.3	10030.8	6001.36	16078.3	4078.58	5723.36	10276.2	10030.8	NA	0.285367	0.358484	0.516228	0.360747	-1.1991	-0.570399	-0.6458	-0.50197	0	0	0	0	0	0.00416984	0.043995	0.450562	0.329814	2.37988	1.3566
tr|Q8UVG3|Q8UVG3_CHICK	Q8UVG3	RUNX2	Runt-related transcription factor OS=Gallus gallus OX=9031 GN=RUNX2 PE=2 SV=1	28	67.96	RFSPPSSSLQPGK	[3] Phospho (ST)	STSRRFS*PPSSSL	tr|Q8UVG3|Q8UVG3_CHICK	410013	340569	361503	108416	75635.4	188992	61545.5	64048.6	102130	206591	158905	366550	166820	122106	128411	361503	108416	64048.6	206591	128411	NA	0.483826	0.329558	0.462357	0.0773975	-1.91909	-2.41071	-0.988897	-1.47982	0	0	0	0	0	0.00483014	0.000955757	0.10837	0.0023479	2.31604	3.01965
tr|E1BW77|E1BW77_CHICK	E1BW77	CD2AP	Uncharacterized protein OS=Gallus gallus OX=9031 GN=CD2AP PE=4 SV=3	173	11.25	GVGFGDIFKEGSVK	[12] Phospho (ST)	DIFKEGS*VKLKTR	tr|E1BW77|E1BW77_CHICK	1318.5	2196.76	1993.68	317.794	645.765	1064.13	162.156	231.438	674.958	1030.88	445.861	723.604	216.642	431.607	421.941	1993.68	645.765	231.438	723.604	421.941	NA	0.437859	0.687146	0.665417	0.126666	-1.7663	-3.02344	-1.46216	-2.34759	0	0	0	0	0	0.00506954	0.00297262	0.037283	0.000420538	2.29503	2.52686
sp|P18519|TNR16_CHICK	P18519	NGFR	Tumor necrosis factor receptor superfamily member 16 OS=Gallus gallus OX=9031 GN=NGFR PE=2 SV=1	302	26.74	QGANNRPVNQTPSPEGEKLHSDSGISVDSQSLHDQQPPNQSTQGPAPK	[31] Phospho (ST)	ISVDSQS*LHDQQP	sp|P18519|TNR16_CHICK	870145	1.09974e+06	2.34654e+06	319862	421131	1.2829e+06	344367	413846	744296	539354	515487	1.68978e+06	471169	525802	956574	1.09974e+06	421131	413846	539354	525802	NA	0.229605	0.112702	0.209893	0.140719	-1.38482	-1.41	-0.690024	-1.06457	0	0	0	0	0	0.00510253	0.00232007	0.0436896	0.00769741	2.29221	2.6345
tr|E1C7W7|E1C7W7_CHICK	E1C7W7	TAGLN3	Transgelin OS=Gallus gallus OX=9031 GN=TAGLN3 PE=3 SV=1	163	69.08	GFSEEQLR	[3] Phospho (ST)	QNRRGFS*EEQLRQ	tr|E1C7W7|E1C7W7_CHICK	45285.1	28631.3	17450.8	104012	64922.1	32625.2	100781	81324.9	55202.5	38139.5	31454.1	17136.2	90734.6	62865.3	79893.9	28631.3	64922.1	81324.9	31454.1	79893.9	NA	0.111291	0.173686	0.131756	0.49019	1.18112	1.5061	-0.0262532	1.13467	0	0	0	0	0	0.00560626	0.0031423	0.858199	0.0139302	2.25133	2.50275
tr|A0A1D5NVU6|A0A1D5NVU6_CHICK	A0A1D5NVU6	RAB3IP	Uncharacterized protein OS=Gallus gallus OX=9031 GN=RAB3IP PE=4 SV=2	257	118.97	TLVLSTSPTSPTKEFQSGGK	[10] Phospho (ST)	LSTSPTS*PTKEFQ	tr|A0A1D5NVU6|A0A1D5NVU6_CHICK	118698	121221	75970	249166	301370	153024	255159	278423	237222	115555	102823	116371	354243	257315	217383	118698	249166	255159	115555	257315	NA	0.114336	0.207856	0.325558	0.175474	1.06982	1.19964	-0.0387136	1.51674	0	0	0	0	0	0.00486474	0.00480272	0.717265	0.00389029	2.31294	2.31851
tr|F1NUT7|F1NUT7_CHICK	F1NUT7	NEFM	Neurofilament medium polypeptide OS=Gallus gallus OX=9031 GN=NEFM PE=3 SV=1	502	64.34	AQEEEQEEEKAEEEAVEEEAVSEK	[22] Phospho (ST)	VEEEAVS*EKAAEQ	tr|F1NUT7|F1NUT7_CHICK	460790	542416	70695.5	1.00652e+06	1.57337e+06	139651	884870	1.25387e+06	143654	409088	371538	23267.9	898229	718036	266725	460790	1.00652e+06	884870	371538	718036	NA	0.206195	0.0965363	0.446089	0.541777	1.1272	1.02291	-0.545891	0.962974	0	0	0	0	0	0.00498392	0.00755621	0.106505	0.0454972	2.30243	2.1217
tr|A0A1D5NU19|A0A1D5NU19_CHICK	A0A1D5NU19	WDR11	WD repeat domain 11 OS=Gallus gallus OX=9031 GN=WDR11 PE=4 SV=2	208	11.69	VYISSPHSSPSHR	[8] Phospho (ST)	YISSPHS*SPSHRL	tr|A0A1D5NU19|A0A1D5NU19_CHICK	19045.1	31327.7	9452.7	64447.8	70828.5	18599	70641.2	53107.2	39491.4	35593.9	39280	12733.6	57833.5	48069.6	55327.7	19045.1	64447.8	53107.2	35593.9	55327.7	NA	0.294623	0.412959	0.222489	0.630963	1.17689	1.89109	0.429843	1.60249	0	0	0	0	0	0.00549208	0.0100892	0.0990621	0.0259789	2.26026	1.99614
tr|A0A1D5P0Y6|A0A1D5P0Y6_CHICK	A0A1D5P0Y6	DST	Dystonin OS=Gallus gallus OX=9031 GN=DST PE=4 SV=2	5824	26.32	GASPNRSTSLSSQAGQAAAPQAVATSTPK	[12] Phospho (ST)	RSTSLSS*QAGQAA	tr|A0A1D5P0Y6|A0A1D5P0Y6_CHICK	218.603	234.826	18831.5	87.4242	42.4827	7525.59	48.5247	30.0008	10210.5	234.074	83.9798	5377.45	457.319	58.8163	13711.3	234.826	87.4242	48.5247	234.074	457.319	NA	0.386637	0.730718	0.759712	0.933686	-1.32327	-2.17152	-1.48348	-0.457785	0	0	0	0	0	0.00463683	0.0117246	0.0836398	0.52904	2.33378	1.9309
tr|A0A1D5PMB7|A0A1D5PMB7_CHICK	A0A1D5PMB7	DOCK3	Dedicator of cytokinesis 3 OS=Gallus gallus OX=9031 GN=DOCK3 PE=3 SV=2	1664	95.16	SNVLVSHGPMSPESIK	[11] Phospho (ST)	VSHGPMS*PESIKL	tr|A0A1D5PMB7|A0A1D5PMB7_CHICK	13557.5	32718.8	16285.5	56601.9	67994.1	38739.6	63232.6	55386.9	48916.8	34205.2	35101.8	12568.4	36179.7	45035.4	52991.9	16285.5	56601.9	55386.9	34205.2	45035.4	NA	0.394057	0.477224	0.643149	0.39485	1.25022	1.58674	0.101425	1.41609	0	0	0	0	0	0.00553514	0.0122749	0.446878	0.0252075	2.25687	1.91098
tr|A0A1L1RLX1|A0A1L1RLX1_CHICK	A0A1L1RLX1	KAZN	Kazrin, periplakin interacting protein OS=Gallus gallus OX=9031 GN=KAZN PE=4 SV=2	336	20.95	SSTPSDINSPR	[9] Phospho (ST)	TPSDINS*PRHRTH	tr|A0A1L1RLX1|A0A1L1RLX1_CHICK	30470	16675.4	14530.3	60638.4	44332.6	30628.3	51151.7	51312.9	31218.7	20230	17666.1	13360.8	46291.3	61735.9	26932.2	16675.4	44332.6	51151.7	17666.1	46291.3	NA	0.158436	0.309208	0.227641	0.498565	1.0758	1.10335	-0.121053	0.890271	0	0	0	0	0	0.00502562	0.0123774	0.477385	0.0322796	2.29881	1.90737
tr|E1C7N2|E1C7N2_CHICK	E1C7N2	DYNC1I1	Dynein cytoplasmic 1 intermediate chain 1 OS=Gallus gallus OX=9031 GN=DYNC1I1 PE=4 SV=3	159	61.58	ETQTPLATHQSEEDEDDEEMVEPK	[11] Phospho (ST)	PLATHQS*EEDEDD	tr|E1C7N2|E1C7N2_CHICK	104891	213184	40823	237619	449459	83819.2	296099	344345	170708	88631.5	92666.7	52107.4	205824	195610	240327	104891	237619	296099	88631.5	205824	NA	0.0513888	0.446858	0.494016	0.896607	1.07609	1.49719	-0.242999	0.972519	0	0	0	0	0	0.00483888	0.0137341	0.401008	0.133734	2.31525	1.8622
tr|A0A1D5PAB7|A0A1D5PAB7_CHICK	A0A1D5PAB7	NA	GPS2_interact domain-containing protein OS=Gallus gallus OX=9031 PE=4 SV=2	175	10.71	HEGPSSPISGQPCGEDQNASPSK	[20] Phospho (ST)	GEDQNAS*PSKLSK	tr|A0A1D5PAB7|A0A1D5PAB7_CHICK	6254.97	765.827	281.235	32272.4	1721.48	765.028	35255.8	1456.81	669.148	876.677	30434.9	22.5185	7124.02	25702	4236.75	765.827	1721.48	1456.81	876.677	7124.02	NA	0.462877	0.614716	1.71773	0.980492	1.44373	1.25055	-2.83489	3.91311	0	0	0	0	0	0.00458937	0.0151052	0.855204	0.0512162	2.33825	1.82087
tr|E1C1Q0|E1C1Q0_CHICK	E1C1Q0	LYAR	Ly1 antibody reactive OS=Gallus gallus OX=9031 GN=LYAR PE=4 SV=4	274	41.58	MKTESVSEDVETENTNDNEETLGK	[7] Phospho (ST)	MKTESVS*EDVETE	tr|E1C1Q0|E1C1Q0_CHICK	44426.6	52379.3	18903.1	7829.32	19239.8	8263.41	7468.51	30256.6	7472.55	29731.7	13052.2	1849.73	39125.9	11484.7	9742.73	44426.6	8263.41	7472.55	13052.2	11484.7	NA	0.413194	0.539437	0.87388	0.615313	-1.4449	-1.33895	-2.0047	-0.956226	0	0	0	0	0	0.00512044	0.0188117	0.028736	0.0790952	2.29069	1.72557
tr|Q5ZI70|Q5ZI70_CHICK	Q5ZI70	NACC2	Uncharacterized protein OS=Gallus gallus OX=9031 GN=NACC2 PE=2 SV=1	174	17.53	VKHESLELPPAAVPGLPAK	[5] Phospho (ST)	TRVKHES*LELPPA	tr|Q5ZI70|Q5ZI70_CHICK	4625.02	3864.36	1342.05	12899	10452.1	2477.1	8286.83	8140.39	6899.06	1467.07	2273.06	2067.56	15045	13561.4	7803.21	3864.36	10452.1	8140.39	2067.56	13561.4	NA	0.213346	0.613796	0.788074	0.336497	1.43549	1.07487	-0.765592	1.8112	0	0	0	0	0	0.00483464	0.0198841	0.307019	0.00211114	2.31564	1.70149
tr|A0A3Q2UG80|A0A3Q2UG80_CHICK	A0A3Q2UG80	NA	Methyl-CpG binding protein 2 OS=Gallus gallus OX=9031 PE=4 SV=1	148	21.53	VGDTSLDPNDFDFTVTGRGSPSRR	[16] Phospho (ST)	DFDFTVT*GRGSPS	tr|A0A3Q2UG80|A0A3Q2UG80_CHICK	2983.59	11114.2	62837.2	656.374	2215.2	32272.4	1066.98	2759.9	48248.7	2609.29	1829.89	44677.3	3254.94	3057.07	40840.4	11114.2	2215.2	2759.9	2609.29	3254.94	NA	0.565275	0.59813	0.637227	0.60774	-2.18446	-1.48352	-0.492079	-0.621624	0	0	0	0	0	0.00483467	0.0284568	0.126707	0.168144	2.31563	1.54581
tr|A0A1D5NXP5|A0A1D5NXP5_CHICK	A0A1D5NXP5	MPZ	Myelin protein P0 OS=Gallus gallus OX=9031 GN=MPZ PE=4 SV=1	195	78.7	LSAMEK	[2] Phospho (ST)	VLQRRLS*AMEKGK	tr|A0A1D5NXP5|A0A1D5NXP5_CHICK	57289.3	82762.1	62340.6	182866	217533	113604	143486	283810	71840.2	62519.9	77120.3	34880.8	192470	272007	102016	62340.6	182866	143486	62519.9	192470	NA	0.270219	0.484785	0.316998	0.352965	1.39419	1.32457	-0.101859	1.7166	0	0	0	0	0	0.00544789	0.0438476	0.424124	0.0126492	2.26377	1.35805
tr|F1NKZ2|F1NKZ2_CHICK	F1NKZ2	MAP7D2	MAP7 domain containing 2 OS=Gallus gallus OX=9031 GN=MAP7D2 PE=4 SV=5	211	76.53	LSSSTAAITHSPDR	[4] Phospho (ST)	SKRLSSS*TAAITH	tr|F1NKZ2|F1NKZ2_CHICK	51811	57560.2	22024.9	112027	142590	43185.1	77226	135903	24916.8	74090.6	42297.2	25095.6	109873	124257	35408.4	51811	112027	77226	42297.2	109873	NA	0.118321	0.380711	0.316994	0.156834	1.11252	0.575826	0.188297	1.0845	0	0	0	0	0	0.00495349	0.0890948	0.78811	0.0126211	2.30509	1.05015
tr|A0A1D5PM09|A0A1D5PM09_CHICK	A0A1D5PM09	RCSD1	CAP-ZIP_m domain-containing protein OS=Gallus gallus OX=9031 GN=RCSD1 PE=4 SV=2	338	54.17	RMSDTAETPLAPQLLQEAVGLETASEPLKPPVQDQGTE	[5] Phospho (ST)	TRRMSDT*AETPLA	tr|A0A1D5PM09|A0A1D5PM09_CHICK	153764	206553	326784	70714.6	106445	142805	78001.4	119998	238747	284498	176600	152672	89037.4	80242.9	71158.3	206553	106445	119998	176600	80242.9	NA	0.0855705	0.187688	0.674629	0.457457	-1.12064	-0.783502	-0.22602	-1.36406	0	0	0	0	0	0.00527083	0.0336389	0.767545	0.0164976	2.27812	1.47316
tr|F1NKZ2|F1NKZ2_CHICK	F1NKZ2	MAP7D2	MAP7 domain containing 2 OS=Gallus gallus OX=9031 GN=MAP7D2 PE=4 SV=5	317	12.1	TYPQSPK	[5] Phospho (ST)	AKTYPQS*PKNAKQ	tr|F1NKZ2|F1NKZ2_CHICK	27347	13913.7	14616	54004.9	44888.9	34188	32142.4	36947.3	23736	25250.9	20138.2	31552.4	53498.2	51677.8	26738.6	14616	44888.9	32142.4	25250.9	51677.8	NA	0.256099	0.417401	0.410689	0.421393	1.22594	0.699526	0.533433	0.968105	0	0	0	0	0	0.00477499	0.0669963	0.20229	0.0166225	2.32103	1.17395
tr|E1BUP8|E1BUP8_CHICK	E1BUP8	AHNAK2	PDZ domain-containing protein OS=Gallus gallus OX=9031 GN=AHNAK2 PE=4 SV=4	3123	65.12	TPQVLTAVIEAPKVDISPQSESK	[17] Phospho (ST)	APKVDIS*PQSESK	tr|E1BUP8|E1BUP8_CHICK	207300	180783	119031	56783.3	93997	47836.2	123519	130856	43957.9	142134	119441	37561	136303	94967.2	53511.6	180783	56783.3	123519	119441	94967.2	NA	0.308711	0.318897	0.373389	0.193427	-1.31517	-0.74699	-0.597959	-0.928756	0	0	0	0	0	0.00544138	0.0363601	0.0502347	0.017693	2.26429	1.43938
tr|A0A1D5PCQ0|A0A1D5PCQ0_CHICK	A0A1D5PCQ0	APBA1	Amyloid beta precursor protein binding family A member 1 OS=Gallus gallus OX=9031 GN=APBA1 PE=4 SV=2	555	246.57	SNSQDNVEASHPSQDGK	[3] Phospho (ST)	RMPRSNS*QDNVEA	tr|A0A1D5PCQ0|A0A1D5PCQ0_CHICK	118401	148742	68879.9	277030	272378	174870	176299	292339	151186	246130	130778	72636.7	343386	203184	268595	118401	272378	176299	130778	268595	NA	0.163148	0.191218	0.484417	0.46883	1.22636	0.974829	0.0766167	1.53616	0	0	0	0	0	0.00556595	0.0191209	0.415316	0.0277247	2.25446	1.71849
tr|F1NUT7|F1NUT7_CHICK	F1NUT7	NEFM	Neurofilament medium polypeptide OS=Gallus gallus OX=9031 GN=NEFM PE=3 SV=1	664	85.16	SPEKPTTPEK	[7] Phospho (ST)	SPEKPTT*PEKVVS	tr|F1NUT7|F1NUT7_CHICK	3.72914e+06	4.67477e+06	1.03305e+06	8.65596e+06	9.92205e+06	2.02965e+06	99014.6	9.42498e+06	1.62812e+06	6.75023e+06	3.81754e+06	1.68046e+06	1.11186e+07	3.97374e+06	2.6732e+06	3.72914e+06	8.65596e+06	1.62812e+06	3.81754e+06	3.97374e+06	NA	0.0836157	0.866386	0.372872	0.530041	1.08574	0.656307	0.701956	1.37166	0	0	0	0	0	0.00523701	0.446099	0.279863	0.123072	2.28092	0.350569
tr|A0A1D5PAE7|A0A1D5PAE7_CHICK	A0A1D5PAE7	TCEB3	Uncharacterized protein OS=Gallus gallus OX=9031 GN=TCEB3 PE=4 SV=1	530	53.04	AVSSPAEESEAGFIGR	[4] Phospho (ST)	KRKAVSS*PAEESE	tr|A0A1D5PAE7|A0A1D5PAE7_CHICK	14820	6484.82	3245.21	7560.21	1312.45	945.445	9609.68	5744.16	492.241	1239.25	7953.43	220.17	4786.8	8249.32	421.822	6484.82	1312.45	5744.16	1239.25	4786.8	NA	0.473295	0.66661	1.44657	1.06317	-1.77924	-0.624986	-3.58001	-1.63041	0	0	0	0	0	0.00504768	0.110755	0.0657823	0.126021	2.29691	0.955636
tr|A0A3Q2U2F9|A0A3Q2U2F9_CHICK	A0A3Q2U2F9	NA	Uncharacterized protein OS=Gallus gallus OX=9031 PE=4 SV=1	217	17.48	SGALSITEFADMLSGNVGGFRSR	[22] Phospho (ST)	NVGGFRS*RSSSVG	tr|A0A3Q2U2F9|A0A3Q2U2F9_CHICK	44596.7	67431.6	47077.1	10941.9	36702.2	13335.9	22527.1	51947.6	31491.5	49892.6	28919.3	26690.4	66711.1	18869.5	21200.7	47077.1	13335.9	31491.5	28919.3	21200.7	NA	0.455071	0.206495	0.517881	0.88732	-1.81971	-0.580064	-0.818708	-1.15092	0	0	0	0	0	0.00536144	0.0552432	0.16029	0.226402	2.27072	1.25772
tr|A0A1D5P4E9|A0A1D5P4E9_CHICK	A0A1D5P4E9	FAM129A	Uncharacterized protein OS=Gallus gallus OX=9031 GN=FAM129A PE=4 SV=1	804	15.57	EEAVEEEVVSGTENTLRDVSPEKELK	[20] Phospho (ST)	NTLRDVS*PEKELK	tr|A0A1D5P4E9|A0A1D5P4E9_CHICK	2469.97	11623.4	12121.7	1258.85	4626.46	3569.06	2826.49	3070.79	15523.9	4106.88	19779.7	2308.32	6136.93	8166.43	873.939	11623.4	3569.06	3070.79	4106.88	6136.93	NA	0.26862	0.615503	0.727036	1.15168	-1.32906	0.194521	0.733551	-0.509261	0	0	0	0	0	0.00455756	0.450931	0.716024	0.419483	2.34127	0.34589
tr|E1C4E7|E1C4E7_CHICK	E1C4E7	RGL4	Uncharacterized protein OS=Gallus gallus OX=9031 GN=RGL4 PE=4 SV=4	743	14.47	RWSDRQPASTEPCASGSSHSK	[10] Phospho (ST)	DRQPAST*EPCASG	tr|E1C4E7|E1C4E7_CHICK	22961	2939.22	31482.9	43647.1	6476.09	71146.6	44889.9	4106.1	38284	4541.16	14467.2	49019.4	1251.53	39207.2	25067.6	22961	43647.1	38284	14467.2	25067.6	NA	0.0909752	0.252979	1.09277	1.57824	1.13969	0.482337	0.638784	-0.328746	0	0	0	0	0	0.00556878	0.0829584	0.846382	0.883287	2.25424	1.08114
tr|A0A1D5PD89|A0A1D5PD89_CHICK	A0A1D5PD89	NKTR	Natural killer cell triggering receptor OS=Gallus gallus OX=9031 GN=NKTR PE=4 SV=2	617	47.39	AVILPSDKVVIPPVVPESLPVIPLSDSPPPSR	[27] Phospho (ST)	VIPLSDS*PPPSRW	tr|A0A1D5PD89|A0A1D5PD89_CHICK	135948	141677	195748	59425.8	62848	105084	66419	90513	98215	123082	120977	101835	114220	104350	80051.6	141677	62848	90513	120977	104350	NA	0.118074	0.153274	0.275175	0.34008	-1.17266	-0.994983	-0.227876	-0.441179	0	0	0	0	0	0.00572827	0.016077	0.202647	0.096324	2.24198	1.7938
tr|A0A1D5P927|A0A1D5P927_CHICK	A0A1D5P927	RSF1	Remodeling and spacing factor 1 OS=Gallus gallus OX=9031 GN=RSF1 PE=4 SV=2	231	17.02	NNNSQQENSSRESPSIEDEDTK	[13] Phospho (ST)	ENSSRES*PSIEDE	tr|A0A1D5P927|A0A1D5P927_CHICK	18.148	18.5975	18.541	263.361	105.927	46.6041	40454.4	197.121	2147.73	18.2885	18.5462	18.3211	66.2084	113.072	79.1977	18.541	105.927	2147.73	18.3211	79.1977	NA	0.820688	1.59401	0.00982994	0.270667	2.50989	6.85595	-0.00398236	2.09474	0	0	0	0	0	0.00588929	0.00911747	0.989035	0.00115398	2.22994	2.04013
tr|F1NJ08|F1NJ08_CHICK	F1NJ08	VIM	Vimentin OS=Gallus gallus OX=9031 GN=VIM PE=3 SV=1	208	18.96	EEAESTLQSFRQDVDNASLAR	[18] Phospho (ST)	QDVDNAS*LARLDL	tr|F1NJ08|F1NJ08_CHICK	7722.62	7147.93	25632.1	1438.35	2863.43	11396.5	3113.71	3263.44	15550.3	6047.11	4896.26	13513.4	7799.17	5040.45	22526.4	7722.62	2863.43	3263.44	6047.11	7799.17	NA	0.402024	0.215838	0.194072	0.176803	-1.31978	-1.13113	-0.545845	-0.186332	0	0	0	0	0	0.00592079	0.011258	0.075726	0.36644	2.22762	1.94854
tr|A0A1D5PME5|A0A1D5PME5_CHICK	A0A1D5PME5	DMTN	Uncharacterized protein OS=Gallus gallus OX=9031 GN=DMTN PE=4 SV=2	92	23.55	SISPPPSPEMIR	[3] Phospho (ST)	LSPKSIS*PPPSPE	tr|A0A1D5PME5|A0A1D5PME5_CHICK	12588.7	27586.6	10891.7	54114.5	86207.5	19822.7	64646.8	66668.7	33491.9	30973.3	29163.1	9450.95	51915	41206.3	29411.3	12588.7	54114.5	64646.8	29163.1	41206.3	NA	0.402412	0.400377	0.59519	0.474852	1.64385	1.62058	0.0801749	1.43314	0	0	0	0	0	0.00619773	0.00403925	0.375238	0.0223865	2.20777	2.3937
tr|A0A1D5NXL6|A0A1D5NXL6_CHICK	A0A1D5NXL6	PHF3	PHD finger protein 3 OS=Gallus gallus OX=9031 GN=PHF3 PE=4 SV=2	539	21.34	ADFAVSSLHSSSSASLKR	[12] Phospho (ST)	SSLHSSS*SASLKR	tr|A0A1D5NXL6|A0A1D5NXL6_CHICK	24895.9	21602.2	15431.6	9885.94	12180	5077	10422.4	11191.9	4170.66	5843.12	6635.67	4951.39	14682.8	12937.7	1517.1	21602.2	9885.94	10422.4	5843.12	12937.7	NA	0.280993	0.309976	0.161004	0.667646	-1.33246	-1.25622	-1.70286	-0.761781	0	0	0	0	0	0.006151	0.00782624	0.00167924	0.0731284	2.21105	2.10645
tr|F1NUT7|F1NUT7_CHICK	F1NUT7	NEFM	Neurofilament medium polypeptide OS=Gallus gallus OX=9031 GN=NEFM PE=3 SV=1	807	95.12	ITSEGGDSTTTYITK	[3] Phospho (ST)	KAEKITS*EGGDST	tr|F1NUT7|F1NUT7_CHICK	2764.95	3399.61	9645.04	10847	6473.59	56492.6	13435.5	5833.36	25421.5	15718.4	8390.31	73174.7	10902.4	5012.58	24767.8	3399.61	10847	13435.5	15718.4	10902.4	NA	0.507503	0.526371	0.493156	0.464715	1.97197	1.39819	2.50713	1.36061	0	0	0	0	0	0.00622229	0.0142867	0.00481309	0.0234546	2.20605	1.84507
tr|A0A1D5PPG9|A0A1D5PPG9_CHICK	A0A1D5PPG9	RTN4	Reticulon OS=Gallus gallus OX=9031 GN=RTN4 PE=4 SV=3	135	81.1	RRVSSSGSADETLFALPATSEPLMHSSAEK	[6] Phospho (ST)	RRRVSSS*GSADET	tr|A0A1D5PPG9|A0A1D5PPG9_CHICK	64669.1	104977	152833	180246	203278	311975	324052	93863.3	339397	266106	193932	200895	155721	70444.8	250109	104977	203278	324052	200895	155721	NA	0.205729	0.775798	0.613073	0.553661	1.02947	1.15102	0.885471	0.710602	0	0	0	0	0	0.00605691	0.106821	0.0519758	0.350746	2.21775	0.971344
tr|A0A1D5NYT1|A0A1D5NYT1_CHICK	A0A1D5NYT1	SCARF2	Scavenger receptor class F member 2 OS=Gallus gallus OX=9031 GN=SCARF2 PE=4 SV=3	717	46.51	SPSETSAGMHGR	[3] Phospho (ST)	KRKRSPS*ETSAGM	tr|A0A1D5NYT1|A0A1D5NYT1_CHICK	8140.44	2465.73	2812.22	14622.9	10906.6	13012	17988.9	10317.6	11143.8	19409.9	20394.7	9758.73	12688.2	5905.04	7973.17	2812.22	13012	11143.8	19409.9	7973.17	NA	0.43666	0.31333	0.665331	0.286539	2.14512	1.98647	1.79499	1.25993	0	0	0	0	0	0.00631586	0.00359339	0.00872089	0.0147227	2.19957	2.4445
tr|A0A3Q2UM43|A0A3Q2UM43_CHICK	A0A3Q2UM43	AKAP13	Uncharacterized protein OS=Gallus gallus OX=9031 GN=AKAP13 PE=4 SV=1	198	41.56	HSWGPGK	[2] Phospho (ST)	SPFRRHS*WGPGKN	tr|A0A3Q2UM43|A0A3Q2UM43_CHICK	3012.72	3234.15	799.687	5178.08	9527.86	2072.4	8811.76	6492.83	1912.75	3784.75	4082.04	1198.44	5855.48	4577.9	1832.12	3012.72	5178.08	6492.83	3784.75	4577.9	NA	0.261132	0.188674	0.103258	0.234086	1.37379	1.25814	0.335904	0.958718	0	0	0	0	0	0.00673099	0.00522537	0.151727	0.0235468	2.17192	2.28188
tr|E1BUP8|E1BUP8_CHICK	E1BUP8	AHNAK2	PDZ domain-containing protein OS=Gallus gallus OX=9031 GN=AHNAK2 PE=4 SV=4	197	12.9	ATSEEDRETLIVNQR	[3] Phospho (ST)	VSGKATS*EEDRET	tr|E1BUP8|E1BUP8_CHICK	15173.2	11308.4	10980.1	8715.45	4662.2	3971.36	6221.23	6437.29	4945.54	13828.1	4464.49	9009.45	5127.52	3538.89	6339.77	11308.4	4662.2	6221.23	9009.45	5127.52	NA	0.247238	0.173691	0.389032	0.356598	-1.27832	-1.15069	-0.285379	-1.56519	0	0	0	0	0	0.00660064	0.00871234	0.166407	0.00959296	2.18041	2.05987
tr|Q8UVG3|Q8UVG3_CHICK	Q8UVG3	RUNX2	Runt-related transcription factor OS=Gallus gallus OX=9031 GN=RUNX2 PE=2 SV=1	238	42.01	VGVPTQSPRPSLNSAPSPFNPQGQSQITDPR	[7] Phospho (ST)	VGVPTQS*PRPSLN	tr|Q8UVG3|Q8UVG3_CHICK	71472	63564.8	46433.3	14056.3	14928.5	25959.3	18343.4	11172.5	27548.8	16858	29952	50265.2	22180.9	16742.9	26740.6	63564.8	14928.5	18343.4	29952	22180.9	NA	0.603049	0.64766	0.732602	0.439729	-2.09016	-1.96212	-1.08558	-1.68806	0	0	0	0	0	0.00673709	0.0126073	0.107776	0.0107524	2.17153	1.89938
tr|A0A1D5P1M2|A0A1D5P1M2_CHICK	A0A1D5P1M2	AFF3	AF4/FMR2 family member 3 OS=Gallus gallus OX=9031 GN=AFF3 PE=4 SV=2	194	174.48	YASSPTSSSSSNAAQQSSLR	[4] Phospho (ST)	LKRYASS*PTSSSS	tr|A0A1D5P1M2|A0A1D5P1M2_CHICK	539.804	843.692	565.943	1581.58	3147.17	992.452	1494.92	2991.92	566.029	2696.13	1565.11	624.372	2349.36	1246.83	2181.76	565.943	1581.58	1494.92	1565.11	2181.76	NA	0.354507	0.535094	0.778647	0.475864	1.55086	1.46956	0.891479	1.94677	0	0	0	0	0	0.00659911	0.0643831	0.0866837	0.0209531	2.18051	1.19123
tr|A0A1D5PV41|A0A1D5PV41_CHICK	A0A1D5PV41	EIF3G	Eukaryotic translation initiation factor 3 subunit G OS=Gallus gallus OX=9031 GN=EIF3G PE=3 SV=2	59	53.01	DIPLPGVLGGSLSAEAELLKGGPLPSPK	[26] Phospho (ST)	KGGPLPS*PKELIN	tr|A0A1D5PV41|A0A1D5PV41_CHICK	3449.75	6394.75	52258.5	1084.74	1732.69	30287.3	315.832	2409.25	77512.7	996.267	3965.67	46234.7	1304.64	4728.03	56105.6	6394.75	1732.69	2409.25	3965.67	4728.03	NA	0.430171	1.13007	0.499409	0.476192	-1.66914	-1.40831	-0.689323	-0.435649	0	0	0	0	0	0.00670515	0.156423	0.0905037	0.199033	2.17359	0.805698
tr|A0A1D5PS51|A0A1D5PS51_CHICK	A0A1D5PS51	EPN3	Epsin 3 OS=Gallus gallus OX=9031 GN=EPN3 PE=4 SV=1	173	30.22	RASPYGDDYGR	[3] Phospho (ST)	TYGRRAS*PYGDDY	tr|A0A1D5PS51|A0A1D5PS51_CHICK	36041	20920	20159.3	61570.8	58511.2	58663.7	46229.3	68040.9	38036.2	31529.6	27774.3	17748.9	61824.2	66705	38793.8	20920	58663.7	46229.3	27774.3	61824.2	NA	0.268448	0.471408	0.252843	0.350202	1.48383	0.915926	-0.183713	0.94438	0	0	0	0	0	0.0066427	0.0419118	0.969932	0.0165424	2.17766	1.37766
tr|A0A1D5P545|A0A1D5P545_CHICK	A0A1D5P545	CSDC2	Cold shock domain containing C2 OS=Gallus gallus OX=9031 GN=CSDC2 PE=4 SV=1	58	40.87	TYSATAR	[3] Phospho (ST)	KRTRTYS*ATARAS	tr|A0A1D5P545|A0A1D5P545_CHICK	15955.9	13183.7	18400.3	61735.3	42486	31203.1	50609.4	55118.6	59423.6	17895.6	21134.5	17705.6	64958.1	43443.6	83027.3	15955.9	42486	55118.6	17895.6	64958.1	NA	0.380988	0.160637	0.271481	0.155609	1.68823	1.69131	0.165511	2.02542	0	0	0	0	0	0.00738237	0.00117168	0.390987	0.000985299	2.1318	2.93119
tr|A0A1D5NZZ9|A0A1D5NZZ9_CHICK	A0A1D5NZZ9	COBLL1	Cordon-bleu WH2 repeat protein like 1 OS=Gallus gallus OX=9031 GN=COBLL1 PE=4 SV=1	658	24.71	GMVHQHSTDTNNPGLR	[7] Phospho (ST)	GMVHQHS*TDTNNP	tr|A0A1D5NZZ9|A0A1D5NZZ9_CHICK	4918.4	2683.65	1139.92	8304.18	15892.1	7008.59	15814.8	10264.3	3777.04	5193.54	7980.89	2362.24	7681.4	9451.75	6512.79	2683.65	8304.18	10264.3	5193.54	7681.4	NA	0.547756	0.0948033	0.471745	0.577063	2.56604	1.72832	1.05122	1.81638	0	0	0	0	0	0.00923352	0.00101212	0.0752096	0.0216312	2.03463	2.99477
tr|A0A3Q2U6P5|A0A3Q2U6P5_CHICK	A0A3Q2U6P5	LOC107051263	Fibronectin type III and SPRY domain containing 1 OS=Gallus gallus OX=9031 GN=LOC107051263 PE=4 SV=1	472	14.03	RMSLGR	[3] Phospho (ST)	QSPKRMS*LGRAGR	tr|A0A3Q2U6P5|A0A3Q2U6P5_CHICK	250.268	78.6692	257.046	1709.35	134.433	1491.12	1929.17	329.353	1069.39	75.1288	218.948	357.117	192.081	1173.12	1275.66	250.268	1491.12	1069.39	218.948	1173.12	NA	0.566739	0.381363	0.8348	1.0558	2.5363	2.06576	0.474369	2.31115	0	0	0	0	0	0.00922169	0.00108336	0.923009	0.108029	2.03519	2.96523
tr|E1C1Q2|E1C1Q2_CHICK	E1C1Q2	MAP1B	Microtubule associated protein 1B OS=Gallus gallus OX=9031 GN=MAP1B PE=4 SV=4	1976	78.41	GTQSLDAMDSSYEAMGK	[4] Phospho (ST)	IGKGTQS*LDAMDS	tr|E1C1Q2|E1C1Q2_CHICK	1324.8	389.819	245.691	7802.56	9362.17	630.166	14433.8	1769.82	1517.51	1078.12	563.162	68.3847	20.9187	1188.13	1427.84	389.819	7802.56	1769.82	563.162	1188.13	NA	1.06671	0.458044	0.690417	0.979888	2.55818	2.62679	-0.297255	1.60781	0	0	0	0	0	0.00939955	0.000945912	0.370761	0.77212	2.02689	3.02415
tr|A0A1D5NU13|A0A1D5NU13_CHICK	A0A1D5NU13	GRAMD1B	GRAM domain containing 1B OS=Gallus gallus OX=9031 GN=GRAMD1B PE=4 SV=1	511	15.77	TESTYLAEVHRQSPK	[13] Phospho (ST)	AEVHRQS*PKEKVS	tr|A0A1D5NU13|A0A1D5NU13_CHICK	12180.5	11359.7	5725	66783.1	34309.2	10332.6	33242.9	25769.3	15561.7	25437.5	16496.6	8674.89	42917.6	26345.6	25295.6	11359.7	34309.2	25769.3	16496.6	26345.6	NA	0.545381	0.102212	0.207988	0.30798	1.59467	1.44266	0.59957	1.817	0	0	0	0	0	0.00882351	0.00304446	0.0444053	0.00392923	2.05436	2.51649
tr|A0A3Q2UE77|A0A3Q2UE77_CHICK	A0A3Q2UE77	FAM114A1	Uncharacterized protein OS=Gallus gallus OX=9031 GN=FAM114A1 PE=4 SV=1	256	39.63	TVSLSQLLR	[3] Phospho (ST)	LMARTVS*LSQLLR	tr|A0A3Q2UE77|A0A3Q2UE77_CHICK	25282.5	24498.4	48709.5	11747.3	7678.76	28460.6	5355.95	6008.87	20391.2	10568.6	9784.95	36944.2	12053.6	13594.1	7731.17	25282.5	11747.3	6008.87	10568.6	12053.6	NA	0.298888	0.380254	0.384807	0.528855	-1.10582	-2.02752	-1.25835	-1.06867	0	0	0	0	0	0.00935907	0.00291238	0.0309513	0.0309942	2.02877	2.53575
tr|A0A1D5P1K9|A0A1D5P1K9_CHICK	A0A1D5P1K9	EPB41L1	Erythrocyte membrane protein band 4.1 like 1 OS=Gallus gallus OX=9031 GN=EPB41L1 PE=4 SV=2	79	73.46	DYSETDGLSDKTTPSK	[13] Phospho (ST)	GLSDKTT*PSKTQK	tr|A0A1D5P1K9|A0A1D5P1K9_CHICK	22811	30708.7	4058.66	68631.2	94555.1	6623.55	67346.7	75348.2	8392.45	44758.9	45373.3	3249.35	73991.1	53302.4	17493.2	22811	68631.2	67346.7	44758.9	53302.4	NA	0.317087	0.17802	0.412777	0.41772	1.58914	1.29492	0.563195	1.69762	0	0	0	0	0	0.00803961	0.00458107	0.31079	0.0121396	2.09476	2.33903
tr|A0A1D5P8P9|A0A1D5P8P9_CHICK	A0A1D5P8P9	ARHGEF28	Rho guanine nucleotide exchange factor 28 OS=Gallus gallus OX=9031 GN=ARHGEF28 PE=4 SV=2	396	11.2	SVPGASFER	[1] Phospho (ST)	SHSLSKS*VPGASF	tr|A0A1D5P8P9|A0A1D5P8P9_CHICK	348.478	341.979	96.8357	620.325	1320.3	525.628	1263.3	1872.89	215.375	1380.77	1151.3	148.975	1904.93	2052.27	150.29	341.979	620.325	1263.3	1151.3	1904.93	NA	0.495979	0.432134	0.427322	0.55972	1.94889	1.85806	1.75129	2.4506	0	0	0	0	0	0.00742652	0.0048691	0.0163431	0.0207749	2.12921	2.31255
tr|A0A1D5NW55|A0A1D5NW55_CHICK	A0A1D5NW55	RAP1GAP2	Rap1 GTPase-activating protein 2 OS=Gallus gallus OX=9031 GN=RAP1GAP2 PE=4 SV=2	26	30.23	KQELLSSADVTLPERPLSPPLTAPPTMK	[18] Phospho (ST)	LPERPLS*PPLTAP	tr|A0A1D5NW55|A0A1D5NW55_CHICK	2435.79	12632	2744.74	12521.3	32622.9	5567.74	18665.9	30666	15659.8	10271.1	13706.6	2181.36	20217	16741.4	21955.5	2744.74	12521.3	18665.9	10271.1	20217	NA	0.510707	0.502405	0.933698	0.671145	1.3688	2.51233	0.117782	2.99984	0	0	0	0	0	0.00700454	0.00447599	0.329739	0.0339111	2.15462	2.34911
tr|F1P3R3|F1P3R3_CHICK	F1P3R3	MAP1A	Microtubule associated protein 1A OS=Gallus gallus OX=9031 GN=MAP1A PE=4 SV=4	2004	11.67	ELSSPASPKDKVDAAFEYADIHER	[4] Phospho (ST)	AEKELSS*PASPKD	tr|F1P3R3|F1P3R3_CHICK	4823.51	3991.98	1303.95	13125.6	33367.7	3224.56	16084.5	21523.6	3015.47	4676.98	4318.96	2766.64	6081.57	11991.5	5442.88	3991.98	13125.6	16084.5	4318.96	6081.57	NA	0.736852	0.426211	0.456656	0.521169	1.44423	1.73751	0.113583	1.58684	0	0	0	0	0	0.00787045	0.00452599	0.31433	0.0367861	2.104	2.34429
tr|F1P3R3|F1P3R3_CHICK	F1P3R3	MAP1A	Microtubule associated protein 1A OS=Gallus gallus OX=9031 GN=MAP1A PE=4 SV=4	2007	11.67	ELSSPASPKDKVDAAFEYADIHER	[7] Phospho (ST)	ELSSPAS*PKDKVD	tr|F1P3R3|F1P3R3_CHICK	4823.51	3991.98	1303.95	13125.6	33367.7	3224.56	16084.5	21523.6	3015.47	4676.98	4318.96	2766.64	6081.57	11991.5	5442.88	3991.98	13125.6	16084.5	4318.96	6081.57	NA	0.736852	0.426211	0.456656	0.521169	1.44423	1.73751	0.113583	1.58684	0	0	0	0	0	0.00787045	0.00452599	0.31433	0.0367861	2.104	2.34429
tr|F1P3R3|F1P3R3_CHICK	F1P3R3	MAP1A	Microtubule associated protein 1A OS=Gallus gallus OX=9031 GN=MAP1A PE=4 SV=4	1086	78.33	CMSPDDSTVK	[3] Phospho (ST)	AEERCMS*PDDSTV	tr|F1P3R3|F1P3R3_CHICK	10074.8	919.191	14511.7	20802.1	2778.1	26666.4	25925.1	5707.96	45643.1	1183.81	14623.4	13453.2	389.079	13660.2	61780.3	10074.8	20802.1	25925.1	13453.2	13660.2	NA	0.272409	0.4918	1.57361	1.19596	1.04598	1.65318	-0.109268	2.08993	0	0	0	0	0	0.00750397	0.00452437	0.863351	0.833498	2.12471	2.34444
tr|A0A1D5PDJ5|A0A1D5PDJ5_CHICK	A0A1D5PDJ5	MAP3K1	Mitogen-activated protein kinase kinase kinase 1 OS=Gallus gallus OX=9031 GN=MAP3K1 PE=4 SV=1	864	22.1	KLSLQFQR	[3] Phospho (ST)	QTQRKLS*LQFQRS	tr|A0A1D5PDJ5|A0A1D5PDJ5_CHICK	1119.48	879.928	591.847	1909.61	3648.05	2056.94	2130.5	3099.2	2783.02	1306.24	1374.94	3446.07	2082.64	3426.79	1076.89	879.928	2056.94	2783.02	1374.94	2082.64	NA	0.40547	0.41628	0.905529	0.46987	1.7972	1.81644	0.643914	0.895585	0	0	0	0	0	0.00735386	0.00725793	0.103634	0.0206065	2.13348	2.13919
tr|A0A1D5P0C4|A0A1D5P0C4_CHICK	A0A1D5P0C4	TIAM1	T cell lymphoma invasion and metastasis 1 OS=Gallus gallus OX=9031 GN=TIAM1 PE=4 SV=2	233	55.38	ANSMSDLYSPK	[3] Phospho (ST)	GCQRANS*MSDLYS	tr|A0A1D5P0C4|A0A1D5P0C4_CHICK	2595.65	6670.12	2879.2	11194.1	16634.2	5186.33	12906.7	14606.8	6935.5	6500.68	8218.02	1200.38	6598.96	9174.69	9550.22	2879.2	11194.1	12906.7	6500.68	9174.69	NA	0.452061	0.484951	0.759912	0.405259	1.31837	1.26833	0.301078	1.34614	0	0	0	0	0	0.00858976	0.00829973	0.841983	0.0262742	2.06602	2.08094
tr|A0A1D5P497|A0A1D5P497_CHICK	A0A1D5P497	OSBPL3	Oxysterol-binding protein OS=Gallus gallus OX=9031 GN=OSBPL3 PE=3 SV=1	15	24.38	MLSPSR	[3] Phospho (ST)	ASQKMLS*PSRSTS	tr|A0A1D5P497|A0A1D5P497_CHICK	254.639	1268.12	248.976	3143.24	2981.71	1150.35	1849.24	2571.27	2175.85	451.033	1195.92	551.354	1051.79	1996.38	2649.54	254.639	2981.71	2175.85	551.354	1996.38	NA	0.813629	0.586845	0.392801	0.858029	2.208	2.86041	0.824784	2.04632	0	0	0	0	0	0.0069807	0.00877253	0.139178	0.0310649	2.1561	2.05688
tr|A0A3S5ZPR1|A0A3S5ZPR1_CHICK	A0A3S5ZPR1	RASGRP3	Uncharacterized protein OS=Gallus gallus OX=9031 GN=RASGRP3 PE=4 SV=1	631	30.91	ATASQATQTEPLWHEPGWSDSGSHTFPK	[25] Phospho (ST)	SDSGSHT*FPKMKS	tr|A0A3S5ZPR1|A0A3S5ZPR1_CHICK	17654.3	33898.4	13817.1	74722.9	90467.6	24831.9	71245.6	63971.7	38203.6	88829.1	76233.2	36129.5	21838	21434	29267	17654.3	74722.9	63971.7	76233.2	21838	NA	0.425579	0.373004	0.458418	0.562172	1.41619	1.46725	1.38672	0.306817	0	0	0	0	0	0.00760411	0.00764931	0.00780147	0.589945	2.11895	2.11638
tr|A0A1D5PNM2|A0A1D5PNM2_CHICK	A0A1D5PNM2	SORBS1	Sorbin and SH3 domain containing 1 OS=Gallus gallus OX=9031 GN=SORBS1 PE=4 SV=2	809	19	NAIDYPDPPVSLSPNR	[13] Phospho (ST)	DPPVSLS*PNRSMT	tr|A0A1D5PNM2|A0A1D5PNM2_CHICK	4009.91	4756.66	4523.53	1723.51	2796.22	1611.87	1838.41	1780.17	2666.98	2570.17	2682.1	3574.36	5090.8	2450.65	1822.48	4523.53	1723.51	1838.41	2682.1	2450.65	NA	0.258311	0.228885	0.173014	0.646318	-1.21822	-1.12511	-0.641708	-0.956787	0	0	0	0	0	0.00763458	0.0103943	0.0714518	0.1987	2.11721	1.9832
tr|A0A1D5NXL6|A0A1D5NXL6_CHICK	A0A1D5NXL6	PHF3	PHD finger protein 3 OS=Gallus gallus OX=9031 GN=PHF3 PE=4 SV=2	1931	13.86	RHSDPWGRQEQHVER	[3] Phospho (ST)	RPERRHS*DPWGRQ	tr|A0A1D5NXL6|A0A1D5NXL6_CHICK	201.713	20.3926	107.233	397.028	196.237	1576.38	420.532	184.205	1493.79	412.575	21.8699	1716.29	18.503	354.468	1347.35	107.233	397.028	420.532	412.575	354.468	NA	0.731346	0.712903	1.31069	0.891173	3.26647	3.17519	1.03235	3.65131	0	0	0	0	0	0.00899952	0.0106598	0.111478	0.467651	2.04578	1.97225
tr|F1NXS9|F1NXS9_CHICK	F1NXS9	PSIP1	Lens epithelium-derived growth factor OS=Gallus gallus OX=9031 GN=PSIP1 PE=4 SV=2	225	106.39	QAESEEAAVVATAAVVAAAAAPVTVSPKVSPK	[30] Phospho (ST)	TVSPKVS*PKRGRP	tr|F1NXS9|F1NXS9_CHICK	22977.7	29545.9	70351.7	13291.5	10875.1	32152.7	14562.4	14352.1	34115.6	18789.2	11977.4	13777.6	21274.2	12130.5	46518.4	29545.9	13291.5	14562.4	13777.6	21274.2	NA	0.225725	0.160223	0.668953	0.386975	-1.12965	-1.04169	-1.30265	-0.596785	0	0	0	0	0	0.00768843	0.015033	0.0479147	0.104339	2.11416	1.82296
tr|E1C8N4|E1C8N4_CHICK	E1C8N4	SVIL	Supervillin OS=Gallus gallus OX=9031 GN=SVIL PE=4 SV=3	376	15.03	EMEKSFEMK	[5] Phospho (ST)	FREMEKS*FEMKNI	tr|E1C8N4|E1C8N4_CHICK	1700.96	15020.3	4750.37	22788.5	39401.1	16094.9	23611.3	31298.9	18377.2	13498.5	13948.6	4633.68	6891.32	9905	7121.49	4750.37	22788.5	23611.3	13498.5	7121.49	NA	0.929252	0.961845	1.22933	0.853418	1.76049	1.9518	-0.0358828	0.584137	0	0	0	0	0	0.00901609	0.0173914	0.269685	0.318808	2.04498	1.75967
tr|A0A3Q2U6X1|A0A3Q2U6X1_CHICK	A0A3Q2U6X1	PPP2R5C	Serine/threonine protein phosphatase 2A regulatory subunit OS=Gallus gallus OX=9031 GN=PPP2R5C PE=3 SV=1	550	22.28	RKSELPQDIYTMK	[3] Phospho (ST)	PLVRRKS*ELPQDI	tr|A0A3Q2U6X1|A0A3Q2U6X1_CHICK	890.907	353.276	2687	2224.81	2018.68	5409.18	8020.11	852.912	6055.44	482.387	848.918	1354.3	986.537	271.727	11111.1	890.907	2224.81	6055.44	848.918	986.537	NA	0.590251	0.845075	0.944529	0.924929	1.32033	1.2716	-0.885084	0.147097	0	0	0	0	0	0.00900317	0.0180564	0.734684	0.349767	2.0456	1.74337
tr|F1NG97|F1NG97_CHICK	F1NG97	AMPD3	AMP deaminase OS=Gallus gallus OX=9031 GN=AMPD3 PE=3 SV=2	113	21.19	APSAIPTVSPTTPVLQSAFLPVQVPYDVPEFQR	[17] Phospho (ST)	TTPVLQS*AFLPVQ	tr|F1NG97|F1NG97_CHICK	1001.82	3417.95	1733.75	581.53	1598.09	547.913	5457.75	4647.52	7434.11	2572.32	5006.89	253.96	9878.13	3020.97	9415.8	1733.75	581.53	5457.75	2572.32	9415.8	NA	0.291835	0.569645	0.870196	0.832456	-1.09679	2.10026	0.550784	2.44119	0	0	0	0	0	0.00917024	0.0233356	0.767427	0.080628	2.03762	1.63198
tr|A0A3Q2UGN5|A0A3Q2UGN5_CHICK	A0A3Q2UGN5	VCAN	Versican core protein OS=Gallus gallus OX=9031 GN=VCAN PE=4 SV=1	2359	34.68	TGTSEELTSDTGMSLDIIPVVDDRR	[4] Phospho (ST)	DPKTGTS*EELTSD	tr|A0A3Q2UGN5|A0A3Q2UGN5_CHICK	1856.48	5525.49	5347.39	4851.08	11825.5	8877.63	26519.1	10357.2	16396.2	24770	28124	6197.18	1652.56	3578.15	6805.01	5347.39	8877.63	16396.2	24770	3578.15	NA	0.222866	1.06843	0.952194	0.336371	1.09773	1.61645	2.34763	-0.167862	0	0	0	0	0	0.0091694	0.0283698	0.0466263	0.623818	2.03766	1.54714
tr|A0A1D5NVV7|A0A1D5NVV7_CHICK	A0A1D5NVV7	SYBU	Syntabulin OS=Gallus gallus OX=9031 GN=SYBU PE=4 SV=2	241	16.08	GSDTSPIMR	[5] Phospho (ST)	YKGSDTS*PIMRRS	tr|A0A1D5NVV7|A0A1D5NVV7_CHICK	213.912	661.251	720.371	4476.99	10142.5	1550.45	6202.61	6220.75	1021.46	2160.44	4118.14	248.671	1690.69	4545.14	1790.38	661.251	4476.99	6202.61	2160.44	1790.38	NA	0.75282	1.069	0.883779	0.500048	3.93907	3.23382	2.63872	2.78106	0	0	0	0	0	0.00853797	0.0316193	0.240495	0.00612549	2.06865	1.50005
tr|A0A1D5NY54|A0A1D5NY54_CHICK	A0A1D5NY54	NEDD4L	Uncharacterized protein OS=Gallus gallus OX=9031 GN=NEDD4L PE=4 SV=2	437	10.36	SLSSPTVTLSAPLEGMKDSPVRR	[1] Phospho (ST)	QIRRPRS*LSSPTV	tr|A0A1D5NY54|A0A1D5NY54_CHICK	5805.03	4741.91	3252.45	17701.2	21269.3	5663.31	18927.6	15583.8	3947.22	4712.26	5065.68	2652.48	10175.4	8539.75	8037.6	4741.91	17701.2	15583.8	4712.26	8539.75	NA	0.443913	0.459759	0.163629	0.19997	1.60848	1.70512	-0.294182	0.848724	0	0	0	0	0	0.00785378	0.032484	0.536318	0.0128774	2.10492	1.48833
tr|A0A1D5P039|A0A1D5P039_CHICK	A0A1D5P039	TBC1D5	TBC1 domain family member 5 OS=Gallus gallus OX=9031 GN=TBC1D5 PE=4 SV=2	518	28.98	SESMPVQLGK	[3] Phospho (ST)	RMMKSES*MPVQLG	tr|A0A1D5P039|A0A1D5P039_CHICK	945.11	2729.23	459.62	4115.21	5151.77	1106.81	3153.55	3087.61	1392.46	2322.05	961.495	733.474	2184.75	1390.67	2098.26	945.11	4115.21	3087.61	961.495	2098.26	NA	0.450922	0.477968	0.720595	0.825306	1.26789	1.59912	0.674303	1.20891	0	0	0	0	0	0.00790152	0.0418678	0.817925	0.318554	2.10229	1.37812
tr|A0A1D5PE05|A0A1D5PE05_CHICK	A0A1D5PE05	HECTD4	HECT domain E3 ubiquitin protein ligase 4 OS=Gallus gallus OX=9031 GN=HECTD4 PE=4 SV=2	1538	60.79	SMSAPSDLEMIGNEDIEFAR	[3] Phospho (ST)	VFLRSMS*APSDLE	tr|A0A1D5PE05|A0A1D5PE05_CHICK	2458.21	9087.96	6219.3	57698.8	27499.5	29481.3	18793.4	11872.8	16686.3	4444.97	4804.56	6166.48	6451.49	2630.86	6106.98	6219.3	29481.3	16686.3	4804.56	6106.98	NA	1.08925	0.859704	0.583953	0.923488	2.24497	1.42384	-0.0123062	-0.0262929	0	0	0	0	0	0.00836149	0.0436264	0.95433	0.849719	2.07772	1.36025
tr|A0A1D5NUN8|A0A1D5NUN8_CHICK	A0A1D5NUN8	MAPT	Microtubule-associated protein OS=Gallus gallus OX=9031 GN=MAPT PE=4 SV=2	239	17.51	GEQPKSGDR	[6] Phospho (ST)	KGEQPKS*GDRSGY	tr|A0A1D5NUN8|A0A1D5NUN8_CHICK	67.2101	739.914	22.0188	868.231	5263.62	43.1378	2115.38	1651.24	33.96	789.318	55.4113	89.4911	2427.61	300.787	716.436	67.2101	868.231	1651.24	89.4911	716.436	NA	0.747945	1.45417	1.12024	0.854283	2.83063	1.15812	2.02301	5.02403	0	0	0	0	0	0.00892813	0.0779084	0.713818	0.134071	2.04924	1.10842
tr|F6U2E7|F6U2E7_CHICK	F6U2E7	NFIA	Nuclear factor 1 OS=Gallus gallus OX=9031 GN=NFIA PE=3 SV=1	258	81.67	VSQTPIAAGTGPNFSLSDLESSSYYSMSPGAMR	[28] Phospho (ST)	SSYYSMS*PGAMRR	tr|F6U2E7|F6U2E7_CHICK	4475.31	10784.7	13955.9	33746.6	26334.3	38068.7	43374.2	9249.1	55925.2	20792.9	21627.3	9430.14	8768.52	6438.13	25364.3	10784.7	33746.6	43374.2	20792.9	8768.52	NA	0.676186	0.922735	0.827452	0.513725	1.44772	2.00262	1.00386	0.86192	0	0	0	0	0	0.0068773	0.0811771	0.214897	0.463658	2.16258	1.09057
tr|A0A1D5PTR5|A0A1D5PTR5_CHICK	A0A1D5PTR5	TLN1	Talin-1 OS=Gallus gallus OX=9031 GN=TLN1 PE=4 SV=1	1075	35.47	AQEACGPLEIDSALGLVQSLER	[19] Phospho (ST)	ALGLVQS*LERDLK	tr|A0A1D5PTR5|A0A1D5PTR5_CHICK	799.479	529.43	4288.25	234.155	280.2	635.774	364.947	244.136	4460.9	137.604	1451.05	952.299	278.656	1115.48	910.831	799.479	280.2	364.947	952.299	910.831	NA	0.594584	0.514403	1.40557	1.18825	-1.7716	-1.11675	-2.1709	-1.52057	0	0	0	0	0	0.0085023	0.0985553	0.29902	0.305449	2.07046	1.00632
tr|F1NYZ2|F1NYZ2_CHICK	F1NYZ2	MAP2K2	Dual-specificity mitogen-activated protein kinase kinase 2 OS=Gallus gallus OX=9031 GN=MAP2K2 PE=3 SV=1	224	56.85	LCDFGVSGQLIDSMANSFVGTR	[17] Phospho (ST)	IDSMANS*FVGTRS	tr|F1NYZ2|F1NYZ2_CHICK	2620.85	3975.5	3598.55	16636.3	8592.85	9380.86	9960.83	2233.45	30470.6	3602.36	11841	7564.92	1892.88	2882.44	12775.6	3598.55	9380.86	9960.83	7564.92	2882.44	NA	0.620499	0.929301	0.373251	0.97964	1.38231	1.92623	1.07191	-0.463846	0	0	0	0	0	0.00792386	0.165392	0.0305816	0.63976	2.10106	0.781487
tr|A0A3Q3A587|A0A3Q3A587_CHICK	A0A3Q3A587	MBP	Myelin basic protein OS=Gallus gallus OX=9031 GN=MBP PE=4 SV=1	120	10.88	DRPSESDELQTIQEDSAAASENSDLMASQKR	[11] Phospho (ST)	ESDELQT*IQEDSA	tr|A0A3Q3A587|A0A3Q3A587_CHICK	16131.1	4573.49	3433.65	2467.42	2617.64	441.711	2389.79	9237.54	2310.82	650.17	1101.19	530.953	3017.27	971.774	631.192	4573.49	2467.42	2389.79	650.17	971.774	NA	0.876343	1.01949	0.692418	0.0807229	-2.70877	-0.57134	-2.69309	-2.41853	0	0	0	0	0	0.00916164	0.378937	0.00536238	0.000369922	2.03803	0.421433
tr|F1NBY5|F1NBY5_CHICK	F1NBY5	TBC1D15	Rab-GAP TBC domain-containing protein OS=Gallus gallus OX=9031 GN=TBC1D15 PE=4 SV=1	255	21.28	RPPSEMADFLNDAIPGLK	[4] Phospho (ST)	TQRRPPS*EMADFL	tr|F1NBY5|F1NBY5_CHICK	1836.19	4604.12	4051.11	741.06	1221.87	2234.33	1682.31	1539.59	2810.15	1726.94	2613.99	2461.93	566.819	1333.49	1988.1	4051.11	1221.87	1682.31	2461.93	1333.49	NA	0.351744	0.452975	0.29015	0.305834	-1.30905	-0.527673	-0.718529	-1.69575	0	0	0	0	0	0.00711119	0.109197	0.122235	0.00511067	2.14806	0.961788
sp|Q5ZJJ2|RFA1_CHICK	Q5ZJJ2	RPA1	Replication protein A 70 kDa DNA-binding subunit OS=Gallus gallus OX=9031 GN=RPA1 PE=2 SV=1	431	54.47	GGSASGVNTNWK	[3] Phospho (ST)	SDVRGGS*ASGVNT	sp|Q5ZJJ2|RFA1_CHICK	4463.51	3965.62	3106.42	9113.6	7243.8	8711.23	6614.68	4633.7	8978.6	7765.66	7580.52	4871.89	6484.22	8625.05	7300.43	3965.62	8711.23	6614.68	7580.52	7300.43	NA	0.230959	0.496569	0.0986353	0.238723	1.02984	0.567493	0.798929	1.12099	0	0	0	0	0	0.00734992	0.0842455	0.027042	0.0192517	2.13372	1.07445
tr|A0A1D5PJU2|A0A1D5PJU2_CHICK	A0A1D5PJU2	LCOR	Ligand dependent nuclear receptor corepressor OS=Gallus gallus OX=9031 GN=LCOR PE=4 SV=1	1020	18.33	SQQSQPPSEGSTEDTGSSSPVHLPGLQIK	[19] Phospho (ST)	EDTGSSS*PVHLPG	tr|A0A1D5PJU2|A0A1D5PJU2_CHICK	63257.2	61560.5	40442.1	30912.1	25012.4	23999.5	28058.5	34581.9	33836.4	43922.9	39074.6	34894.5	40116.7	33847.7	30043.8	61560.5	25012.4	33836.4	39074.6	33847.7	NA	0.189028	0.328489	0.161907	0.150684	-1.03306	-0.831988	-0.526257	-0.657026	0	0	0	0	0	0.00917976	0.052576	0.13098	0.0399081	2.03717	1.27921
tr|A0A1D5PGS8|A0A1D5PGS8_CHICK	A0A1D5PGS8	UBR5	Ubiquitin protein ligase E3 component n-recognin 5 OS=Gallus gallus OX=9031 GN=UBR5 PE=4 SV=2	622	25.49	STPAPKEEEKVNEEQWSLR	[2] Phospho (ST)	YKRRRST*PAPKEE	tr|A0A1D5PGS8|A0A1D5PGS8_CHICK	4138.41	2203.09	31536.6	7365.62	4643.25	71498	16940.3	2786.79	60171	6218.31	5585.84	70395.3	6371.74	4945.22	42279.8	4138.41	7365.62	16940.3	6218.31	6371.74	NA	0.121107	0.612144	0.254008	0.278063	1.07561	0.932042	1.15845	0.622613	0	0	0	0	0	0.00730842	0.0497998	0.0197479	0.0448004	2.13618	1.30277
tr|A0A3Q2TVE4|A0A3Q2TVE4_CHICK	A0A3Q2TVE4	CLTA	Clathrin light chain OS=Gallus gallus OX=9031 GN=CLTA PE=3 SV=1	102	25.88	LQSEPESIR	[3] Phospho (ST)	QVDRLQS*EPESIR	tr|A0A3Q2TVE4|A0A3Q2TVE4_CHICK	21015.6	46689.6	29177.1	170790	83767.3	141403	21620.6	22107.6	87171.2	45621.6	28315.1	245315	13514.3	29656.9	6344.48	29177.1	141403	22107.6	45621.6	13514.3	NA	0.643385	0.882482	1.107	0.488377	2.27691	0.040943	1.11826	-0.654734	0	0	0	0	0	0.00925392	0.767846	0.217061	0.0540649	2.03367	0.114726
tr|A0A1D5NTK5|A0A1D5NTK5_CHICK	A0A1D5NTK5	GAP43	Neuromodulin OS=Gallus gallus OX=9031 GN=GAP43 PE=4 SV=2	273	34.01	ASTDNSPSLKADEAQDKEEPKQADVPAADTTATTTPAAEDATAK	[8] Phospho (ST)	STDNSPS*LKADEA	tr|A0A1D5NTK5|A0A1D5NTK5_CHICK	81713.6	185498	1.7492e+06	32397.1	44141.1	1.00872e+06	55464.2	55594.7	1.10135e+06	46279.5	59710.5	1.74245e+06	43788	66418.3	1.64847e+06	185498	44141.1	55594.7	59710.5	66418.3	NA	0.419797	0.384557	0.543422	0.489364	-1.33471	-0.667422	-0.820201	-0.90004	0	0	0	0	0	0.00933734	0.0398539	0.106913	0.0824182	2.02978	1.39953
tr|F1N891|F1N891_CHICK	F1N891	PEAK1	Protein kinase domain-containing protein OS=Gallus gallus OX=9031 GN=PEAK1 PE=4 SV=2	778	34.01	ENASTVLSQIVASIQPPQSPPETPQAGPK	[19] Phospho (ST)	SIQPPQS*PPETPQ	tr|F1N891|F1N891_CHICK	34081.1	38989.6	74751.9	19374.2	15587.8	20456.9	19128.4	20862	25221	35566.6	33194.4	11148.4	30883.3	23153.2	16938.1	38989.6	19374.2	20862	33194.4	23153.2	NA	0.357304	0.256095	0.691017	0.591038	-1.32267	-0.902215	-0.232149	-0.751878	0	0	0	0	0	0.00758103	0.0132195	0.212488	0.101512	2.12027	1.87878
tr|A0A1D5PVQ7|A0A1D5PVQ7_CHICK	A0A1D5PVQ7	HN1	Uncharacterized protein OS=Gallus gallus OX=9031 GN=HN1 PE=4 SV=2	54	37.19	MASSIFGTPEENPPSWAK	[8] Phospho (ST)	ASSIFGT*PEENPP	tr|A0A1D5PVQ7|A0A1D5PVQ7_CHICK	14434.1	16555.3	18891.9	5992.91	10071.3	8323.18	7321.84	14295.2	11317.5	11429.9	7850.69	12335.9	7395.54	10232.7	18085.7	16555.3	8323.18	11317.5	11429.9	10232.7	NA	0.215069	0.28168	0.248942	0.334043	-1.18256	-0.739216	-0.614901	-0.694111	0	0	0	0	0	0.00885346	0.0684272	0.0673197	0.106375	2.05289	1.16477
tr|A0A1D5PZ90|A0A1D5PZ90_CHICK	A0A1D5PZ90	TBC1D9	TBC1 domain family member 9 OS=Gallus gallus OX=9031 GN=TBC1D9 PE=4 SV=1	428	34.68	SNSIVSASTHK	[3] Phospho (ST)	VFTRSNS*IVSAST	tr|A0A1D5PZ90|A0A1D5PZ90_CHICK	8385.19	6174.02	2357.41	18372.7	12478.7	4050.81	14143.6	18276.6	4698.66	4592.74	4266.27	1417.64	8139.94	15268.3	3279.86	6174.02	12478.7	14143.6	4266.27	8139.94	NA	0.121139	0.300312	0.118025	0.480858	1.01518	0.995048	-0.733706	0.476432	0	0	0	0	0	0.00896243	0.0135282	0.0393987	0.170259	2.04757	1.86876
tr|A0A1D5P4K8|A0A1D5P4K8_CHICK	A0A1D5P4K8	SASH1	SAM and SH3 domain containing 1 OS=Gallus gallus OX=9031 GN=SASH1 PE=4 SV=1	197	33.94	EQSDDETEESVK	[3] Phospho (ST)	CNSREQS*DDETEE	tr|A0A1D5P4K8|A0A1D5P4K8_CHICK	9194.55	21471.4	8415.12	4281.83	3974.62	3486.63	6059.6	4117.77	5789.19	2760.63	8816.09	339.932	2145.92	15094.6	9935.05	9194.55	3974.62	5789.19	2760.63	9935.05	NA	0.420762	0.542955	0.759008	0.671161	-1.27115	-0.601557	-1.73578	-0.508381	0	0	0	0	0	0.00737107	0.0633785	0.0273348	0.218571	2.13247	1.19806
tr|F1NKX6|F1NKX6_CHICK	F1NKX6	SSFA2	ITPR interacting domain containing 2 OS=Gallus gallus OX=9031 GN=SSFA2 PE=4 SV=3	1211	12.56	VPVVPSFDEIHK	[6] Phospho (ST)	RVPVVPS*FDEIHK	tr|F1NKX6|F1NKX6_CHICK	3938.19	6018.14	1262.96	2428.71	2210.23	518.701	3166.74	3127.86	1481.39	2106.23	1566.86	518.023	4363.2	3286.87	1086.46	3938.19	2210.23	3127.86	1566.86	3286.87	NA	0.286647	0.393522	0.342039	0.335915	-1.28383	-0.314536	-1.28572	-0.217164	0	0	0	0	0	0.00881665	0.336726	0.0106776	0.341157	2.0547	0.472724
tr|A0A1D5NXP9|A0A1D5NXP9_CHICK	A0A1D5NXP9	NGEF	Uncharacterized protein OS=Gallus gallus OX=9031 GN=NGEF PE=4 SV=2	435	13.46	TKFVSFTSR	[5] Phospho (ST)	RRTKFVS*FTSRLS	tr|A0A1D5NXP9|A0A1D5NXP9_CHICK	3252.27	7350.98	9549.72	1997.19	2939.27	3786.65	2707.99	4424.06	7637.69	3688.77	4498.79	4405.15	3941.43	4972.77	8035.91	7350.98	2939.27	4424.06	4405.15	4972.77	NA	0.265161	0.167652	0.479922	0.301336	-1.32248	-0.322322	-0.708399	-0.248996	0	0	0	0	0	0.0085614	0.132007	0.192081	0.533497	2.06746	0.879403
tr|A0A1D5PV38|A0A1D5PV38_CHICK	A0A1D5PV38	FAM135A	Family with sequence similarity 135 member A OS=Gallus gallus OX=9031 GN=FAM135A PE=4 SV=2	454	29.87	SESNKLDKIEAEEGFVAGFTSPELK	[21] Phospho (ST)	FVAGFTS*PELKIR	tr|A0A1D5PV38|A0A1D5PV38_CHICK	7842.41	15643.3	11922.7	3166.32	6690.34	7186.78	8979.11	12786.2	15658.7	9455.07	9743.77	1525.45	8331.39	6257.88	18408.7	11922.7	6690.34	12786.2	9455.07	8331.39	NA	0.2273	0.230991	0.827173	0.573134	-1.2254	0.195275	-0.682997	0.0872594	0	0	0	0	0	0.0082664	0.715809	0.183104	0.68541	2.08268	0.145203
sp|Q5ZLT7|BZW1_CHICK	Q5ZLT7	BZW1	Basic leucine zipper and W2 domain-containing protein 1 OS=Gallus gallus OX=9031 GN=BZW1 PE=2 SV=1	410	51.77	NAEEESESEAEEGD	[6] Phospho (ST)	KNAEEES*ESEAEE	sp|Q5ZLT7|BZW1_CHICK	100139	120687	18553.6	44164.7	59622.1	10811.5	42200.8	77201.1	22991.7	73488	50383	3761.47	77319.7	102768	35631.1	100139	44164.7	42200.8	50383	77319.7	NA	0.141502	0.552248	0.591948	0.542845	-1.01736	-0.644582	-1.26027	-0.231891	0	0	0	0	0	0.00882771	0.232626	0.0363431	0.770363	2.05415	0.633342
tr|F1NLC9|F1NLC9_CHICK	F1NLC9	TBCK	TBC domain-containing protein kinase-like protein OS=Gallus gallus OX=9031 GN=TBCK PE=4 SV=2	418	25.74	LKDVGGEAFYPLLEDDQSTLPHSNSSSELSAAANLPLIIR	[27] Phospho (ST)	PHSNSSS*ELSAAA	tr|F1NLC9|F1NLC9_CHICK	173.097	3310.04	448.79	765.553	8667.75	775.064	4681.64	6826.18	9440.27	1798.48	1748.47	1342.43	2318.3	1084.74	2709.59	448.79	775.064	6826.18	1748.47	2318.3	NA	0.469875	0.780181	1.10701	0.994506	1.38881	4.39472	1.58074	2.59396	0	0	0	0	0	0.00953904	0.0143502	0.205011	0.261897	2.0205	1.84314
tr|A0A1D5PQZ3|A0A1D5PQZ3_CHICK	A0A1D5PQZ3	NA	DUF4757 domain-containing protein OS=Gallus gallus OX=9031 PE=4 SV=1	13	30.16	ETEDIESPKR	[7] Phospho (ST)	ETEDIES*PKRSIR	tr|A0A1D5PQZ3|A0A1D5PQZ3_CHICK	10465.7	7882.5	8650.3	17638.8	26683.3	19491.1	35401.6	29052.2	21184.4	8434	19861.3	8740.11	33999.6	20759.6	18426.7	8650.3	19491.1	29052.2	8740.11	20759.6	NA	0.354462	0.203183	0.647633	0.209737	1.172	1.75814	0.0149006	1.39705	0	0	0	0	0	0.00969541	0.00220034	0.453496	0.00438651	2.01343	2.65751
tr|A0A3Q2U0C5|A0A3Q2U0C5_CHICK	A0A3Q2U0C5	SOX13	SRY-box transcription factor 13 OS=Gallus gallus OX=9031 GN=SOX13 PE=4 SV=1	327	81.6	DLQSSPSNLPLGFLGEGDAITK	[7] Phospho (ST)	DLQSSPS*NLPLGF	tr|A0A3Q2U0C5|A0A3Q2U0C5_CHICK	68043.7	58113.1	56298.4	14217.8	28952.8	26119.2	15611.6	36738.2	23387.9	25177.2	23110.9	31047.4	28756.1	49427.2	17180.4	58113.1	26119.2	23387.9	25177.2	28756.1	NA	0.404859	0.473523	0.222329	0.545586	-1.10798	-1.26733	-1.33029	-1.2426	0	0	0	0	0	0.00963706	0.0186188	0.00900929	0.0482723	2.01606	1.73005
tr|F1P510|F1P510_CHICK	F1P510	CTNNA2	Catenin alpha-2 OS=Gallus gallus OX=9031 GN=CTNNA2 PE=4 SV=3	262	17.2	QVQEAIAGISNAAQATSPTDENK	[17] Phospho (ST)	NAAQATS*PTDENK	tr|F1P510|F1P510_CHICK	2036	3369.08	924.387	7470.58	7200.43	1620.42	8012.25	8742.56	2407.84	9195.46	2811.63	2199.28	6059.78	3604.59	1986.37	2036	7200.43	8012.25	2811.63	3604.59	NA	0.402338	0.25321	0.717534	0.462933	1.09573	1.38117	1.25046	1.10357	0	0	0	0	0	0.0102743	0.00288391	0.122136	0.0698672	1.98825	2.54002
tr|F1NSM4|F1NSM4_CHICK	F1NSM4	GAS2	Uncharacterized protein OS=Gallus gallus OX=9031 GN=GAS2 PE=4 SV=2	193	31.58	EIEQEETLSAPLPSPSPSPTKSPGKK	[22] Phospho (ST)	SPSPTKS*PGKKST	tr|F1NSM4|F1NSM4_CHICK	30488.1	27929	43064.8	9647.36	13491.2	25224.3	8889.82	14001.8	17194.5	34325	21128.9	45895.4	13230.7	13551.9	13579.9	30488.1	13491.2	14001.8	34325	13551.9	NA	0.294343	0.26394	0.201656	0.211762	-1.04974	-1.32456	0.09184	-1.20436	0	0	0	0	0	0.0101262	0.00581879	0.867098	0.00592877	1.99455	2.23517
tr|R4GI80|R4GI80_CHICK	R4GI80	SYNPO	Synaptopodin OS=Gallus gallus OX=9031 GN=SYNPO PE=4 SV=3	911	27.45	RPSLPASPTWTPR	[3] Phospho (ST)	PQERRPS*LPASPT	tr|R4GI80|R4GI80_CHICK	1192.78	866.682	2301.66	471.345	362.886	1459.29	909.17	426.94	802.269	1483.44	571.538	1561.14	184.953	1298.71	1294.7	1192.78	471.345	802.269	1483.44	1294.7	NA	0.272737	0.39289	0.385846	0.932497	-1.25598	-1.02147	-0.56008	-0.830055	0	0	0	0	0	0.0100317	0.0321575	0.412318	0.246171	1.99862	1.49272
tr|A0A3Q2TZ52|A0A3Q2TZ52_CHICK	A0A3Q2TZ52	KIDINS220	Kinase D interacting substrate 220 OS=Gallus gallus OX=9031 GN=KIDINS220 PE=4 SV=1	1412	86.3	SSPHSSSAFYMGQSTSGGSLHSSAEQEK	[2] Phospho (ST)	TVSGRSS*PHSSSA	tr|A0A3Q2TZ52|A0A3Q2TZ52_CHICK	981.861	839.886	44970.5	44379.2	17557.9	103427	62928.8	4891.71	95403.1	23808.6	20922.8	65588.4	7254.6	1593.98	66281.2	981.861	44379.2	62928.8	23808.6	7254.6	NA	0.943468	1.44754	0.79141	0.91985	4.38579	2.54207	4.59982	0.924366	0	0	0	0	0	0.0102345	0.0334114	0.0268703	0.0627454	1.98994	1.47611
tr|A0A3Q2UEZ1|A0A3Q2UEZ1_CHICK	A0A3Q2UEZ1	SAMD14	Sterile alpha motif domain containing 14 OS=Gallus gallus OX=9031 GN=SAMD14 PE=4 SV=1	261	96.91	SASQDSTLSEDSPPPSSSPR	[12] Phospho (ST)	STLSEDS*PPPSSS	tr|A0A3Q2UEZ1|A0A3Q2UEZ1_CHICK	878.405	1818.95	1161.79	9872.71	7985.81	2308.09	12921.3	7826.93	1058.58	1023.62	2011.85	897.402	9868.59	7443.82	11282	1161.79	7985.81	7826.93	1023.62	9868.59	NA	0.817596	1.08268	0.208761	0.450719	2.13433	2.10534	0.145415	3.2796	0	0	0	0	0	0.010197	0.0755314	0.993943	0.00190262	1.99153	1.12187
tr|A0A1D5NZU4|A0A1D5NZU4_CHICK	A0A1D5NZU4	CDC2L1	Protein kinase domain-containing protein OS=Gallus gallus OX=9031 GN=CDC2L1 PE=4 SV=2	570	37.82	EYGSPLKPYTPVVVTLWYR	[10] Phospho (ST)	SPLKPYT*PVVVTL	tr|A0A1D5NZU4|A0A1D5NZU4_CHICK	1652.83	346.761	2019.72	347.741	190.073	218.089	82.9913	108.47	5634.15	1454.87	404.831	457.595	183.257	126.379	6629.94	1652.83	218.089	108.47	457.595	183.257	NA	0.797426	1.43832	0.63607	1.40707	-2.24885	-1.67665	-0.18405	-1.45618	0	0	0	0	0	0.00998962	0.267345	0.27442	0.412797	2.00045	0.572928
tr|A0A1D5NZU4|A0A1D5NZU4_CHICK	A0A1D5NZU4	CDC2L1	Protein kinase domain-containing protein OS=Gallus gallus OX=9031 GN=CDC2L1 PE=4 SV=2	569	37.82	EYGSPLKPYTPVVVTLWYR	[9] Phospho (Y)	GSPLKPY*TPVVVT	tr|A0A1D5NZU4|A0A1D5NZU4_CHICK	1652.83	346.761	2019.72	347.741	190.073	218.089	82.9913	108.47	5634.15	1454.87	404.831	457.595	183.257	126.379	6629.94	1652.83	218.089	108.47	457.595	183.257	NA	0.797426	1.43832	0.63607	1.40707	-2.24885	-1.67665	-0.18405	-1.45618	0	0	0	0	0	0.00998962	0.267345	0.27442	0.412797	2.00045	0.572928
tr|A0A1D5PFY6|A0A1D5PFY6_CHICK	A0A1D5PFY6	LARP1	La ribonucleoprotein domain family member 1 OS=Gallus gallus OX=9031 GN=LARP1 PE=4 SV=2	593	14.31	ILIVTQTPPYLRR	[5] Phospho (ST)	NKILIVT*QTPPYL	tr|A0A1D5PFY6|A0A1D5PFY6_CHICK	1378.64	2560.97	10022.2	146.372	193.012	5474.33	979.151	429.347	8141.98	608.411	821.521	10814.6	585.682	626.443	6793.69	2560.97	193.012	979.151	821.521	626.443	NA	1.08583	0.615055	0.663957	0.484625	-3.23554	-0.493647	-1.18013	-1.23506	0	0	0	0	0	0.0102508	0.105771	0.101356	0.02678	1.98924	0.975632
tr|F1ND22|F1ND22_CHICK	F1ND22	NEFH	Neurofilament heavy OS=Gallus gallus OX=9031 GN=NEFH PE=3 SV=2	690	170.23	SPEKPATPSKEEAK	[7] Phospho (ST)	SPEKPAT*PSKEEA	tr|F1ND22|F1ND22_CHICK	337070	441444	193963	709077	959618	319084	171124	783474	364758	487472	269036	138065	1.46131e+06	517233	576744	337070	709077	364758	269036	576744	NA	0.145458	0.550511	0.494783	0.561376	1.0729	0.827655	-0.490428	1.57215	0	0	0	0	0	0.010004	0.621007	0.55775	0.0469622	1.99983	0.206904
tr|Q5ZJX9|Q5ZJX9_CHICK	Q5ZJX9	PSMA5	Proteasome subunit alpha type OS=Gallus gallus OX=9031 GN=PSMA5 PE=2 SV=1	55	26.05	ITSPLMEPSSIEK	[2] Phospho (ST)	AVEKRIT*SPLMEP	tr|Q5ZJX9|Q5ZJX9_CHICK	118730	84289.5	66399.9	34968.1	37258.2	40123.6	31502.7	66299.1	31106.3	64347.8	42058.2	106099	66600	33213.3	39346.4	84289.5	37258.2	31502.7	64347.8	39346.4	NA	0.346657	0.518403	0.707606	0.206784	-1.1778	-1.09397	-0.883717	-0.834084	0	0	0	0	0	0.0103503	0.0392921	0.409875	0.0153898	1.98505	1.40569
tr|A0A1D5NUN8|A0A1D5NUN8_CHICK	A0A1D5NUN8	MAPT	Microtubule-associated protein OS=Gallus gallus OX=9031 GN=MAPT PE=4 SV=2	216	11.76	TPTAPKTPPGSGRK	[11] Phospho (ST)	PKTPPGS*GRKEQK	tr|A0A1D5NUN8|A0A1D5NUN8_CHICK	41914.2	29399.6	8169.95	69032.7	88047.5	17250	82673.9	85975.1	25583	49114.5	42892.9	2631.57	151848	49328.5	36215.5	29399.6	69032.7	82673.9	42892.9	49328.5	NA	0.304163	0.230961	0.600607	0.436397	1.0782	1.54812	0.228707	1.85711	0	0	0	0	0	0.0105575	0.00487606	0.613034	0.0136668	1.97644	2.31193
tr|A0A3Q3ADF3|A0A3Q3ADF3_CHICK	A0A3Q3ADF3	BRSK1	Protein kinase domain-containing protein OS=Gallus gallus OX=9031 GN=BRSK1 PE=4 SV=1	417	49.22	SLDISEANPK	[1] Phospho (ST)	KTMFSKS*LDISEA	tr|A0A3Q3ADF3|A0A3Q3ADF3_CHICK	26994.5	23092.6	6036.67	42859.6	52267.7	13653.2	40823.8	41124.9	15147.3	33844.6	31719.2	7740.03	55785.5	36442.6	16079.5	23092.6	42859.6	40823.8	31719.2	36442.6	NA	0.191214	0.266696	0.0480394	0.258552	1.17741	0.832579	0.358588	1.04722	0	0	0	0	0	0.0105258	0.0221319	0.172959	0.0153964	1.97774	1.65498
tr|A0A1D5PF08|A0A1D5PF08_CHICK	A0A1D5PF08	CANX	Uncharacterized protein OS=Gallus gallus OX=9031 GN=CANX PE=3 SV=1	566	104.2	QKNDADIGSASQEEEEEEEEEEDRK	[11] Phospho (ST)	ADIGSAS*QEEEEE	tr|A0A1D5PF08|A0A1D5PF08_CHICK	59178.3	180883	3585.02	118426	384353	5830.37	209290	283229	11656.5	49637.8	56019.6	3073.62	99090.2	125849	39005.6	59178.3	118426	209290	49637.8	99090.2	NA	0.135392	0.382496	0.465091	1.27215	1.00085	1.70108	-0.253629	0.743675	0	0	0	0	0	0.0112966	0.0128155	0.148637	0.237096	1.94705	1.89227
tr|A0A1I7Q433|A0A1I7Q433_CHICK	A0A1I7Q433	KCNH6	Potassium voltage-gated channel subfamily H member 6 OS=Gallus gallus OX=9031 GN=KCNH6 PE=4 SV=2	201	74.98	SGSTTEIEIIAPHK	[4] Phospho (ST)	KHRSGST*TEIEII	tr|A0A1I7Q433|A0A1I7Q433_CHICK	6175.01	4085.27	1474.58	10252.4	10764.6	6495.32	9739.35	11028.5	7094.85	2938.07	1142.44	2076.51	24704.7	11628.7	8612.31	4085.27	10252.4	9739.35	2076.51	11628.7	NA	0.479765	0.542065	0.836052	0.357042	1.3978	1.43273	-1.07157	2.00028	0	0	0	0	0	0.010836	0.0179537	0.200355	0.00270061	1.96513	1.74585
tr|F1P5I5|F1P5I5_CHICK	F1P5I5	UBE2O	Ubiquitin conjugating enzyme E2 O OS=Gallus gallus OX=9031 GN=UBE2O PE=4 SV=3	947	37.98	AEAQTPVRSEWPSETPVLCQQSGGKPGVTFTSAK	[5] Phospho (ST)	EKAEAQT*PVRSEW	tr|F1P5I5|F1P5I5_CHICK	2813.38	2017.22	14547.6	11081.5	8578.43	22271.3	22419.1	3631.47	43540.1	3237.63	6891.8	11024	5244.11	6338.03	53831.2	2813.38	11081.5	22419.1	6891.8	6338.03	NA	0.459478	0.769136	0.808477	0.32438	1.97778	1.58157	0.202633	1.65167	0	0	0	0	0	0.0111419	0.0185933	0.355532	0.00791942	1.95304	1.73064
tr|A0A1D5PEH3|A0A1D5PEH3_CHICK	A0A1D5PEH3	PDHA2	Pyruvate dehydrogenase E1 component subunit alpha OS=Gallus gallus OX=9031 GN=PDHA2 PE=4 SV=1	312	74.21	YHGHSMSDPGISYR	[12] Phospho (ST)	MSDPGIS*YRTREE	tr|A0A1D5PEH3|A0A1D5PEH3_CHICK	27384.7	71379.1	44159.7	159681	138587	107353	88919.1	90719.1	124025	60397.5	61181.2	62158.2	73729.2	97620	117660	44159.7	138587	90719.1	61181.2	97620	NA	0.622861	0.424924	0.45499	0.337679	1.28155	1.48983	0.493212	1.41383	0	0	0	0	0	0.0108444	0.028631	0.255989	0.0242819	1.9648	1.54316
tr|A0A1D5NU87|A0A1D5NU87_CHICK	A0A1D5NU87	EML4	EMAP like 4 OS=Gallus gallus OX=9031 GN=EML4 PE=4 SV=1	171	18.62	SSAPTKSIKR	[7] Phospho (ST)	SSAPTKS*IKRSLT	tr|A0A1D5NU87|A0A1D5NU87_CHICK	2199.65	1443.17	22576	639.653	835.086	11113.9	388.761	1168.54	5567.78	827.312	942.325	5340.1	474.742	1284.52	4990.06	2199.65	835.086	1168.54	942.325	1284.52	NA	0.32542	0.844314	0.502396	0.876713	-1.02242	-2.01961	-1.41077	-2.17766	0	0	0	0	0	0.0111487	0.0316599	0.0201943	0.0477335	1.95277	1.49949
tr|A0A1D5NX91|A0A1D5NX91_CHICK	A0A1D5NX91	C5H14orf4	Interferon regulatory factor 2 binding protein like OS=Gallus gallus OX=9031 GN=C5H14orf4 PE=4 SV=1	282	11.5	GGGGPPAPSASSQGGACGGGGGAGGGGGPAPEGCGKRPGSVSSSDQER	[44] Phospho (ST)	PGSVSSS*DQEREL	tr|A0A1D5NX91|A0A1D5NX91_CHICK	587.771	695.493	35956.8	4277.12	2797.86	60816.5	3611.61	5463.74	29182.6	1939.64	3648.19	75592.1	17310.4	2380.12	40144.4	695.493	4277.12	5463.74	3648.19	17310.4	NA	0.647846	0.744131	0.44695	1.38886	2.00821	2.61932	1.72246	1.77493	0	0	0	0	0	0.0112386	0.0747432	0.00717857	0.0945385	1.94929	1.12643
tr|A0A1D5PCT9|A0A1D5PCT9_CHICK	A0A1D5PCT9	FBXL2	F-box and leucine rich repeat protein 2 OS=Gallus gallus OX=9031 GN=FBXL2 PE=4 SV=3	417	19.49	VHAYFAPVTPPPSVGGSGQR	[9] Phospho (ST)	AYFAPVT*PPPSVG	tr|A0A1D5PCT9|A0A1D5PCT9_CHICK	5141.22	2389.47	10414.5	8362.63	5096.41	21028.8	11403.7	8636.01	8955.52	9289.5	4420.13	27838.6	5393.78	6301.18	4135.48	5141.22	8362.63	8955.52	9289.5	5393.78	NA	0.137907	0.61737	0.231367	0.846462	1.01378	1.14932	0.887399	0.0691869	0	0	0	0	0	0.0111224	0.116601	0.0149422	0.944073	1.9538	0.933299
tr|A0A3Q2U9J3|A0A3Q2U9J3_CHICK	A0A3Q2U9J3	OTUD7A	OTU deubiquitinase 7A OS=Gallus gallus OX=9031 GN=OTUD7A PE=4 SV=1	806	20.51	TCATYPQQNR	[4] Phospho (ST)	TLKTCAT*YPQQNR	tr|A0A3Q2U9J3|A0A3Q2U9J3_CHICK	947.763	440.144	730.996	2388.83	688.707	2512.94	121.982	628.358	3648.28	294.021	793.094	470.165	4235.41	4714.29	4908.52	730.996	2388.83	628.358	470.165	4714.29	NA	0.373478	1.15351	0.852539	0.433203	1.33371	0.513612	-0.636696	2.74735	0	0	0	0	0	0.0112235	0.971284	0.428296	0.00132067	1.94987	0.0126539
tr|F1NAM4|F1NAM4_CHICK	F1NAM4	RGS14	Regulator of G protein signaling 14 OS=Gallus gallus OX=9031 GN=RGS14 PE=4 SV=3	290	69.17	SLGGSEAEAKPMK	[1] Phospho (ST)	AEGHRKS*LGGSEA	tr|F1NAM4|F1NAM4_CHICK	7669.14	11327.2	17309.2	18650.6	25075.8	27101.2	31757.1	16167.2	33232.6	7860.22	16390.7	16219	9446.02	23126.6	32507.9	11327.2	25075.8	31757.1	16219	23126.6	NA	0.217597	0.579167	0.239935	0.249427	1.14651	0.941061	0.0355046	0.909253	0	0	0	0	0	0.0110534	0.0351985	0.582286	0.0440621	1.9565	1.45348
tr|A0A1D5PN91|A0A1D5PN91_CHICK	A0A1D5PN91	IKZF2	Uncharacterized protein OS=Gallus gallus OX=9031 GN=IKZF2 PE=4 SV=2	469	21.83	RKPSPAYMKEDAK	[4] Phospho (ST)	NPKRKPS*PAYMKE	tr|A0A1D5PN91|A0A1D5PN91_CHICK	466.158	724.203	1610.38	1027.22	1870.68	2525.7	347.537	1916.73	1745.33	307.688	779.543	390.01	479.769	1558.65	1855.89	724.203	1870.68	1745.33	390.01	1558.65	NA	0.242023	0.679741	0.632423	0.426334	1.13985	0.116102	-0.599351	0.204709	0	0	0	0	0	0.0110604	0.441658	0.160981	0.219591	1.95623	0.354913
tr|A0A1D5PWW6|A0A1D5PWW6_CHICK	A0A1D5PWW6	LOC100858626	Zinc finger AN1-type containing 2B OS=Gallus gallus OX=9031 GN=LOC100858626 PE=4 SV=3	283	22.66	DVQVPVCPLCNTPVPVR	[12] Phospho (ST)	VCPLCNT*PVPVRR	tr|A0A1D5PWW6|A0A1D5PWW6_CHICK	308.426	1760.34	5976.08	195.311	549.227	2571.5	1398.1	899.501	3386.16	452.963	820.159	4192.87	846.435	779.327	2971.58	1760.34	549.227	1398.1	820.159	846.435	NA	0.354346	1.23314	0.596664	1.06945	-1.21659	-0.819547	-0.51126	-1.00797	0	0	0	0	0	0.0112985	0.867914	0.434017	0.727861	1.94698	0.0615235
tr|E1BRC4|E1BRC4_CHICK	E1BRC4	BET1	t-SNARE coiled-coil homology domain-containing protein OS=Gallus gallus OX=9031 GN=BET1 PE=4 SV=1	47	33.25	SLSIEIGTEVK	[3] Phospho (ST)	SAIKSLS*IEIGTE	tr|E1BRC4|E1BRC4_CHICK	391.988	1081.04	782.039	134.288	702.978	322.08	450.15	2072.5	1892.89	1060.96	1301.51	726.886	1879.64	889.066	126.582	782.039	322.08	1892.89	1060.96	889.066	NA	0.344726	0.350333	0.59299	1.30092	-1.27982	0.93895	0.26776	-0.282062	0	0	0	0	0	0.0113009	0.0552086	0.24754	0.84664	1.94689	1.25799
tr|F1N9P6|F1N9P6_CHICK	F1N9P6	JMJD1C	JmjC domain-containing protein OS=Gallus gallus OX=9031 GN=JMJD1C PE=4 SV=3	1996	16.2	LTPPESQSPLHWLADLAEQK	[8] Phospho (ST)	TPPESQS*PLHWLA	tr|F1N9P6|F1N9P6_CHICK	12577.9	19545	20679.1	7978.26	8862.49	7110.46	10526.3	11433.1	14320.3	19086.5	19134	3299.24	10825.7	11587.2	11522.4	19545	7978.26	11433.1	19086.5	11522.4	NA	0.307378	0.179359	0.772354	0.24751	-1.14102	-0.530112	-0.030663	-0.754273	0	0	0	0	0	0.0114009	0.0891713	0.393874	0.0672428	1.94306	1.04977
tr|F1NI39|F1NI39_CHICK	F1NI39	TMEM87B	Transmembrane protein 87A OS=Gallus gallus OX=9031 GN=TMEM87B PE=4 SV=3	448	18.24	FAFSPLSEEEDDDEQKEPMLK	[7] Phospho (ST)	FAFSPLS*EEEDDD	tr|F1NI39|F1NI39_CHICK	480.18	4442	1018.97	9403.88	14918.2	2979.09	8201.29	7709.51	2063.03	4597.92	2452.41	1525.43	929.025	1019.98	3085.31	1018.97	9403.88	7709.51	2452.41	1019.98	NA	1.10135	1.26344	1.2799	0.814813	1.74779	1.01765	0.582097	0.952144	0	0	0	0	0	0.0116414	0.0590559	0.313995	0.876096	1.93399	1.22874
tr|F1NP45|F1NP45_CHICK	F1NP45	TANC2	Tetratricopeptide repeat, ankyrin repeat and coiled-coil containing 2 OS=Gallus gallus OX=9031 GN=TANC2 PE=4 SV=4	1637	19.38	SQSGSPVRYQQEPSAVSPLPGRPKSPLSK	[9] Phospho (Y)	SGSPVRY*QQEPSA	tr|F1NP45|F1NP45_CHICK	1496.91	608.419	40080	936.708	122.357	12747	442.45	19.9067	31586.7	245.465	277.207	12160.3	568.064	1089.69	43700.6	1496.91	936.708	442.45	277.207	1089.69	NA	0.574775	1.03045	0.474102	0.649313	-1.65273	-1.7584	-1.7207	0.124768	0	0	0	0	0	0.0115871	0.0683503	0.00767589	0.794585	1.93602	1.16526
tr|A0A1D5PUT7|A0A1D5PUT7_CHICK	A0A1D5PUT7	KIAA1468	RAB11 binding and LisH domain, coiled-coil and HEAT repeat containing OS=Gallus gallus OX=9031 GN=KIAA1468 PE=4 SV=2	939	30.04	FPRPASPLQDVAIIIGSR	[6] Phospho (ST)	RFPRPAS*PLQDVA	tr|A0A1D5PUT7|A0A1D5PUT7_CHICK	4656.98	4081.68	2286.05	1032.89	1854.75	1295.63	984.443	1575.59	1169.86	3079.14	2307.2	1008.98	2751	1772.35	827.983	4081.68	1295.63	1169.86	2307.2	1772.35	NA	0.424648	0.407979	0.198241	0.252696	-1.13794	-1.37327	-0.823016	-1.2035	0	0	0	0	0	0.012391	0.00933034	0.0269938	0.0104874	1.90689	2.0301
tr|A0A3Q2ULM6|A0A3Q2ULM6_CHICK	A0A3Q2ULM6	MAP2	Microtubule-associated protein OS=Gallus gallus OX=9031 GN=MAP2 PE=4 SV=1	426	19.71	TLSQDKADFPKDGETK	[3] Phospho (ST)	PEVKTLS*QDKADF	tr|A0A3Q2ULM6|A0A3Q2ULM6_CHICK	12087	13169.1	8684.63	40133.4	20847.9	19338.7	29796.4	22091.7	31051.4	11772.8	16976.8	9570.8	35624.7	40955.6	32308.7	12087	20847.9	29796.4	11772.8	35624.7	NA	0.369539	0.370625	0.141286	0.12502	1.15495	1.30169	0.140176	1.6369	0	0	0	0	0	0.0123079	0.0118134	0.555682	0.00144679	1.90982	1.92763
tr|E1C764|E1C764_CHICK	E1C764	BMP2K	BMP2 inducible kinase OS=Gallus gallus OX=9031 GN=BMP2K PE=4 SV=3	13	122.15	AEGSGGGGGAGGGAGGAGGAAALGR	[4] Phospho (ST)	MPKAEGS*GGGGGA	tr|E1C764|E1C764_CHICK	12693.4	5889.06	19537.9	5542.58	1648.56	12339.3	1863.4	4377.06	6883.19	2911.52	2390.98	22728.1	3696.42	4154.11	1844.58	12693.4	5542.58	4377.06	2911.52	3696.42	NA	0.391998	0.731659	0.827498	0.857562	-1.19544	-1.50512	-1.30044	-1.77987	0	0	0	0	0	0.0126293	0.0356291	0.111078	0.0441085	1.89862	1.4482
tr|A0A1L1RTN3|A0A1L1RTN3_CHICK	A0A1L1RTN3	PPP2R5D	Serine/threonine protein phosphatase 2A regulatory subunit OS=Gallus gallus OX=9031 GN=PPP2R5D PE=3 SV=2	514	119.7	RKSELPQDVYTIK	[3] Phospho (ST)	VLLRRKS*ELPQDV	tr|A0A1L1RTN3|A0A1L1RTN3_CHICK	34156.5	17675.2	215181	166010	66807.6	326191	236966	36904.6	325562	155807	88934.6	426002	123229	36751.3	361883	34156.5	166010	236966	155807	123229	NA	0.50416	0.848276	0.425961	0.413983	1.91828	1.06207	2.18953	1.05607	0	0	0	0	0	0.0123245	0.0408181	0.00739976	0.0180095	1.90923	1.38915
tr|F1P593|F1P593_CHICK	F1P593	HSPB1	Heat shock protein beta-1 OS=Gallus gallus OX=9031 GN=HSPB1 PE=3 SV=2	70	78.71	LLPSESALLPAPGSPYGR	[14] Phospho (ST)	LLPAPGS*PYGRAL	tr|F1P593|F1P593_CHICK	293845	424297	533353	123905	121224	342288	145493	128321	438576	144806	333254	474038	186591	242877	277331	424297	123905	145493	333254	242877	NA	0.399541	0.486736	0.284349	0.100009	-1.24582	-1.0141	-0.348453	-0.804852	0	0	0	0	0	0.0124966	0.0455097	0.151232	0.0178565	1.90321	1.3419
tr|A0A1D5NWT4|A0A1D5NWT4_CHICK	A0A1D5NWT4	RPS6KA3	Ribosomal protein S6 kinase OS=Gallus gallus OX=9031 GN=RPS6KA3 PE=3 SV=1	231	53.33	KAYSFCGTVEYMAPEVVNR	[8] Phospho (ST)	AYSFCGT*VEYMAP	tr|A0A1D5NWT4|A0A1D5NWT4_CHICK	18273.6	10686.4	55314.2	63483.1	22867.8	89863	90643.1	11437.3	181109	20459.1	77853.7	32717.9	6342.03	56344.4	144502	18273.6	63483.1	90643.1	32717.9	56344.4	NA	0.395572	0.628956	1.24103	0.898463	1.09754	1.71114	0.162981	1.38536	0	0	0	0	0	0.0125611	0.049962	0.390243	0.441084	1.90097	1.30136
tr|E1BUG0|E1BUG0_CHICK	E1BUG0	CDK12	Cyclin dependent kinase 12 OS=Gallus gallus OX=9031 GN=CDK12 PE=4 SV=3	1247	31.8	GLRKTPTMHQEESTACPPR	[7] Phospho (ST)	GLRKTPT*MHQEES	tr|E1BUG0|E1BUG0_CHICK	5047.48	3125.18	14620.7	15548.8	5063.39	30021.5	16605.7	1966.19	34534.5	4718.89	18187.9	17682.9	507.443	23367.9	33035.9	5047.48	15548.8	16605.7	17682.9	23367.9	NA	0.333146	0.645043	1.03381	1.15659	1.03798	1.24002	0.274339	1.17602	0	0	0	0	0	0.0121617	0.232038	0.213599	0.860913	1.91501	0.63444
tr|A0A1D5PPY1|A0A1D5PPY1_CHICK	A0A1D5PPY1	ARPP21	cAMP regulated phosphoprotein 21 OS=Gallus gallus OX=9031 GN=ARPP21 PE=4 SV=1	38	32.34	SESSELEEKEEK	[3] Phospho (ST)	ILNKSES*SELEEK	tr|A0A1D5PPY1|A0A1D5PPY1_CHICK	13884.3	10375.2	1031.78	31051.2	16707.5	3757.79	15323.4	14149	1488.31	8558.38	11131.3	141.817	17958.7	24618.4	3323.88	10375.2	16707.5	14149	8558.38	17958.7	NA	0.416816	0.136055	0.768191	0.420886	1.16119	0.447568	-0.698049	1.2466	0	0	0	0	0	0.0125971	0.173154	0.151446	0.0340805	1.89973	0.761568
tr|A0A1D5PM46|A0A1D5PM46_CHICK	A0A1D5PM46	TSC2	TSC complex subunit 2 OS=Gallus gallus OX=9031 GN=TSC2 PE=4 SV=1	1134	60.47	SMSGGHALR	[3] Phospho (ST)	NRVRSMS*GGHALR	tr|A0A1D5PM46|A0A1D5PM46_CHICK	12312.7	43095.2	21695.7	37445.9	67944.7	46007.7	76612.6	47012.9	38230.5	35314.7	41914.5	18505.6	56323.6	55881.6	52732.9	21695.7	46007.7	47012.9	35314.7	55881.6	NA	0.329604	0.92198	0.72257	0.601537	1.08447	0.817317	-0.0400773	1.28129	0	0	0	0	0	0.0125536	0.0966708	0.403589	0.0423791	1.90123	1.0147
tr|Q8UVG3|Q8UVG3_CHICK	Q8UVG3	RUNX2	Runt-related transcription factor OS=Gallus gallus OX=9031 GN=RUNX2 PE=2 SV=1	267	42.94	QAQSSPPWSYDQSYPSYLSQMTSPSIHSTTPLSSTR	[5] Phospho (ST)	PRQAQSS*PPWSYD	tr|Q8UVG3|Q8UVG3_CHICK	26578.8	46351.2	82426.1	12435.9	14290.4	51842.3	27507.2	12603.5	72905.1	34465.7	26235.5	12257	20640.7	12296.7	68502.8	46351.2	14290.4	27507.2	26235.5	20640.7	NA	0.342294	0.553309	0.866691	0.499931	-1.09576	-0.177082	-0.821086	-0.36478	0	0	0	0	0	0.012705	0.225519	0.186061	0.124766	1.89603	0.646816
tr|A0A1D5P344|A0A1D5P344_CHICK	A0A1D5P344	KLC2	TPR_REGION domain-containing protein OS=Gallus gallus OX=9031 GN=KLC2 PE=4 SV=2	158	28.35	KYDEDVSPSEEK	[7] Phospho (ST)	KYDEDVS*PSEEKE	tr|A0A1D5P344|A0A1D5P344_CHICK	9885.66	10461.7	7409.34	32035.3	17211.7	15175.1	37862.5	20382.6	10527.7	27466.3	21409.8	7641.23	9642.61	28887.4	11332.8	9885.66	17211.7	20382.6	21409.8	11332.8	NA	0.358937	0.527738	0.449457	0.520734	1.03429	0.962228	1.03316	0.613092	0	0	0	0	0	0.0121592	0.0324086	0.0824311	0.14259	1.91509	1.48934
tr|E1C0F3|E1C0F3_CHICK	E1C0F3	RAB7A	RAB7A, member RAS oncogene family OS=Gallus gallus OX=9031 GN=RAB7A PE=4 SV=1	72	65.41	FQSLGVAFYR	[3] Phospho (ST)	GQERFQS*LGVAFY	tr|E1C0F3|E1C0F3_CHICK	11098.8	7377.7	29608.8	28418.8	20042.2	43893.1	13980.9	16912.5	40714.8	15353.4	9701.06	48579.2	24469.8	9257.93	29785.7	11098.8	28418.8	16912.5	15353.4	24469.8	NA	0.29826	0.344539	0.118772	0.424998	1.35645	0.459528	0.468158	0.327519	0	0	0	0	0	0.0125647	0.0756451	0.0908499	0.191724	1.90085	1.12122
tr|A0A1D5P892|A0A1D5P892_CHICK	A0A1D5P892	SRSF6	Uncharacterized protein OS=Gallus gallus OX=9031 GN=SRSF6 PE=4 SV=2	189	42.56	LVEDKPRSSHR	[8] Phospho (ST)	VEDKPRS*SHRRSY	tr|A0A1D5P892|A0A1D5P892_CHICK	81890.9	60142.6	204430	29677.4	29717.1	129794	35009.7	36116.5	110406	28203.5	49327	193376	54503	81135.5	164306	81890.9	29717.1	36116.5	49327	81135.5	NA	0.274124	0.167969	0.451002	0.384688	-1.01709	-0.888791	-0.28601	-0.315217	0	0	0	0	0	0.0127486	0.0141145	0.177535	0.621245	1.89454	1.85033
tr|F1NJT9|F1NJT9_CHICK	F1NJT9	LPCAT2	Uncharacterized protein OS=Gallus gallus OX=9031 GN=LPCAT2 PE=4 SV=4	55	34.48	QQSFSPPVVPNPFVYPGR	[5] Phospho (ST)	PRQQSFS*PPVVPN	tr|F1NJT9|F1NJT9_CHICK	242.021	176.441	790.134	534.893	293.032	3183.89	958.455	292.044	3545.73	685.575	464.356	1666.5	481.338	95.0466	1759.82	242.021	534.893	958.455	685.575	481.338	NA	0.470797	0.447278	0.147955	0.576604	1.14412	1.98558	1.39605	0.991918	0	0	0	0	0	0.0129748	0.0113979	0.00523518	0.463767	1.8869	1.94318
tr|A0A1D5PFA1|A0A1D5PFA1_CHICK	A0A1D5PFA1	ZC2HC1A	Zinc finger C2HC-type containing 1A OS=Gallus gallus OX=9031 GN=ZC2HC1A PE=4 SV=3	284	52.99	TMSTGALSNK	[3] Phospho (ST)	SVARTMS*TGALSN	tr|A0A1D5PFA1|A0A1D5PFA1_CHICK	8094.55	11192.2	7060.72	25385.5	22459.6	11365.4	23427.5	30008.3	13774.5	7743.62	8772.88	7274.91	10260.7	7991.09	15660.7	8094.55	22459.6	23427.5	7743.62	10260.7	NA	0.351855	0.197212	0.136993	0.543395	1.00484	1.42286	-0.0639425	0.342113	0	0	0	0	0	0.0132867	0.00514057	0.637175	0.443641	1.87658	2.28899
tr|A0A1D5NZW8|A0A1D5NZW8_CHICK	A0A1D5NZW8	TRIO	Trio Rho guanine nucleotide exchange factor OS=Gallus gallus OX=9031 GN=TRIO PE=4 SV=1	2438	16.35	PGAISPMNSPLSTTFPSPFGK	[9] Phospho (ST)	AISPMNS*PLSTTF	tr|A0A1D5NZW8|A0A1D5NZW8_CHICK	12454	10222.2	4304.1	4153.05	7041.93	1485.64	3141.97	8868.38	1667.42	13203.8	8165.99	5510.85	6119.91	4322.75	986.741	10222.2	4153.05	3141.97	8165.99	4322.75	NA	0.442935	0.643612	0.230347	0.356675	-1.53463	-1.3681	0.0843484	-1.24168	0	0	0	0	0	0.0132466	0.0446608	0.891154	0.0104226	1.87789	1.35007
tr|A0A1D5PY22|A0A1D5PY22_CHICK	A0A1D5PY22	CRTC1	CREB regulated transcription coactivator 1 OS=Gallus gallus OX=9031 GN=CRTC1 PE=4 SV=1	153	68.33	RTNSDSALHQSTMTPAQQESFSGGSQDMQQK	[6] Phospho (ST)	RRTNSDS*ALHQST	tr|A0A1D5PY22|A0A1D5PY22_CHICK	6282.08	25458.9	20289.8	42042	67462.5	37016.7	54719.2	43956.1	37474.3	27091.5	40650.2	9952.49	5035.54	30704.4	39577.5	20289.8	42042	43956.1	27091.5	30704.4	NA	0.699891	0.976355	0.921918	0.441748	1.40592	0.885144	0.675094	0.270278	0	0	0	0	0	0.0132687	0.0455972	0.430264	0.410292	1.87717	1.34106
tr|Q5ZHZ9|Q5ZHZ9_CHICK	Q5ZHZ9	RBM12B	Uncharacterized protein OS=Gallus gallus OX=9031 GN=RBM12B PE=2 SV=1	301	158.12	SQSPSGQEYYIHLR	[3] Phospho (ST)	QRTRSQS*PSGQEY	tr|Q5ZHZ9|Q5ZHZ9_CHICK	39913.9	39247.3	280036	166037	96264.3	443374	240311	56499.4	339873	224121	133591	426162	89732.6	31769.4	281997	39913.9	166037	240311	224121	89732.6	NA	0.4798	0.93815	0.583125	0.575612	1.29441	0.525641	1.76716	0.0100664	0	0	0	0	0	0.0133373	0.10503	0.0206431	0.485283	1.87493	0.978688
tr|A0A1D5P5T8|A0A1D5P5T8_CHICK	A0A1D5P5T8	PAPOLB	Poly(A) polymerase OS=Gallus gallus OX=9031 GN=PAPOLB PE=3 SV=2	557	32.26	SSPAPAVTAASVTNIQASEVTVPQTNSSESSGGSSNESIPQTATQPAISPPPKPTISR	[2] Phospho (ST)	SSQGRSS*PAPAVT	tr|A0A1D5P5T8|A0A1D5P5T8_CHICK	31453.8	55300.5	56250.8	14127.7	27258.4	36429.3	33371.4	36211.4	56990.8	40640.1	39433.9	13679.5	40874.1	33637.7	72313	55300.5	27258.4	36211.4	39433.9	40874.1	NA	0.196782	0.244032	0.701026	0.371195	-1.02059	0.0188543	-0.487857	0.362381	0	0	0	0	0	0.0132013	0.552605	0.252211	0.982284	1.87938	0.257585
tr|A0A1D5PMB7|A0A1D5PMB7_CHICK	A0A1D5PMB7	DOCK3	Dedicator of cytokinesis 3 OS=Gallus gallus OX=9031 GN=DOCK3 PE=3 SV=2	1675	10.1	LLHRHSPLNLLGSVR	[6] Phospho (ST)	KLLHRHS*PLNLLG	tr|A0A1D5PMB7|A0A1D5PMB7_CHICK	549.94	933.207	1335.18	1977.69	2218.08	2036.8	2389.51	3089.2	2300.46	648.377	1097.7	1266.88	3571.61	1150.58	2836.61	933.207	2036.8	2389.51	1097.7	2836.61	NA	0.416399	0.42248	0.119941	0.857471	1.24904	1.72697	0.234216	1.08713	0	0	0	0	0	0.0138491	0.010048	0.612139	0.0707558	1.85858	1.99792
tr|A0A1D5P8P1|A0A1D5P8P1_CHICK	A0A1D5P8P1	RAB3A	RAB3A, member RAS oncogene family OS=Gallus gallus OX=9031 GN=RAB3A PE=4 SV=2	86	15.58	YRTITTAYYR	[3] Phospho (ST)	GQERYRT*ITTAYY	tr|A0A1D5P8P1|A0A1D5P8P1_CHICK	2513.14	590.244	7521.55	11197	9812.23	15344	9241.21	14555	21800.6	1850.06	602.514	3343.33	12580.7	7212.4	42295.8	2513.14	11197	14555	1850.06	12580.7	NA	1.0143	1.18569	0.392676	0.524984	2.15555	1.87859	-0.441921	2.49141	0	0	0	0	0	0.0138426	0.0177648	0.187188	0.00163486	1.85878	1.75044
tr|A0A3Q2ULU5|A0A3Q2ULU5_CHICK	A0A3Q2ULU5	ANKRD39	Ankyrin repeat domain 39 OS=Gallus gallus OX=9031 GN=ANKRD39 PE=4 SV=1	7	78.75	RSPPGPCCPPR	[2] Phospho (ST)	MAAGRRS*PPGPCC	tr|A0A3Q2ULU5|A0A3Q2ULU5_CHICK	6684.27	1768.9	53466.8	9902.52	5262.47	125107	19591.8	3615.55	70804.6	686.361	9043.54	89909.1	887.362	13843.3	53268.4	6684.27	9902.52	19591.8	9043.54	13843.3	NA	0.330858	0.383298	1.11414	1.41191	1.22645	1.03136	0.749825	-0.00536327	0	0	0	0	0	0.0138224	0.0311034	0.962073	0.990072	1.85942	1.50719
tr|F1NCD9|F1NCD9_CHICK	F1NCD9	ABL1	Tyrosine-protein kinase OS=Gallus gallus OX=9031 GN=ABL1 PE=3 SV=2	702	49.33	SCSASCVPHGAK	[3] Phospho (ST)	RFLRSCS*ASCVPH	tr|F1NCD9|F1NCD9_CHICK	4746.92	19.088	26610.9	15619.7	118.642	42578.5	19068	369.281	26487.6	2867.32	13791.1	32537	1845.37	25480.1	16057.4	4746.92	15619.7	19068	13791.1	16057.4	NA	0.630764	1.21181	1.7255	1.73012	1.71831	2.00609	0.290065	-0.72878	0	0	0	0	0	0.0136449	0.0733895	0.252	0.378794	1.86503	1.13437
tr|F1NIU4|F1NIU4_CHICK	F1NIU4	NA	LIM zinc-binding domain-containing protein OS=Gallus gallus OX=9031 PE=4 SV=4	70	22.09	SGPSSPCSPAAPSQSPNR	[5] Phospho (ST)	FRSGPSS*PCSPAA	tr|F1NIU4|F1NIU4_CHICK	3988.96	161.227	67818.5	15561.8	415.515	102605	15220.6	457.334	46679.9	1507.54	225.199	76017.5	456.016	20472.6	38693.5	3988.96	15561.8	15220.6	1507.54	20472.6	NA	0.44917	0.653776	0.545969	1.71812	1.36581	1.50416	0.164652	-0.809589	0	0	0	0	0	0.0138693	0.160954	0.61576	0.673433	1.85795	0.793297
tr|E1BUP8|E1BUP8_CHICK	E1BUP8	AHNAK2	PDZ domain-containing protein OS=Gallus gallus OX=9031 GN=AHNAK2 PE=4 SV=4	3048	32.3	FGISLTK	[4] Phospho (ST)	KPKFGIS*LTKGKG	tr|E1BUP8|E1BUP8_CHICK	2098.41	2629.31	805.57	497.588	1009.68	521.476	724.44	2427.37	726.859	697.889	890.476	1088.22	3096.86	711.583	694.547	2098.41	521.476	726.859	890.476	711.583	NA	0.491557	0.453056	0.869619	0.693034	-1.38079	-0.148335	-1.56204	-0.213938	0	0	0	0	0	0.0136271	0.19278	0.153485	0.412882	1.8656	0.714939
tr|A0A1D5P041|A0A1D5P041_CHICK	A0A1D5P041	WNK2	WNK lysine deficient protein kinase 2 OS=Gallus gallus OX=9031 GN=WNK2 PE=4 SV=2	76	21.41	SVVDSDQEEPAFDLPESEHQR	[1] Phospho (ST)	QRFLRRS*VVDSDQ	tr|A0A1D5P041|A0A1D5P041_CHICK	3774.76	5235.8	3696.79	1446.82	3449.71	1769.81	3882.32	3840.15	2916.2	2568.53	977.084	183.574	5102.27	3833.98	6371.34	3774.76	1769.81	3840.15	977.084	5102.27	NA	0.27604	0.184439	1.08581	0.394547	-1.06268	-0.342186	-2.42186	0.434754	0	0	0	0	0	0.0136315	0.3468	0.0352883	0.479624	1.86546	0.459921
tr|F7BQ11|F7BQ11_CHICK	F7BQ11	STAT5A	Signal transducer and activator of transcription OS=Gallus gallus OX=9031 GN=STAT5A PE=3 SV=2	138	65.81	EANNSPSPAGTLVDAMSQK	[7] Phospho (ST)	EANNSPS*PAGTLV	tr|F7BQ11|F7BQ11_CHICK	7383.85	7349.86	2508.53	11104.5	15383	5751.35	11232.3	16562.1	5018.16	12510.8	13695	7262.01	9328.43	10385.1	6158.38	7349.86	11104.5	11232.3	12510.8	9328.43	NA	0.208901	0.193183	0.302156	0.379504	1.06555	1.00032	0.897864	0.498733	0	0	0	0	0	0.0140238	0.0171164	0.0186117	0.0723153	1.85313	1.76659
tr|A0A1D5P545|A0A1D5P545_CHICK	A0A1D5P545	CSDC2	Cold shock domain containing C2 OS=Gallus gallus OX=9031 GN=CSDC2 PE=4 SV=1	19	38.58	SPVWPTFPFQR	[1] Phospho (ST)	PLHSPKS*PVWPTF	tr|A0A1D5P545|A0A1D5P545_CHICK	2800.89	687.123	823.124	4697.48	6053.5	3095.92	4951.49	6942.82	3248.02	1500.27	2350.09	1288.94	5290.86	5409.07	2435.55	823.124	4697.48	4951.49	1500.27	5290.86	NA	0.77223	0.82001	0.794182	0.752509	1.91119	1.98038	0.647007	1.56507	0	0	0	0	0	0.0145033	0.0182681	0.434053	0.021354	1.83853	1.73831
tr|A0A1D5PIN2|A0A1D5PIN2_CHICK	A0A1D5PIN2	ZNRF2	Zinc and ring finger 2 OS=Gallus gallus OX=9031 GN=ZNRF2 PE=4 SV=1	19	36.46	AYSGGDLPSSSGGGGGANGTGGR	[3] Phospho (ST)	GRTRAYS*GGDLPS	tr|A0A1D5PIN2|A0A1D5PIN2_CHICK	1490.44	3504.05	20484.6	5928.33	9559.44	30305.1	7068.77	12298.5	22268.9	3560.36	2776.13	19613.6	3374.76	11755.7	24113.6	3504.05	9559.44	12298.5	3560.36	11755.7	NA	0.457815	0.597393	0.636428	0.480643	1.4479	1.81139	-0.0626846	1.17905	0	0	0	0	0	0.0144364	0.0458273	0.52442	0.0504936	1.84054	1.33888
tr|Q1PS52|Q1PS52_CHICK	Q1PS52	NHE1	Sodium/hydrogen exchanger OS=Gallus gallus OX=9031 GN=NHE1 PE=2 SV=1	686	40.55	IDSPTMSR	[3] Phospho (ST)	PANRIDS*PTMSRA	tr|Q1PS52|Q1PS52_CHICK	12139.2	13936.2	11138.3	25750.3	32825	16486.8	27682.1	33296.5	12422.1	13380.6	16382.9	9098.33	34939.5	20837.9	14504.3	12139.2	25750.3	27682.1	13380.6	20837.9	NA	0.228184	0.366231	0.183721	0.454379	1.08492	1.18929	0.140476	0.580375	0	0	0	0	0	0.0146788	0.0530445	0.919962	0.0637296	1.83331	1.27536
tr|A0A1D5NZD4|A0A1D5NZD4_CHICK	A0A1D5NZD4	NAV1	Neuron navigator 1 OS=Gallus gallus OX=9031 GN=NAV1 PE=4 SV=2	549	15.73	GANRPVSSSIDPSLLSTK	[7] Phospho (ST)	GANRPVS*SSIDPS	tr|A0A1D5NZD4|A0A1D5NZD4_CHICK	4681.11	3018.13	2204.41	10370.4	12117	3524.7	5526.02	13989.9	4455.46	6661.44	4348.44	3140.19	12433.5	7217.87	5764.62	3018.13	10370.4	5526.02	4348.44	7217.87	NA	0.480997	0.689683	0.00688392	0.0557502	1.14755	1.01518	0.510457	1.38683	0	0	0	0	0	0.014641	0.0592494	0.0862299	0.00270605	1.83443	1.22732
tr|A0A1D5NXW2|A0A1D5NXW2_CHICK	A0A1D5NXW2	CAMSAP2	Calmodulin regulated spectrin associated protein family member 2 OS=Gallus gallus OX=9031 GN=CAMSAP2 PE=3 SV=1	931	28.72	EQQAWVISPPQPSPQK	[8] Phospho (ST)	QQAWVIS*PPQPSP	tr|A0A1D5NXW2|A0A1D5NXW2_CHICK	5185.94	4504.4	1639.47	7865.99	9442.55	3396.57	11015.4	4414.88	5723.96	3983.06	5675.27	1639.18	5422.05	4485.04	8450.69	4504.4	7865.99	5723.96	3983.06	5422.05	NA	0.172944	0.571866	0.24382	0.995103	1.05085	1.08685	-0.000254234	0.0642345	0	0	0	0	0	0.0143643	0.0852205	0.956002	0.251142	1.84272	1.06946
tr|F1NKZ8|F1NKZ8_CHICK	F1NKZ8	CAMKK1	Calcium/calmodulin dependent protein kinase kinase 1 OS=Gallus gallus OX=9031 GN=CAMKK1 PE=4 SV=3	147	43.63	RPTIESNRVSISDAEDCVQLNQYK	[10] Phospho (ST)	IESNRVS*ISDAED	tr|F1NKZ8|F1NKZ8_CHICK	3689.16	4271.53	2674.36	8799.82	6557.57	10515.4	27539.2	1283.89	18248.3	1346.69	6762.14	3140.2	762.892	24925.4	27326	3689.16	8799.82	18248.3	3140.2	24925.4	NA	0.464235	0.815171	0.5956	0.925914	1.25418	2.77049	0.231661	2.54479	0	0	0	0	0	0.0146468	0.28595	0.72957	0.404732	1.83426	0.54371
tr|E1BUI5|E1BUI5_CHICK	E1BUI5	MED1	Mediator of RNA polymerase II transcription subunit 1 OS=Gallus gallus OX=9031 GN=MED1 PE=3 SV=1	1223	32.7	AKSPISSGSGGSHMSGTGSSSSMK	[3] Phospho (ST)	PSSKAKS*PISSGS	tr|E1BUI5|E1BUI5_CHICK	4768.25	18552.6	10632.2	36385.9	29539	40661.1	27135.1	27755	20395.9	12373.5	13379.4	8129.41	10160.2	26726.7	18422.2	10632.2	36385.9	27135.1	12373.5	18422.2	NA	0.702063	0.760985	0.786276	0.195961	1.93521	0.93984	-0.387216	0.793008	0	0	0	0	0	0.0145644	0.0410427	0.735814	0.0253575	1.83671	1.38676
tr|A0A3Q2TU07|A0A3Q2TU07_CHICK	A0A3Q2TU07	PWP1	WD_REPEATS_REGION domain-containing protein OS=Gallus gallus OX=9031 GN=PWP1 PE=4 SV=1	141	38.76	AESPPDNEEQEEGAEK	[3] Phospho (ST)	MADRAES*PPDNEE	tr|A0A3Q2TU07|A0A3Q2TU07_CHICK	3349.53	10319	528.307	14261.4	15646	3759.3	17403.4	16439.8	3171.6	3344	4576.81	401.759	8352.43	10022.3	128.278	3349.53	14261.4	16439.8	3344	8352.43	NA	0.651675	0.550662	0.379157	0.929291	2.09008	2.37734	-0.395044	-0.0420887	0	0	0	0	0	0.0148354	0.0147044	0.187176	0.746406	1.8287	1.83255
sp|Q5ZK63|TCP4_CHICK	Q5ZK63	SUB1	Activated RNA polymerase II transcriptional coactivator p15 OS=Gallus gallus OX=9031 GN=SUB1 PE=2 SV=1	17	87.63	ELVSSSSSASDSDSEVDKK	[12] Phospho (ST)	SSSASDS*DSEVDK	sp|Q5ZK63|TCP4_CHICK	1443.2	1091.34	20.6851	4610.71	16516.9	3873.23	6114.66	7122.26	3441.82	986.935	2074.83	5494.85	652.579	1117.79	231.567	1091.34	4610.71	6114.66	2074.83	652.579	NA	1.50293	1.57432	1.70703	1.43094	3.91977	2.70624	0.926895	0.0345473	0	0	0	0	0	0.0148786	0.0240592	0.202684	0.486037	1.82744	1.61872
tr|A0A1D5PFP7|A0A1D5PFP7_CHICK	A0A1D5PFP7	TPD52L2	Uncharacterized protein OS=Gallus gallus OX=9031 GN=TPD52L2 PE=4 SV=2	211	28.44	HSISMPAMR	[4] Phospho (ST)	SIRHSIS*MPAMRN	tr|A0A1D5PFP7|A0A1D5PFP7_CHICK	449.083	3492.61	2236.2	23233.4	18778.5	6754.6	15251.7	15786.8	18200.8	4573.66	3100.54	852.395	5917.77	7663.49	18347.7	2236.2	18778.5	15786.8	3100.54	7663.49	NA	1.3705	1.03317	1.44573	0.699824	2.4267	3.02488	-0.171789	3.03647	0	0	0	0	0	0.0150788	0.00493075	0.587658	0.0128636	1.82163	2.30709
tr|A0A1D5PMQ3|A0A1D5PMQ3_CHICK	A0A1D5PMQ3	CHD2	Uncharacterized protein OS=Gallus gallus OX=9031 GN=CHD2 PE=4 SV=1	410	31.39	KTSSNDPEYLCK	[3] Phospho (ST)	ANSRKTS*SNDPEY	tr|A0A1D5PMQ3|A0A1D5PMQ3_CHICK	282.096	541.936	7591.34	1037.08	1096.88	12282.3	4997.41	373.299	11193.3	1200.46	817.807	5428.15	1382.27	6173.08	9599.26	541.936	1096.88	4997.41	1200.46	6173.08	NA	0.446938	1.45052	0.86014	0.876626	1.01721	0.560204	0.593638	2.29278	0	0	0	0	0	0.0152055	0.233867	0.263467	0.0455057	1.818	0.63103
tr|A0A3Q2TWS4|A0A3Q2TWS4_CHICK	A0A3Q2TWS4	ANK2	Ankyrin 2 OS=Gallus gallus OX=9031 GN=ANK2 PE=4 SV=1	1499	117.39	ESESDQEQEEEVDMTSEK	[4] Phospho (ST)	YTKESES*DQEQEE	tr|A0A3Q2TWS4|A0A3Q2TWS4_CHICK	6177.24	78302.1	1229.69	74078.8	185718	3150.27	90738.8	124080	6904.9	3285.82	7993	268.413	15364.4	53668.5	23669.2	6177.24	74078.8	90738.8	3285.82	23669.2	NA	0.974894	0.919929	0.782674	1.36972	1.35718	2.48932	-2.19577	1.31456	0	0	0	0	0	0.0153674	0.0239047	0.0147803	0.184084	1.8134	1.62152
tr|A0A1D5P6V5|A0A1D5P6V5_CHICK	A0A1D5P6V5	PLIN4	Perilipin OS=Gallus gallus OX=9031 GN=PLIN4 PE=3 SV=1	237	47.87	LGSLSAK	[3] Phospho (ST)	YFVRLGS*LSAKLQ	tr|A0A1D5P6V5|A0A1D5P6V5_CHICK	7825.66	7688.52	3044.04	3644.61	2803.72	2076.72	2153.68	2617.5	2566.07	4790.88	5553.53	2122.16	3115.29	4830.26	1240.89	7688.52	2803.72	2566.07	4790.88	3115.29	NA	0.321775	0.639002	0.085199	0.27241	-1.10245	-1.55451	-0.520455	-1.29462	0	0	0	0	0	0.0154268	0.0364258	0.0718609	0.0125662	1.81172	1.43859
tr|E1C244|E1C244_CHICK	E1C244	SNX16	PX domain-containing protein OS=Gallus gallus OX=9031 GN=SNX16 PE=4 SV=1	28	65.43	RSSFGSISTSSSSSK	[3] Phospho (ST)	RNQRRSS*FGSIST	tr|E1C244|E1C244_CHICK	11192.7	18830.4	11259.2	29284.3	42531	16170.7	38994.4	40340	30435.9	10274.8	14491.4	8520.37	51081.7	38835.3	41265.5	11259.2	29284.3	38994.4	10274.8	41265.5	NA	0.287642	0.242685	0.109997	0.369379	1.17545	1.43467	-0.377869	1.87383	0	0	0	0	0	0.0156465	0.00411042	0.27257	0.00645737	1.80558	2.38611
tr|E1BRV8|E1BRV8_CHICK	E1BRV8	DTD1	D-aminoacyl-tRNA deacylase OS=Gallus gallus OX=9031 GN=DTD1 PE=3 SV=1	195	56.47	SKDDPSASSGAEGDVSSEREP	[9] Phospho (ST)	DDPSASS*GAEGDV	tr|E1BRV8|E1BRV8_CHICK	17831.6	29745.2	14320.4	35681.6	90098.4	21843.5	78621.6	56759.7	34271.5	24551.4	30205	5718.63	56052.8	41115.9	48583.2	17831.6	35681.6	56759.7	24551.4	48583.2	NA	0.351719	0.45678	0.531149	0.41518	1.00075	1.25894	0.0221268	1.65235	0	0	0	0	0	0.0157989	0.0104489	0.556225	0.0242948	1.80137	1.98093
tr|A0A3Q2TVK4|A0A3Q2TVK4_CHICK	A0A3Q2TVK4	SH3RF3	SH3 domain containing ring finger 3 OS=Gallus gallus OX=9031 GN=SH3RF3 PE=4 SV=1	627	54.64	AGSCPIESEMQGAMGLEPLHR	[3] Phospho (ST)	SHGRAGS*CPIESE	tr|A0A3Q2TVK4|A0A3Q2TVK4_CHICK	2859.02	2342.73	6052.49	14860.7	4725.26	11246.9	21287.6	3709.75	30515.7	3841.13	10663.3	1450.76	1405.24	12753	26014.5	2859.02	11246.9	21287.6	3841.13	12753	NA	0.622934	0.628285	1.09534	0.760017	1.0122	2.33395	0.426013	2.10372	0	0	0	0	0	0.0156098	0.0167005	0.845414	0.231004	1.8066	1.77727
tr|A0A1L1RWF6|A0A1L1RWF6_CHICK	A0A1L1RWF6	CNN3	Calponin OS=Gallus gallus OX=9031 GN=CNN3 PE=3 SV=2	151	38.38	SFDAGKLK	[1] Phospho (ST)	AEKQARS*FDAGKL	tr|A0A1L1RWF6|A0A1L1RWF6_CHICK	1049.56	1263.21	15478.5	216.142	142.455	10212.4	299.993	489.878	15762.4	1359.51	139.46	3975.97	242.234	315.111	12705.7	1263.21	216.142	489.878	1359.51	315.111	NA	0.897258	0.7035	1.16564	0.773379	-2.27973	-1.3666	-1.96089	-2.00316	0	0	0	0	0	0.0159868	0.0712724	0.102225	0.0382562	1.79624	1.14708
tr|A0A3Q2UD21|A0A3Q2UD21_CHICK	A0A3Q2UD21	NUCKS1	Uncharacterized protein OS=Gallus gallus OX=9031 GN=NUCKS1 PE=4 SV=1	251	31.62	EKTPSPKEEDEEPESPPEK	[3] Phospho (ST)	KTTKEKT*PSPKEE	tr|A0A3Q2UD21|A0A3Q2UD21_CHICK	26415.5	436240	4414.35	67943	637621	9206.24	184555	433076	9276.48	29685.7	24899.5	6795.31	164304	146883	47854.2	26415.5	67943	184555	24899.5	146883	NA	0.272898	0.94905	0.843245	0.907828	1.06041	1.07137	0.168382	2.63691	0	0	0	0	0	0.0158829	0.0970441	0.357698	0.263209	1.79907	1.01303
tr|A0A3Q2UD21|A0A3Q2UD21_CHICK	A0A3Q2UD21	NUCKS1	Uncharacterized protein OS=Gallus gallus OX=9031 GN=NUCKS1 PE=4 SV=1	253	31.62	EKTPSPKEEDEEPESPPEK	[5] Phospho (ST)	TKEKTPS*PKEEDE	tr|A0A3Q2UD21|A0A3Q2UD21_CHICK	26415.5	436240	4414.35	67943	637621	9206.24	184555	433076	9276.48	29685.7	24899.5	6795.31	164304	146883	47854.2	26415.5	67943	184555	24899.5	146883	NA	0.272898	0.94905	0.843245	0.907828	1.06041	1.07137	0.168382	2.63691	0	0	0	0	0	0.0158829	0.0970441	0.357698	0.263209	1.79907	1.01303
tr|F1P5I1|F1P5I1_CHICK	F1P5I1	UBR1	E3 ubiquitin-protein ligase OS=Gallus gallus OX=9031 GN=UBR1 PE=3 SV=5	229	17.5	HEPGASGSPKENSECQLNEEVMEHSR	[13] Phospho (ST)	GSPKENS*ECQLNE	tr|F1P5I1|F1P5I1_CHICK	974.871	453.407	7823.47	3767.81	1029.55	11904.6	4714.96	271.612	10150.4	823.528	2041.61	2393.75	1343.3	2886.18	7903.85	974.871	3767.81	4714.96	2041.61	2886.18	NA	0.468877	1.01228	1.2117	1.02518	1.18313	0.375659	-0.243394	0.462495	0	0	0	0	0	0.0160287	0.376128	0.933119	0.172917	1.7951	0.424664
tr|F1NN16|F1NN16_CHICK	F1NN16	RPS7	40S ribosomal protein S7 OS=Gallus gallus OX=9031 GN=RPS7 PE=3 SV=3	123	77.16	SRTLTAVHDAILEDLVFPSEIVGK	[5] Phospho (ST)	PRSRTLT*AVHDAI	tr|F1NN16|F1NN16_CHICK	13927	33432.3	16473.3	35641.5	47575.8	38175.1	31090	28306.3	30197.9	27963.8	17248	26117.1	28220.7	19009.2	11944.6	16473.3	38175.1	30197.9	26117.1	19009.2	NA	0.285006	0.435618	0.561433	0.723147	1.2125	0.874315	0.664861	-0.463775	0	0	0	0	0	0.0159067	0.172131	0.64368	0.857591	1.79842	0.76414
tr|A0A1D5P1N6|A0A1D5P1N6_CHICK	A0A1D5P1N6	SEC16A	Protein transport protein sec16 OS=Gallus gallus OX=9031 GN=SEC16A PE=3 SV=1	1888	37.72	SASQSSAYMGYGQR	[3] Phospho (ST)	RRSRSAS*QSSAYM	tr|A0A1D5P1N6|A0A1D5P1N6_CHICK	98.1591	1542.74	1711.62	3510.95	4866.91	6269.12	7388.97	1946.24	10931.8	1307.88	1719.45	1726.08	425.14	358.284	6703.52	1542.74	4866.91	7388.97	1719.45	425.14	NA	1.31625	1.4953	1.37502	0.798248	1.8729	2.67509	0.156456	1.96955	0	0	0	0	0	0.016189	0.0598579	0.209445	0.556072	1.79078	1.22288
tr|A0A1D5P1M9|A0A1D5P1M9_CHICK	A0A1D5P1M9	PPIP5K2	Inositol hexakisphosphate and diphosphoinositol-pentakisphosphate kinase OS=Gallus gallus OX=9031 GN=PPIP5K2 PE=3 SV=1	1116	65.56	ENLQETSSPTYMSPLSGR	[8] Phospho (ST)	NLQETSS*PTYMSP	tr|A0A1D5P1M9|A0A1D5P1M9_CHICK	6105.44	16086	13279.1	33254.7	43711	20632.9	49437.1	39517.4	33342.1	22323.7	22712.6	27688.5	21935.6	18048.4	39501.3	13279.1	33254.7	39517.4	22712.6	21935.6	NA	0.616887	0.74423	0.483024	0.50164	1.44219	1.32819	1.06013	1.57274	0	0	0	0	0	0.0163215	0.0122744	0.0320516	0.0507577	1.78724	1.911
tr|E1C7S5|E1C7S5_CHICK	E1C7S5	PLEKHG1	Pleckstrin homology and RhoGEF domain containing G1 OS=Gallus gallus OX=9031 GN=PLEKHG1 PE=4 SV=4	795	31.7	RASSAGESNTCPTIAR	[3] Phospho (ST)	KIVRRAS*SAGESN	tr|E1C7S5|E1C7S5_CHICK	1304.91	123.176	22128.3	15993.7	1008.93	33093.2	7107	588.505	22820.9	215.411	198.525	29038.1	126.093	6178.91	23391.6	1304.91	15993.7	7107	215.411	6178.91	NA	0.742899	0.634262	0.741583	1.67388	3.03403	2.25634	0.39205	0.0800973	0	0	0	0	0	0.0164218	0.0482926	0.543131	0.704122	1.78458	1.31612
tr|A0A1D5P268|A0A1D5P268_CHICK	A0A1D5P268	SHROOM4	Shroom family member 4 OS=Gallus gallus OX=9031 GN=SHROOM4 PE=4 SV=2	931	27.86	RMNSEELLWDVAGR	[4] Phospho (ST)	QPRRMNS*EELLWD	tr|A0A1D5P268|A0A1D5P268_CHICK	14938.3	10370.7	10046.4	3456.97	6808.2	4210.35	5271.86	7506.75	5372.1	7321.69	7632.12	8591.08	9099.14	9206.44	6471.3	10370.7	4210.35	5372.1	7632.12	9099.14	NA	0.488951	0.345296	0.268302	0.212656	-1.25466	-0.903114	-0.442353	-0.634543	0	0	0	0	0	0.0165384	0.0300676	0.114792	0.0928179	1.78151	1.5219
tr|Q5ZIF0|Q5ZIF0_CHICK	Q5ZIF0	MAP2K1	Protein kinase domain-containing protein OS=Gallus gallus OX=9031 GN=MAP2K1 PE=2 SV=1	283	50.12	ELELMFGCPVEGDSPVTETSPR	[14] Phospho (ST)	CPVEGDS*PVTETS	tr|Q5ZIF0|Q5ZIF0_CHICK	15213.8	5088.01	30111.3	4019.7	3631.61	5804.75	6011.7	2319.44	8273.6	5350.57	4441.84	20961.4	1220.25	6859.9	17703.1	15213.8	4019.7	6011.7	5350.57	6859.9	NA	0.723727	0.245623	0.414049	0.949525	-1.92022	-1.33953	-0.52257	-0.766303	0	0	0	0	0	0.0167022	0.00446621	0.104215	0.21781	1.77723	2.35006
tr|F1NKZ2|F1NKZ2_CHICK	F1NKZ2	MAP7D2	MAP7 domain containing 2 OS=Gallus gallus OX=9031 GN=MAP7D2 PE=4 SV=5	218	26.33	LSSSTAAITHSPDR	[11] Phospho (ST)	TAAITHS*PDRVFH	tr|F1NKZ2|F1NKZ2_CHICK	249.547	977.763	231.239	5769.47	6603.92	412.054	7273.95	8435.99	2362.71	977.532	580.692	997.758	13104.8	4632.38	4048.85	249.547	5769.47	7273.95	977.532	4632.38	NA	1.05804	0.713616	0.694496	0.992579	2.75577	3.35299	1.96983	4.13006	0	0	0	0	0	0.0169523	0.000783241	0.179058	0.00683617	1.77077	3.1061
tr|E1BS96|E1BS96_CHICK	E1BS96	ABLIM1	Uncharacterized protein OS=Gallus gallus OX=9031 GN=ABLIM1 PE=4 SV=4	333	23.99	TSSESIYSRPGSSIPGSPGHTIYAK	[17] Phospho (ST)	GSSIPGS*PGHTIY	tr|E1BS96|E1BS96_CHICK	12245.3	10774.6	36080.8	85298.7	47822.8	51411.9	124116	39720.9	63295.7	55142.2	42391.4	29652.4	39531	19164.1	74865.4	12245.3	51411.9	63295.7	42391.4	39531	NA	0.648676	0.845293	0.642072	0.324434	2.15007	1.88227	1.97614	1.05307	0	0	0	0	0	0.0172367	0.0198621	0.0934023	0.0126092	1.76355	1.70197
tr|E1BS96|E1BS96_CHICK	E1BS96	ABLIM1	Uncharacterized protein OS=Gallus gallus OX=9031 GN=ABLIM1 PE=4 SV=4	323	23.99	TSSESIYSRPGSSIPGSPGHTIYAK	[7] Phospho (Y)	TSSESIY*SRPGSS	tr|E1BS96|E1BS96_CHICK	12245.3	10774.6	36080.8	85298.7	47822.8	51411.9	124116	39720.9	63295.7	55142.2	42391.4	29652.4	39531	19164.1	74865.4	12245.3	51411.9	63295.7	42391.4	39531	NA	0.648676	0.845293	0.642072	0.324434	2.15007	1.88227	1.97614	1.05307	0	0	0	0	0	0.0172367	0.0198621	0.0934023	0.0126092	1.76355	1.70197
tr|E1BUP8|E1BUP8_CHICK	E1BUP8	AHNAK2	PDZ domain-containing protein OS=Gallus gallus OX=9031 GN=AHNAK2 PE=4 SV=4	2246	40.59	FRIPSLGFSK	[5] Phospho (ST)	TKFRIPS*LGFSKV	tr|E1BUP8|E1BUP8_CHICK	14830.2	16898.7	10746.7	3820.21	5920.82	7705.33	4307.72	6109.89	11478.6	7694.75	9959.79	13409.1	12447.4	7151.97	5716.07	14830.2	5920.82	6109.89	9959.79	7151.97	NA	0.55003	0.749799	0.511907	0.360813	-1.51305	-1.4677	-0.762729	-0.910793	0	0	0	0	0	0.0170596	0.0783455	0.263	0.0509668	1.76803	1.10599
tr|F1P3R3|F1P3R3_CHICK	F1P3R3	MAP1A	Microtubule associated protein 1A OS=Gallus gallus OX=9031 GN=MAP1A PE=4 SV=4	1765	75.23	KTGTTPETERPYK	[5] Phospho (ST)	EKKTGTT*PETERP	tr|F1P3R3|F1P3R3_CHICK	770905	389702	512141	1.1194e+06	808014	1.08801e+06	903428	983065	555748	747496	810099	495573	794033	1.04143e+06	693999	512141	1.08801e+06	903428	747496	794033	NA	0.198768	0.505919	0.478776	0.515891	1.05201	0.228856	-0.0444873	0.438392	0	0	0	0	0	0.0170014	0.173518	0.400862	0.151225	1.76951	0.760655
tr|R4GMG9|R4GMG9_CHICK	R4GMG9	GZF1	Uncharacterized protein OS=Gallus gallus OX=9031 GN=GZF1 PE=4 SV=3	183	14.96	AVAVAEPEQTGCPPDPAGSPGGRPR	[19] Phospho (ST)	PPDPAGS*PGGRPR	tr|R4GMG9|R4GMG9_CHICK	6184.46	663.229	7715.2	16992.2	2532.38	10787.5	10518.3	512.729	9722.74	1759.31	13514	11088.2	662.657	12808.8	10203.3	6184.46	10787.5	9722.74	11088.2	10203.3	NA	0.456816	0.372814	1.53163	1.55547	1.45815	0.33366	0.523245	0.403266	0	0	0	0	0	0.0172442	0.478365	0.465241	0.775777	1.76336	0.32024
tr|A0A1D5PXG3|A0A1D5PXG3_CHICK	A0A1D5PXG3	CHD5	Chromodomain helicase DNA binding protein 5 OS=Gallus gallus OX=9031 GN=CHD5 PE=4 SV=2	1587	10.36	RASDSQVPGSTEKVESEEYQENCESK	[3] Phospho (ST)	QKSRRAS*DSQVPG	tr|A0A1D5PXG3|A0A1D5PXG3_CHICK	336.958	18.7685	410.671	8845.2	9077.6	1327.5	16144.7	9559.07	7360.5	2772.98	4009.33	606.245	42.6809	15463.8	13321.7	336.958	8845.2	9559.07	2772.98	13321.7	NA	1.58421	1.43678	1.61977	1.63425	4.71425	5.58235	3.04079	5.01965	0	0	0	0	0	0.0173835	0.00300112	0.0608877	0.2241	1.75986	2.52272
tr|A0A1D5PBH1|A0A1D5PBH1_CHICK	A0A1D5PBH1	ATAD2	ATPase family AAA domain containing 2 OS=Gallus gallus OX=9031 GN=ATAD2 PE=4 SV=1	277	29.26	ILFPSPR	[5] Phospho (ST)	RKILFPS*PRKRPS	tr|A0A1D5PBH1|A0A1D5PBH1_CHICK	3106.19	3816.13	2061.87	2141.59	1902.41	935.448	2245.47	3472.67	1360.95	3767.13	3373.61	1160.65	3794.65	2782.69	1715.89	3106.19	1902.41	2245.47	3373.61	2782.69	NA	0.2288	0.170108	0.366515	0.279989	-1.00428	-0.468127	-0.177816	-0.264998	0	0	0	0	0	0.0173539	0.156555	0.489455	0.597714	1.7606	0.805332
tr|A0A1D5PLW2|A0A1D5PLW2_CHICK	A0A1D5PLW2	LDB1	LIM domain-binding protein 1 OS=Gallus gallus OX=9031 GN=LDB1 PE=4 SV=2	307	64.38	KMSGGSTMSSGGGNTNNSNSK	[3] Phospho (ST)	RRKRKMS*GGSTMS	tr|A0A1D5PLW2|A0A1D5PLW2_CHICK	1552.33	4592.88	787.459	13549.4	6965.46	3243.83	2154.87	7176.33	9052.79	1165.76	1715.9	3201.95	1715.92	3111.04	16525.1	1552.33	6965.46	7176.33	1715.9	3111.04	NA	0.76275	1.20155	1.17425	1.52888	2.04242	0.643846	-0.413168	0.144543	0	0	0	0	0	0.0174835	0.0936587	0.936308	0.312982	1.75737	1.02845
tr|F1P243|F1P243_CHICK	F1P243	IL16	Pro-interleukin-16 OS=Gallus gallus OX=9031 GN=IL16 PE=4 SV=2	973	27.46	ISSFESLSAPQSPEKVHR	[12] Phospho (ST)	SLSAPQS*PEKVHR	tr|F1P243|F1P243_CHICK	6205.26	7293.45	24421.6	2007.1	3153.85	17360.4	1269.38	1342.4	8777.95	3309.67	4041.77	28945.1	2630.73	1270.88	6255.62	7293.45	3153.85	1342.4	4041.77	2630.73	NA	0.408636	0.384534	0.489046	0.446969	-1.20949	-2.28937	-0.851614	-1.96493	0	0	0	0	0	0.0176442	0.00186334	0.217951	0.00525455	1.7534	2.72971
tr|F1NF93|F1NF93_CHICK	F1NF93	NAA30	N(alpha)-acetyltransferase 30, NatC catalytic subunit OS=Gallus gallus OX=9031 GN=NAA30 PE=4 SV=3	111	40.89	GSGTDSQPEEDLTIR	[6] Phospho (ST)	KGSGTDS*QPEEDL	tr|F1NF93|F1NF93_CHICK	5569.24	3227.79	4830.96	11303.2	6993.69	6973.46	9089.49	1955.15	8956.65	7692.43	3678.8	1550.18	4307.46	6156.57	9805.84	4830.96	6993.69	8956.65	3678.8	6156.57	NA	0.204333	0.48825	0.586682	0.441171	1.02118	0.706718	0.188689	0.931579	0	0	0	0	0	0.0175964	0.516217	0.555979	0.23938	1.75458	0.287168
tr|A0A3Q2U5F3|A0A3Q2U5F3_CHICK	A0A3Q2U5F3	NA	PDZ domain-containing protein OS=Gallus gallus OX=9031 PE=4 SV=1	31	41.5	TISVEGEPR	[3] Phospho (ST)	SLQRTIS*VEGEPR	tr|A0A3Q2U5F3|A0A3Q2U5F3_CHICK	15769.2	19159	17443.4	48677.2	39893.1	25428.6	29741.9	43969.6	29925.9	19174.6	13758.5	26558	52206.1	35479	43807.3	17443.4	39893.1	29925.9	19174.6	43807.3	NA	0.372077	0.151489	0.352347	0.285589	1.05812	0.915386	0.282083	1.32849	0	0	0	0	0	0.0177415	0.0122779	0.690429	0.00821843	1.75101	1.91088
tr|F1NHE7|F1NHE7_CHICK	F1NHE7	ULK2	Unc-51 like autophagy activating kinase 2 OS=Gallus gallus OX=9031 GN=ULK2 PE=4 SV=4	485	29.19	LQSAPTLTDIYQNK	[3] Phospho (ST)	MGARLQS*APTLTD	tr|F1NHE7|F1NHE7_CHICK	1635.58	989.014	1498.53	2426.33	3236.94	3072.62	1103.9	3187.46	2557.14	3310.94	2526.42	6196.91	2479.07	1724.46	1526.63	1498.53	3072.62	2557.14	3310.94	1724.46	NA	0.403056	0.686071	0.378081	0.259924	1.03593	0.770989	1.35303	0.6	0	0	0	0	0	0.0178933	0.272598	0.00840431	0.138624	1.74731	0.564477
tr|E1C7N2|E1C7N2_CHICK	E1C7N2	DYNC1I1	Dynein cytoplasmic 1 intermediate chain 1 OS=Gallus gallus OX=9031 GN=DYNC1I1 PE=4 SV=3	111	44.62	SVSTPSDAGSQDSGDLGPIGR	[10] Phospho (ST)	TPSDAGS*QDSGDL	tr|E1C7N2|E1C7N2_CHICK	1908.56	1241.56	18.7925	10946.2	7370.16	4525.38	9646.5	10036.1	1681.99	930.179	1616.04	500.734	1663.57	6268.87	811.264	1241.56	7370.16	9646.5	930.179	1663.57	NA	1.61195	1.4002	1.56918	1.42443	2.56954	3.01497	0.380315	2.33605	0	0	0	0	0	0.0180673	0.0111888	0.328372	0.10667	1.74311	1.95122
tr|A0A1D5PQC1|A0A1D5PQC1_CHICK	A0A1D5PQC1	ARVCF	Uncharacterized protein OS=Gallus gallus OX=9031 GN=ARVCF PE=4 SV=1	893	17.63	SGYDDSTLPLVDK	[7] Phospho (ST)	SGYDDST*LPLVDK	tr|A0A1D5PQC1|A0A1D5PQC1_CHICK	14765.7	19560.2	3845.21	5849.87	7991.15	2814.87	4066.09	7409.56	2424.7	14455.6	3488.37	1340.23	9965.44	6209.6	2344.23	14765.7	5849.87	4066.09	3488.37	6209.6	NA	0.371775	0.426595	0.840305	0.356458	-1.29145	-1.40046	-1.52058	-0.713947	0	0	0	0	0	0.0183875	0.0137368	0.0674487	0.0377913	1.73548	1.86211
tr|A0A1D5P203|A0A1D5P203_CHICK	A0A1D5P203	MINA	Bifunctional lysine-specific demethylase and histidyl-hydroxylase OS=Gallus gallus OX=9031 GN=MINA PE=3 SV=2	413	50.92	ETHMMGTEDDDTGSEEGAAQQTPHGLR	[14] Phospho (ST)	EDDDTGS*EEGAAQ	tr|A0A1D5P203|A0A1D5P203_CHICK	10534.1	39273	12864.9	62688.5	71744.5	26524.7	67322.7	53467.2	69476.8	25948.1	36448.1	6743.81	34036	39374.7	53509.8	12864.9	62688.5	67322.7	25948.1	39374.7	NA	0.706205	0.607694	0.783842	0.579911	1.0439	2.43309	-0.107694	1.692	0	0	0	0	0	0.0183385	0.0235589	0.871982	0.0691065	1.73664	1.62785
tr|F1NH23|F1NH23_CHICK	F1NH23	RTN1	Reticulon OS=Gallus gallus OX=9031 GN=RTN1 PE=4 SV=1	121	38.39	DNTYFTGVYQQENSPIPCSGSTEGFNALGHPVQDVTGFESR	[21] Phospho (ST)	PIPCSGS*TEGFNA	tr|F1NH23|F1NH23_CHICK	13815.8	23204.2	22635.3	121166	40191.7	63861.1	76326.1	25749.2	82218.5	36995.5	54210.9	28208.8	9248.78	16282.4	73196.9	22635.3	63861.1	76326.1	36995.5	16282.4	NA	0.853006	0.647228	0.358297	0.958513	1.49636	1.86089	1.2242	-0.511076	0	0	0	0	0	0.0186155	0.0440248	0.0383107	0.744999	1.73013	1.3563
tr|F1P1M9|F1P1M9_CHICK	F1P1M9	NA	SAFB like transcription modulator OS=Gallus gallus OX=9031 PE=4 SV=4	430	17.2	GGSGMMSPHTSNSSPINR	[14] Phospho (ST)	PHTSNSS*PINRVV	tr|F1P1M9|F1P1M9_CHICK	1116.87	3513.46	2027.49	6503.7	11411.6	2888.34	9213.13	7756.84	5325.89	3163.49	4738.83	766.748	2625.45	5569.97	5305.15	2027.49	6503.7	7756.84	3163.49	5305.15	NA	0.631677	0.773521	0.813299	0.245135	1.69954	1.39333	0.431638	1.23311	0	0	0	0	0	0.0187722	0.0145516	0.793085	0.0131359	1.72649	1.83709
tr|A0A1D5PRX9|A0A1D5PRX9_CHICK	A0A1D5PRX9	BRD8	Bromo domain-containing protein OS=Gallus gallus OX=9031 GN=BRD8 PE=4 SV=2	608	21.63	MTETPELR	[4] Phospho (ST)	TARMTET*PELRSQ	tr|A0A1D5PRX9|A0A1D5PRX9_CHICK	600.628	2413.21	920.738	2768.53	3911.02	1905.93	2785.15	1870.78	4589.61	963.426	2462.97	870.641	1462.36	2301.92	3636.27	920.738	2768.53	2785.15	963.426	2301.92	NA	0.582491	0.674176	0.30288	0.612331	1.04963	2.21321	0.0294398	1.28375	0	0	0	0	0	0.0187162	0.0938322	0.497972	0.0927944	1.72778	1.02765
sp|P12003|VINC_CHICK	P12003	VCL	Vinculin OS=Gallus gallus OX=9031 GN=VCL PE=1 SV=4	446	36.74	SLGEISALTAKLSDLRR	[13] Phospho (ST)	ALTAKLS*DLRRHG	sp|P12003|VINC_CHICK	5945.07	12418.4	20049.4	2209.2	1296.48	10922	3255.16	2826.09	11951.4	5192.12	4181.69	6187.02	3427.12	3570.81	8872.84	12418.4	2209.2	3255.16	5192.12	3570.81	NA	0.652	0.438068	0.628678	0.331995	-1.42817	-0.868963	-1.57033	-1.17609	0	0	0	0	0	0.0190034	0.0265755	0.0446938	0.01316	1.72117	1.57552
tr|F1NIU4|F1NIU4_CHICK	F1NIU4	NA	LIM zinc-binding domain-containing protein OS=Gallus gallus OX=9031 PE=4 SV=4	80	31.9	SGPSSPCSPAAPSQSPNR	[15] Phospho (ST)	PAAPSQS*PNRSVS	tr|F1NIU4|F1NIU4_CHICK	4557.12	1409.46	27894.1	23080.2	2187.67	65024.1	37724.8	2257.87	46704.4	2574.09	28911.5	25425.7	1400.16	38182.4	48172.5	4557.12	23080.2	37724.8	25425.7	38182.4	NA	0.618471	0.99541	1.55779	1.55231	1.22102	0.743599	-0.133672	0.78825	0	0	0	0	0	0.0190296	0.0588448	0.378956	0.408219	1.72057	1.23029
tr|A0A1D5PG44|A0A1D5PG44_CHICK	A0A1D5PG44	NUP205	Nucleoporin 205 OS=Gallus gallus OX=9031 GN=NUP205 PE=4 SV=1	1976	15.03	LQDSFGSESSLDFSSGLNR	[10] Phospho (ST)	SFGSESS*LDFSSG	tr|A0A1D5PG44|A0A1D5PG44_CHICK	2026.15	5966.42	5218.07	1352.04	2392.97	1027.1	778.668	2473.15	2919.98	4636.01	3562.41	1820.8	3995.77	2210.69	2250.14	5218.07	1352.04	2473.15	3562.41	2250.14	NA	0.559381	0.206944	0.978869	0.981659	-1.31806	-1.27052	-0.744014	-1.2135	0	0	0	0	0	0.0191941	0.00757534	0.587055	0.403268	1.71683	2.1206
tr|A0A1D5PIZ8|A0A1D5PIZ8_CHICK	A0A1D5PIZ8	IQGAP3	IQ motif containing GTPase activating protein 1 OS=Gallus gallus OX=9031 GN=IQGAP3 PE=4 SV=1	1444	82.42	SVSVKEDGNLNLQGK	[3] Phospho (ST)	KMKKSVS*VKEDGN	tr|A0A1D5PIZ8|A0A1D5PIZ8_CHICK	46893.7	33990	83303.2	13215.2	12738.3	61956.8	9787.52	11753.7	22951.9	29081.6	28431.3	126913	22079.9	21214.9	22357.9	46893.7	13215.2	11753.7	29081.6	22079.9	NA	0.523437	0.247755	0.474817	0.39265	-1.41593	-1.85976	-0.257628	-1.08666	0	0	0	0	0	0.0196966	0.00154393	0.762589	0.0212679	1.70561	2.81137
tr|E1BX69|E1BX69_CHICK	E1BX69	EIF2AK3	Eukaryotic translation initiation factor 2 alpha kinase 3 OS=Gallus gallus OX=9031 GN=EIF2AK3 PE=4 SV=4	826	21.55	SSGSPLSVSPPRPTSLSLDLSK	[2] Phospho (ST)	PGNKKSS*GSPLSV	tr|E1BX69|E1BX69_CHICK	1519.31	267.178	52.7281	2634.69	3445.22	2691.65	3972.02	2193.72	6205.03	3367.14	3163.04	5605.89	630.119	734.768	2693.4	267.178	2691.65	3972.02	3367.14	734.768	NA	1.18118	1.5146	1.43372	1.58179	3.68872	3.0375	3.56544	1.45949	0	0	0	0	0	0.019585	0.0280928	0.0276473	0.260482	1.70808	1.55141
tr|A0A1L1RJR6|A0A1L1RJR6_CHICK	A0A1L1RJR6	METTL3	Methyltransferase like 3 OS=Gallus gallus OX=9031 GN=METTL3 PE=3 SV=2	220	25.6	KVSQEILELLNTTTAK	[3] Phospho (ST)	QQSKKVS*QEILEL	tr|A0A1L1RJR6|A0A1L1RJR6_CHICK	1971.43	2638.93	886.663	512.476	1871.42	122.242	498.075	814.303	845.327	1351.95	885.653	1172.42	1238.87	760.343	567.185	1971.43	512.476	814.303	1172.42	760.343	NA	0.815326	0.77135	0.640294	0.385161	-1.94368	-1.69632	-0.544194	-0.67021	0	0	0	0	0	0.0197427	0.0516473	0.278112	0.0391634	1.70459	1.28695
tr|A0A1D5P8F6|A0A1D5P8F6_CHICK	A0A1D5P8F6	DEPDC5	DEP domain-containing protein OS=Gallus gallus OX=9031 GN=DEPDC5 PE=4 SV=2	579	39.61	FHVGSAESMLHIR	[5] Phospho (ST)	GRFHVGS*AESMLH	tr|A0A1D5P8F6|A0A1D5P8F6_CHICK	5533.46	13819.1	12893.3	13442.1	18912.1	28648.6	17177	14815	28577.1	12060.3	17422.3	16878.2	14275.7	9998.01	20224.8	12893.3	18912.1	17177	16878.2	14275.7	NA	0.280172	0.478091	0.32662	0.572312	1.15184	1.14823	0.388533	0.6495	0	0	0	0	0	0.019538	0.061019	0.0987737	0.301123	1.70912	1.21453
tr|A0A3Q2TXC1|A0A3Q2TXC1_CHICK	A0A3Q2TXC1	RBM15B	RNA binding motif protein 15B OS=Gallus gallus OX=9031 GN=RBM15B PE=4 SV=1	564	79.69	DRTPPHLLYSDRDR	[3] Phospho (ST)	LRVRDRT*PPHLLY	tr|A0A3Q2TXC1|A0A3Q2TXC1_CHICK	3045.89	6093.28	42636.6	24911.5	11915.6	93731.5	52433.9	4418.06	57693.1	36269.7	20641.1	51050.1	12182.3	3144.43	42268	6093.28	24911.5	52433.9	36269.7	12182.3	NA	0.857471	1.45301	1.02926	1.02907	1.13644	0.436305	1.76023	-0.0125259	0	0	0	0	0	0.0197172	0.238004	0.0550602	0.63135	1.70515	0.623416
tr|A0A3Q2U040|A0A3Q2U040_CHICK	A0A3Q2U040	NA	Uncharacterized protein OS=Gallus gallus OX=9031 PE=4 SV=1	41	21.84	TGSQHGTQNATATFQR	[3] Phospho (ST)	PLQRTGS*QHGTQN	tr|A0A3Q2U040|A0A3Q2U040_CHICK	3137.67	1557.72	12678	7748.21	3149.99	17784.5	20842.1	2790.37	21746.9	805.842	3519.13	3291.23	14838.7	203.198	26246.6	3137.67	7748.21	20842.1	3291.23	14838.7	NA	0.272611	0.834463	1.24865	0.999464	1.01592	0.841025	-1.94563	1.04981	0	0	0	0	0	0.0195002	0.0394571	0.295104	0.923928	1.70996	1.40387
tr|F1P3R3|F1P3R3_CHICK	F1P3R3	MAP1A	Microtubule associated protein 1A OS=Gallus gallus OX=9031 GN=MAP1A PE=4 SV=4	1814	21.99	QEDGYKSTEALYDPMGSK	[8] Phospho (ST)	EDGYKST*EALYDP	tr|F1P3R3|F1P3R3_CHICK	1332.57	1553.5	776.605	4655.02	6475.24	1015.46	5462.12	4450.04	3047.85	1753.66	1716.97	493.213	2059.97	1398.48	2564.86	1332.57	4655.02	4450.04	1716.97	2059.97	NA	0.500162	0.184074	0.342169	0.648826	1.80458	1.97254	0.144346	0.628418	0	0	0	0	0	0.0200361	0.00128674	0.910192	0.17375	1.69819	2.89051
tr|A0A1D5PZ01|A0A1D5PZ01_CHICK	A0A1D5PZ01	ATXN2L	Ataxin 2 OS=Gallus gallus OX=9031 GN=ATXN2L PE=4 SV=2	371	10.45	MSSEGPPRMSPK	[10] Phospho (ST)	EGPPRMS*PKAQRH	tr|A0A1D5PZ01|A0A1D5PZ01_CHICK	1758.85	8606.09	2606.3	22265.7	26242.8	4883.75	20477.5	20014.1	7958.28	5519.73	9598.32	1730.11	6368.57	11950.8	13209.4	2606.3	22265.7	20014.1	5519.73	11950.8	NA	1.00957	0.913279	0.803947	0.55182	1.60849	1.61045	0.157423	1.85634	0	0	0	0	0	0.0198921	0.0155703	0.471447	0.0279117	1.70132	1.8077
tr|A0A3Q2U0J5|A0A3Q2U0J5_CHICK	A0A3Q2U0J5	RB1	Retinoblastoma-associated protein OS=Gallus gallus OX=9031 GN=RB1 PE=4 SV=1	18	11.38	TSPEGGAGTASPPGGTR	[2] Phospho (ST)	ARSQRTS*PEGGAG	tr|A0A3Q2U0J5|A0A3Q2U0J5_CHICK	13523.5	18323.3	352.176	29159.2	49098.1	482.448	21110.8	47639.8	4903.03	11364	16897.6	83.4063	15628.3	18604.3	519.738	13523.5	29159.2	21110.8	11364	15628.3	NA	0.31868	1.13749	0.56164	0.194152	1.10848	1.37849	-0.251001	0.208686	0	0	0	0	0	0.0201454	0.0461431	0.173073	0.304632	1.69582	1.33589
tr|A0A3Q2U858|A0A3Q2U858_CHICK	A0A3Q2U858	AKAP2	AKAP2_C domain-containing protein OS=Gallus gallus OX=9031 GN=AKAP2 PE=4 SV=1	471	26.35	SITTVASPHPIDNPTHFFSSAASHNGLK	[4] Phospho (ST)	EHKSITT*VASPHP	tr|A0A3Q2U858|A0A3Q2U858_CHICK	2579.36	7150.76	80012.4	10402.8	16821.7	113956	23838.6	14721.5	80658.6	27807.3	29581.4	175962	9892.08	5363.07	68877.7	7150.76	16821.7	23838.6	29581.4	9892.08	NA	0.507979	1.09226	0.788825	0.964056	1.23415	1.04176	2.04852	-0.216188	0	0	0	0	0	0.0199692	0.103422	0.0120477	0.496009	1.69964	0.985385
tr|E1BUP8|E1BUP8_CHICK	E1BUP8	AHNAK2	PDZ domain-containing protein OS=Gallus gallus OX=9031 GN=AHNAK2 PE=4 SV=4	255	122.35	RSHSTSDAYEPAIQDISPTSTDTESQQEIHIK	[17] Phospho (ST)	PAIQDIS*PTSTDT	tr|E1BUP8|E1BUP8_CHICK	480441	388283	298533	210814	168269	219756	216865	211735	160769	256933	309991	285941	253299	255371	160699	388283	210814	211735	285941	253299	NA	0.323169	0.102356	0.279762	0.125945	-1.18839	-0.892898	-0.324883	-0.893528	0	0	0	0	0	0.0201501	0.0105324	0.206666	0.0187001	1.69572	1.97747
tr|E1BUP8|E1BUP8_CHICK	E1BUP8	AHNAK2	PDZ domain-containing protein OS=Gallus gallus OX=9031 GN=AHNAK2 PE=4 SV=4	3914	38.52	RISDEDSPSDKPDVFFDAQESLSPK	[3] Phospho (ST)	HEERRIS*DEDSPS	tr|E1BUP8|E1BUP8_CHICK	142091	218168	86231.4	58560.1	97193.9	63619.5	85717.8	104965	73699.4	119735	90108.3	38782.9	107725	68725.3	54463.2	142091	63619.5	85717.8	90108.3	68725.3	NA	0.336886	0.294681	0.418944	0.401684	-1.1665	-0.729145	-1.15279	-0.662931	0	0	0	0	0	0.0202056	0.0650632	0.0483986	0.0582921	1.69453	1.18666
tr|G1K360|G1K360_CHICK	G1K360	ATF2	Cyclic AMP-dependent transcription factor ATF-2 OS=Gallus gallus OX=9031 GN=ATF2 PE=3 SV=4	307	12.8	TQSEEPRPQSLQQPATSTTETPASPAQPTQQTPNTGGR	[21] Phospho (ST)	ATSTTET*PASPAQ	tr|G1K360|G1K360_CHICK	18987.9	3850.85	13867.1	24933.1	13564.3	40528.8	22611	17405.4	9545.63	10511.8	10560.2	16177	15440.1	24241	46893.1	13867.1	24933.1	17405.4	10560.2	24241	NA	0.44178	0.976221	0.759055	0.7844	1.54728	0.251942	0.222276	1.75771	0	0	0	0	0	0.0202743	0.347726	0.622351	0.111218	1.69305	0.458762
tr|E1C822|E1C822_CHICK	E1C822	JMY	Junction mediating and regulatory protein, p53 cofactor OS=Gallus gallus OX=9031 GN=JMY PE=4 SV=2	789	59.64	RRVSSPMDEVLASLK	[4] Phospho (ST)	LQRRRVS*SPMDEV	tr|E1C822|E1C822_CHICK	257.98	1807.24	837.183	35.9748	362.021	629.747	267.699	37.5783	2019.8	36.577	142.594	1424.53	1149.95	3480.99	2363.12	837.183	362.021	267.699	142.594	2363.12	NA	0.927451	1.03746	1.43462	0.418247	-2.31964	0.0533524	-2.81825	1.49708	0	0	0	0	0	0.020374	0.387452	0.118828	0.00970633	1.69092	0.411783
tr|F1NCM6|F1NCM6_CHICK	F1NCM6	NELFA	HDAg domain-containing protein OS=Gallus gallus OX=9031 GN=NELFA PE=4 SV=1	171	20.22	NALTTLAGPLTPPVK	[11] Phospho (ST)	TLAGPLT*PPVKHF	tr|F1NCM6|F1NCM6_CHICK	7177.25	10377.5	3556.15	2677.16	4268.49	2680.22	3647.88	2533.86	3817.49	3414.17	1797.52	3800.6	4693.31	5120.66	1253.53	7177.25	2680.22	3647.88	3414.17	4693.31	NA	0.408842	0.696103	0.795656	0.301662	-1.28166	-0.976374	-1.0719	-1.01906	0	0	0	0	0	0.0207109	0.1082	0.109721	0.0192253	1.6838	0.965773
tr|A0A1D5P894|A0A1D5P894_CHICK	A0A1D5P894	ANLN	Anillin actin binding protein OS=Gallus gallus OX=9031 GN=ANLN PE=4 SV=2	112	10.73	NKASPAQPLEK	[4] Phospho (ST)	TVRNKAS*PAQPLE	tr|A0A1D5P894|A0A1D5P894_CHICK	15985.9	6293.08	7182.88	6983.03	1995.68	5301.87	3481.06	963.336	3068.09	4012.48	1015.39	3703.44	3035.85	7351.02	2680.69	7182.88	5301.87	3068.09	3703.44	3035.85	NA	0.436167	0.538571	0.595444	0.901083	-1.19487	-2.1992	-1.99423	-1.42196	0	0	0	0	0	0.0209457	0.00445086	0.00967082	0.114786	1.67891	2.35156
tr|A0A1D5P8Y3|A0A1D5P8Y3_CHICK	A0A1D5P8Y3	PAK4	Non-specific serine/threonine protein kinase OS=Gallus gallus OX=9031 GN=PAK4 PE=4 SV=2	529	101.75	RKSLVGTPYWMAPELISR	[7] Phospho (ST)	RKSLVGT*PYWMAP	tr|A0A1D5P8Y3|A0A1D5P8Y3_CHICK	12516.4	10150.6	151885	47310.8	27263.4	201666	82732	34704.6	233388	57348.1	35622.9	114616	24031.9	6673.46	216598	12516.4	47310.8	82732	57348.1	24031.9	NA	0.472869	0.66524	0.669555	0.476766	1.4254	1.77357	1.81124	0.512041	0	0	0	0	0	0.0211806	0.0205992	0.117323	0.505831	1.67406	1.68615
tr|A0A1D5PDS2|A0A1D5PDS2_CHICK	A0A1D5PDS2	CASZ1	Castor zinc finger 1 OS=Gallus gallus OX=9031 GN=CASZ1 PE=4 SV=1	1126	14.88	ASLGPSSPSATSATMASAPALDVPTPSPATVPSAPTLLAWK	[14] Phospho (ST)	PSATSAT*MASAPA	tr|A0A1D5PDS2|A0A1D5PDS2_CHICK	4764.52	2503.92	10530	1751.77	1801.55	5261.72	5125.77	1972.18	8051.25	2653.83	6913.79	1448.24	4126.77	1942.98	29887.5	4764.52	1801.55	5125.77	2653.83	4126.77	NA	0.336	0.197959	1.22351	0.780415	-1.0009	-0.344395	-0.844255	-0.207318	0	0	0	0	0	0.0211627	0.428982	0.450913	0.550716	1.67443	0.367561
tr|A0A1L1RSJ8|A0A1L1RSJ8_CHICK	A0A1L1RSJ8	FUBP1	Uncharacterized protein OS=Gallus gallus OX=9031 GN=FUBP1 PE=4 SV=2	602	45.34	QQAAYYAQTSPQGMPQHPPAPQGQ	[10] Phospho (ST)	AYYAQTS*PQGMPQ	tr|A0A1L1RSJ8|A0A1L1RSJ8_CHICK	50787.9	56195.9	226155	183152	164646	292392	172695	104000	283050	175792	129427	334755	101741	83958	341034	56195.9	183152	172695	175792	101741	NA	0.455786	0.511581	0.412137	0.173854	1.55083	0.888046	1.2036	0.592604	0	0	0	0	0	0.0216056	0.0481638	0.0229478	0.0307441	1.66543	1.31728
tr|E1BU81|E1BU81_CHICK	E1BU81	USP54	Ubiquitin specific peptidase 54 OS=Gallus gallus OX=9031 GN=USP54 PE=4 SV=4	1448	31.43	SLSGTVVSNR	[3] Phospho (ST)	RIARSLS*GTVVSN	tr|E1BU81|E1BU81_CHICK	3292.48	1094.62	476.452	4273.82	4127.4	1398.49	2424.53	3570.65	207.29	3355.3	2379.27	2267.66	2919.05	2325.28	90.3969	1094.62	4127.4	2424.53	2379.27	2325.28	NA	0.471429	1.05052	0.722559	0.918387	1.55347	-0.441467	1.12008	-0.173676	0	0	0	0	0	0.0215685	0.974999	0.0845868	0.554318	1.66618	0.010996
tr|A0A1D5PEH3|A0A1D5PEH3_CHICK	A0A1D5PEH3	PDHA2	Pyruvate dehydrogenase E1 component subunit alpha OS=Gallus gallus OX=9031 GN=PDHA2 PE=4 SV=1	305	127.23	YHGHSMSDPGISYR	[5] Phospho (ST)	YRYHGHS*MSDPGI	tr|A0A1D5PEH3|A0A1D5PEH3_CHICK	168369	234863	185809	535106	328029	377841	469457	240741	561470	199679	413277	186574	259507	393972	470965	185809	377841	469457	199679	393972	NA	0.409812	0.47915	0.29952	0.280812	1.02396	1.47936	0.246053	0.746278	0	0	0	0	0	0.0221885	0.0604728	0.276471	0.0244528	1.65387	1.21844
tr|A0A3Q2U0Y5|A0A3Q2U0Y5_CHICK	A0A3Q2U0Y5	DOCK7	Dedicator of cytokinesis 7 OS=Gallus gallus OX=9031 GN=DOCK7 PE=3 SV=1	1005	28.55	MSSHTETSSFLQTLTGR	[9] Phospho (ST)	SHTETSS*FLQTLT	tr|A0A3Q2U0Y5|A0A3Q2U0Y5_CHICK	515.735	434.668	1634	4482.71	1202.67	2608.54	3522.97	2812.92	3631.82	796.078	2603.9	852.47	613.081	714.661	2461.36	515.735	2608.54	3522.97	852.47	714.661	NA	0.87413	0.495289	1.08283	0.161461	1.46826	2.69408	0.626281	0.591049	0	0	0	0	0	0.0230523	0.00560256	0.364767	0.0776111	1.63729	2.25161
tr|A0A1D5P087|A0A1D5P087_CHICK	A0A1D5P087	PARD3	Uncharacterized protein OS=Gallus gallus OX=9031 GN=PARD3 PE=4 SV=1	461	22.24	RLSIQLR	[3] Phospho (ST)	KIGKRLS*IQLRKG	tr|A0A1D5P087|A0A1D5P087_CHICK	12330.7	9308.47	13247.6	5385.08	4325.62	9982.28	3593.48	5460.5	6470.39	10583.7	6854.8	21956.4	7791.58	5952.18	7409.96	12330.7	5385.08	5460.5	10583.7	7409.96	NA	0.31793	0.330032	0.461483	0.0724714	-1.10564	-1.03381	-0.220415	-0.662266	0	0	0	0	0	0.023257	0.0145824	0.950519	0.0238709	1.63345	1.83617
tr|A0A1D5NZW8|A0A1D5NZW8_CHICK	A0A1D5NZW8	TRIO	Trio Rho guanine nucleotide exchange factor OS=Gallus gallus OX=9031 GN=TRIO PE=4 SV=1	1712	58.29	SSMEMEGIFNHK	[2] Phospho (ST)	IAHSRSS*MEMEGI	tr|A0A1D5NZW8|A0A1D5NZW8_CHICK	323.463	2984.38	942.227	10892.8	14947.3	1824.45	15536.2	7355.53	4020.2	715.294	5098.28	582.698	2515.03	6668.4	4544.98	942.227	10892.8	7355.53	715.294	4544.98	NA	1.29285	1.41356	0.538299	0.56071	2.32438	2.09312	0.772581	2.27013	0	0	0	0	0	0.0231516	0.0306156	0.41657	0.00859471	1.63542	1.51406
tr|A0A3Q2TRP9|A0A3Q2TRP9_CHICK	A0A3Q2TRP9	ILF3	Uncharacterized protein OS=Gallus gallus OX=9031 GN=ILF3 PE=4 SV=1	817	37.19	GYSHGQSGYSSYSNSYNSPGGGGSDYSYESK	[11] Phospho (ST)	GQSGYSS*YSNSYN	tr|A0A3Q2TRP9|A0A3Q2TRP9_CHICK	1138.64	1689.21	26503.2	48378.4	17991.3	41210.1	54864.1	5841.96	56348.4	17434.7	19270.6	29275.4	12587.6	4150.74	58492.3	1689.21	41210.1	54864.1	19270.6	12587.6	NA	1.17895	1.46268	0.79138	0.961441	3.41288	1.7901	3.51198	1.29702	0	0	0	0	0	0.0232068	0.0437584	0.0411272	0.0294011	1.63439	1.35894
tr|A0A3Q2TYZ2|A0A3Q2TYZ2_CHICK	A0A3Q2TYZ2	NA	Uncharacterized protein OS=Gallus gallus OX=9031 PE=4 SV=1	213	15.43	SVVSPPK	[4] Phospho (ST)	PTKSVVS*PPKFVF	tr|A0A3Q2TYZ2|A0A3Q2TYZ2_CHICK	10138.3	8447.69	1488.19	2074.66	553.591	1015.71	374.726	2293.75	195.619	2788.01	2365.05	3579.77	1752.92	1424.47	142.055	8447.69	1015.71	374.726	2788.01	1424.47	NA	1.01909	0.804787	1.24502	0.298853	-2.28888	-2.92744	-1.83669	-2.56813	0	0	0	0	0	0.0240575	0.00591132	0.342596	0.000692747	1.61875	2.22832
tr|F1NDK3|F1NDK3_CHICK	F1NDK3	SGIP1	SH3 domain GRB2 like endophilin interacting protein 1 OS=Gallus gallus OX=9031 GN=SGIP1 PE=4 SV=4	312	39.08	EAAASPPVAVGSPGAEPPR	[5] Phospho (ST)	PREAAAS*PPVAVG	tr|F1NDK3|F1NDK3_CHICK	6381.53	12152.5	1824.62	25446.4	31371.9	2362.61	27955.4	29301.9	20564.2	16145.9	6549.91	3583.57	56032.9	22943.2	25490.5	6381.53	25446.4	27955.4	6549.91	25490.5	NA	0.513781	0.772621	0.611538	0.738002	1.36822	2.13115	0.973801	3.1343	0	0	0	0	0	0.0247567	0.008694	0.422011	0.01855	1.60631	2.06078
tr|A0A1D5NX61|A0A1D5NX61_CHICK	A0A1D5NX61	ABI2	Abl interactor 2 OS=Gallus gallus OX=9031 GN=ABI2 PE=4 SV=2	221	25.19	NMAPSQQSPVR	[8] Phospho (ST)	MAPSQQS*PVRTAS	tr|A0A1D5NX61|A0A1D5NX61_CHICK	7121.14	15172.7	11015.9	45826.3	44285.9	15165.8	44302.2	31953.5	37527.7	28995.5	25948.8	13548.6	22055.5	20338.7	41514.3	11015.9	44285.9	37527.7	25948.8	22055.5	NA	0.724837	0.537803	0.650818	0.458367	1.54537	1.76837	0.774192	1.63096	0	0	0	0	0	0.0247986	0.00748042	0.0699156	0.0282869	1.60557	2.12607
tr|A0A1D5NWY3|A0A1D5NWY3_CHICK	A0A1D5NWY3	MYO1C	Unconventional myosin-Ic OS=Gallus gallus OX=9031 GN=MYO1C PE=3 SV=1	1022	50.65	EGIIDFISGSELLIAK	[10] Phospho (ST)	IDFISGS*ELLIAK	tr|A0A1D5NWY3|A0A1D5NWY3_CHICK	11496.3	19632.4	21486.6	2881.61	9533.03	15070.1	3884.68	10426.2	10379.1	12390.2	9450.85	15489.9	13635.4	8645.46	6554.7	19632.4	9533.03	10379.1	12390.2	8645.46	NA	0.470422	0.223151	0.394856	0.736898	-1.04223	-1.04975	-0.472106	-1.18322	0	0	0	0	0	0.0243626	0.00862145	0.219859	0.134699	1.61328	2.06442
tr|A0A1D5PIY0|A0A1D5PIY0_CHICK	A0A1D5PIY0	ABL2	Tyrosine-protein kinase OS=Gallus gallus OX=9031 GN=ABL2 PE=3 SV=2	619	11.34	DKSPSTLLEDAKETTFTR	[3] Phospho (ST)	HKQRDKS*PSTLLE	tr|A0A1D5PIY0|A0A1D5PIY0_CHICK	5687.81	5187.78	20345.3	1860.46	1702.1	16425.3	2307.5	2142.26	13815	4338.11	2642.83	21822.8	5211.8	1668.31	15750.6	5687.81	1860.46	2307.5	4338.11	5211.8	NA	0.568142	0.312003	0.360894	0.463067	-1.6078	-1.27598	-0.390807	-0.369285	0	0	0	0	0	0.0247999	0.0166452	0.250524	0.146391	1.60555	1.77871
tr|A0A3Q2ULM6|A0A3Q2ULM6_CHICK	A0A3Q2ULM6	MAP2	Microtubule-associated protein OS=Gallus gallus OX=9031 GN=MAP2 PE=4 SV=1	472	49.79	DMQPSTEVSPSK	[9] Phospho (ST)	QPSTEVS*PSKLSH	tr|A0A3Q2ULM6|A0A3Q2ULM6_CHICK	42399.7	86195	12415.4	217081	244584	16616.4	249250	122863	38035.3	113086	138753	12526.8	144713	128784	45244.8	42399.7	217081	122863	113086	128784	NA	0.61454	0.651751	0.476455	0.414083	1.50465	1.61522	0.68684	1.77107	0	0	0	0	0	0.0236043	0.0255416	0.12187	0.0186901	1.62701	1.59275
tr|F1NVP2|F1NVP2_CHICK	F1NVP2	FGD6	FYVE, RhoGEF and PH domain containing 6 OS=Gallus gallus OX=9031 GN=FGD6 PE=4 SV=3	615	26.28	AKSLSSVDMER	[3] Phospho (ST)	TKPRAKS*LSSVDM	tr|F1NVP2|F1NVP2_CHICK	1997.39	1478.78	267.125	3591.79	5258.37	4976.31	4349.05	4097.69	5207.1	2550.59	6231.92	2182.18	2323.52	2433.11	1925.65	1478.78	4976.31	4349.05	2550.59	2323.52	NA	1.15728	1.2066	0.759554	1.00621	1.8302	1.4704	2.07527	0.718394	0	0	0	0	0	0.0244727	0.0317601	0.0352517	0.113787	1.61132	1.49812
tr|A0A1D5P0L1|A0A1D5P0L1_CHICK	A0A1D5P0L1	BAIAP2	BAI1 associated protein 2 OS=Gallus gallus OX=9031 GN=BAIAP2 PE=4 SV=1	372	36.32	SSSMAAGLER	[3] Phospho (ST)	TLPRSSS*MAAGLE	tr|A0A1D5P0L1|A0A1D5P0L1_CHICK	3371.85	8692.37	3213.52	14894.7	11312.8	8649.82	10355.1	8864.97	8456.11	8182.49	10316.7	3667.36	5240.68	8648.52	6807.09	3371.85	11312.8	8864.97	8182.49	6807.09	NA	0.556791	0.481955	0.460181	0.361004	1.42851	1.39584	0.247153	0.636215	0	0	0	0	0	0.0247723	0.0631018	0.161837	0.132565	1.60603	1.19996
tr|A0A3Q2U2F9|A0A3Q2U2F9_CHICK	A0A3Q2U2F9	NA	Uncharacterized protein OS=Gallus gallus OX=9031 PE=4 SV=1	221	159.76	SSSVGSSSSSYSASPAPPR	[3] Phospho (ST)	FRSRSSS*VGSSSS	tr|A0A3Q2U2F9|A0A3Q2U2F9_CHICK	61134.9	70117.9	592768	339215	183476	828587	621443	140252	751901	378328	256398	636674	319966	92276.8	840629	70117.9	339215	621443	378328	319966	NA	0.669292	1.10292	0.702586	0.840751	1.38774	1.00017	1.87053	0.504002	0	0	0	0	0	0.0240466	0.0753348	0.0521516	0.100428	1.61895	1.123
tr|E1BS96|E1BS96_CHICK	E1BS96	ABLIM1	Uncharacterized protein OS=Gallus gallus OX=9031 GN=ABLIM1 PE=4 SV=4	318	28.9	TSSESIYSR	[2] Phospho (ST)	FQPTRTS*SESIYS	tr|E1BS96|E1BS96_CHICK	3883.89	1547.58	892.739	10701.1	6187.72	1146.47	8682.74	6946.27	545.604	5232.77	3484.27	1439.88	8053.72	3634.4	706.969	1547.58	6187.72	6946.27	3484.27	3634.4	NA	0.507097	0.796349	0.267504	0.478008	1.46218	1.16065	0.689636	1.05215	0	0	0	0	0	0.0240378	0.229004	0.0480625	0.19015	1.6191	0.640156
tr|A0A1L1RUW1|A0A1L1RUW1_CHICK	A0A1L1RUW1	RAB34	RAB34, member RAS oncogene family OS=Gallus gallus OX=9031 GN=RAB34 PE=4 SV=1	76	12.33	FCKDTFDKNYK	[5] Phospho (ST)	NRFCKDT*FDKNYK	tr|A0A1L1RUW1|A0A1L1RUW1_CHICK	440.954	92.3696	668.873	2569.22	123.101	9022.74	2177.72	19.4184	9370.25	84.4047	3730.99	11212.1	228.473	1771.52	4639.84	440.954	2569.22	2177.72	3730.99	1771.52	NA	0.89306	1.09808	1.05692	1.06788	2.54263	2.30412	4.06718	2.79427	0	0	0	0	0	0.0248119	0.367609	0.233032	0.153331	1.60534	0.434613
tr|A0A1L1RPP7|A0A1L1RPP7_CHICK	A0A1L1RPP7	WDR44	WD_REPEATS_REGION domain-containing protein OS=Gallus gallus OX=9031 GN=WDR44 PE=4 SV=2	345	63.79	EYVSNDAAQSDDEDKMQTQQTDTDGGR	[10] Phospho (ST)	SNDAAQS*DDEDKM	tr|A0A1L1RPP7|A0A1L1RPP7_CHICK	16611.4	67340.6	19485.9	103249	226825	25727.1	175162	126672	30538.5	22078.7	27848.1	7614.68	29681	69703.9	93086.5	19485.9	103249	126672	22078.7	69703.9	NA	0.676386	1.09233	0.752734	0.781473	1.75203	0.911544	-1.2739	0.837364	0	0	0	0	0	0.0238934	0.0587983	0.181602	0.111069	1.62172	1.23064
tr|A0A1D5PGC1|A0A1D5PGC1_CHICK	A0A1D5PGC1	AEBP1	AE binding protein 1 OS=Gallus gallus OX=9031 GN=AEBP1 PE=4 SV=2	432	28.14	KGGSSKEEEEDPWAEEK	[5] Phospho (ST)	PKKGGSS*KEEEED	tr|A0A1D5PGC1|A0A1D5PGC1_CHICK	11102.7	8890.81	7742.67	26268.1	11585.7	18111.7	45330.6	13771	8693.97	77502.8	76742.6	11030.1	8483.02	7444.08	5199.05	8890.81	18111.7	13771	76742.6	7444.08	NA	0.302609	0.710715	0.664867	0.10967	1.22602	0.631245	2.80334	-0.388262	0	0	0	0	0	0.0235016	0.0962921	0.0238278	0.118677	1.6289	1.01641
tr|A0A1D5PTU9|A0A1D5PTU9_CHICK	A0A1D5PTU9	ZNF687	Zinc finger protein 687 OS=Gallus gallus OX=9031 GN=ZNF687 PE=4 SV=1	305	29.5	IPTSPKQLDDIALKEER	[4] Phospho (ST)	SPRIPTS*PKQLDD	tr|A0A1D5PTU9|A0A1D5PTU9_CHICK	40169.9	61897.3	183226	15070.7	25378.1	143880	21997.1	30351.3	161233	28854.4	33841.6	271980	34334.5	30096.5	148930	61897.3	25378.1	30351.3	33841.6	34334.5	NA	0.434356	0.32907	0.544751	0.28101	-1.28629	-0.868803	-0.477322	-0.298993	0	0	0	0	0	0.0245402	0.063976	0.527833	0.127643	1.61012	1.19398
tr|F1P3R3|F1P3R3_CHICK	F1P3R3	MAP1A	Microtubule associated protein 1A OS=Gallus gallus OX=9031 GN=MAP1A PE=4 SV=4	2833	139.48	GKRSPTPVKQPSDK	[6] Phospho (ST)	KGKRSPT*PVKQPS	tr|F1P3R3|F1P3R3_CHICK	36291.9	70929.4	35154.1	115617	190502	44074	116957	117775	39221.9	91502.1	39266.5	34941.8	141941	65927.8	63507.8	36291.9	115617	116957	39266.5	65927.8	NA	0.422207	0.546934	0.761395	0.691579	1.42535	0.731571	-0.00873944	0.853238	0	0	0	0	0	0.0248187	0.0803685	0.767452	0.133349	1.60522	1.09491
sp|Q5ZJF1|CSN3_CHICK	Q5ZJF1	COPS3	COP9 signalosome complex subunit 3 OS=Gallus gallus OX=9031 GN=COPS3 PE=2 SV=1	423	35.54	SMGSQEDDSGTKPSSYS	[17] Phospho (ST)	TKPSSYS*	sp|Q5ZJF1|CSN3_CHICK	6108.44	910.095	1285.98	14131	10583.1	2562.2	7131.45	9603.81	2068.86	1441.01	4225.06	2163.69	1911.64	8040.06	3089.79	1285.98	10583.1	7131.45	2163.69	3089.79	NA	1.03044	1.19193	1.02707	1.15357	1.20999	0.685964	0.750621	1.26464	0	0	0	0	0	0.0244716	0.112309	0.761381	0.431707	1.61134	0.949585
tr|A0A1D5NTC1|A0A1D5NTC1_CHICK	A0A1D5NTC1	PLA2G4A	Phospholipase A2 OS=Gallus gallus OX=9031 GN=PLA2G4A PE=4 SV=1	428	28.22	HLVSNDSSDSEDESQHPK	[7] Phospho (ST)	HLVSNDS*SDSEDE	tr|A0A1D5NTC1|A0A1D5NTC1_CHICK	94418.5	72692.1	40450.1	29717.3	29777	31552.2	30930.6	45024.8	26780	55858	73266	20652.8	62269.9	86047.9	33303.4	72692.1	29777	30930.6	55858	62269.9	NA	0.490287	0.339408	0.379369	0.30172	-1.2876	-0.691079	-0.757306	-0.280474	0	0	0	0	0	0.0244098	0.0329642	0.135791	0.463984	1.61244	1.48196
tr|F1NP45|F1NP45_CHICK	F1NP45	TANC2	Tetratricopeptide repeat, ankyrin repeat and coiled-coil containing 2 OS=Gallus gallus OX=9031 GN=TANC2 PE=4 SV=4	242	96.18	DCSYGAVTSPTSTLESR	[9] Phospho (ST)	SYGAVTS*PTSTLE	tr|F1NP45|F1NP45_CHICK	26066.6	1195.76	83472.8	87191.7	5846.59	105405	89308.5	1524.1	109939	4381.85	71375.6	68397.9	942.969	92542.2	140223	26066.6	87191.7	89308.5	68397.9	92542.2	NA	0.574904	0.613246	1.68985	1.67598	1.74199	0.39733	-0.287353	0.748344	0	0	0	0	0	0.024301	0.0920993	0.59726	0.765886	1.61438	1.03574
tr|F1P1V9|F1P1V9_CHICK	F1P1V9	BCAS3	BCAS3 microtubule associated cell migration factor OS=Gallus gallus OX=9031 GN=BCAS3 PE=4 SV=3	484	23.87	QGGRCSPVPGLSSSPSGSPLHGK	[14] Phospho (ST)	VPGLSSS*PSGSPL	tr|F1P1V9|F1P1V9_CHICK	7549.84	3013.19	34246.6	16123.9	9613.2	46128.9	11211.9	2011.63	30598.2	5220.79	14769.5	102683	1169.09	13372	34694.1	7549.84	16123.9	11211.9	14769.5	13372	NA	0.41581	0.415746	0.736175	1.2127	1.09468	-0.162516	1.58416	0.0187274	0	0	0	0	0	0.0236124	0.861807	0.150353	0.874976	1.62686	0.0645901
tr|E1BXH5|E1BXH5_CHICK	E1BXH5	NA	PH domain containing endocytic trafficking adaptor 2 OS=Gallus gallus OX=9031 PE=4 SV=3	207	18.2	RRSAAGSSAPALQESPVSPETTCFAK	[7] Phospho (ST)	RRSAAGS*SAPALQ	tr|E1BXH5|E1BXH5_CHICK	376.943	118.365	7914.93	835.606	777.345	12574.8	403.884	993.344	14628.3	1103.88	1696.54	12387.3	1040.23	1538.36	12298.2	376.943	835.606	993.344	1696.54	1538.36	NA	0.784164	1.06646	1.11723	1.08967	1.14848	0.886116	1.55016	1.46448	0	0	0	0	0	0.0251829	0.102661	0.0432696	0.0520837	1.59889	0.988594
tr|A0A1D5PRX9|A0A1D5PRX9_CHICK	A0A1D5PRX9	BRD8	Bromo domain-containing protein OS=Gallus gallus OX=9031 GN=BRD8 PE=4 SV=2	263	73.72	ATPPPSPLLSELLK	[2] Phospho (ST)	MLGQKAT*PPPSPL	tr|A0A1D5PRX9|A0A1D5PRX9_CHICK	29389.2	22051.9	21390.6	13578.9	16793.1	10067.9	13412.1	14986.9	12309.5	21217.8	26826	11506.6	20100.7	24092.6	8755.49	22051.9	13578.9	13412.1	21217.8	20100.7	NA	0.301858	0.195821	0.425125	0.471857	-1.08722	-0.79721	-0.470011	-0.548043	0	0	0	0	0	0.0252755	0.024623	0.336238	0.185777	1.5973	1.60866
sp|Q03696|NGCA_CHICK	Q03696	NA	Neuronal-glial cell adhesion molecule OS=Gallus gallus OX=9031 PE=1 SV=2	1253	20.81	GPGAGPGSSGPASPCAGPPLD	[8] Phospho (ST)	PGAGPGS*SGPASP	sp|Q03696|NGCA_CHICK	30545.7	5178.92	50055.1	14683.8	3945.33	22473.6	25746.6	1255.43	39438.5	16341.6	35305.2	27055.7	14857.5	27296.8	53992.8	30545.7	14683.8	25746.6	27055.7	27296.8	NA	0.305379	0.531633	1.37802	1.14462	-1.05674	-0.343913	-0.887587	0.109249	0	0	0	0	0	0.0253865	0.122973	0.728641	0.555806	1.5954	0.910189
tr|Q49B65|Q49B65_CHICK	Q49B65	EFHD1	EF hand-containing protein 1 OS=Gallus gallus OX=9031 GN=EFHD1 PE=2 SV=1	49	45.07	SCLTASAGAELSAK	[6] Phospho (ST)	RSCLTAS*AGAELS	tr|Q49B65|Q49B65_CHICK	55324.1	11940.2	47207.3	16074.8	4557.53	37614	19198.2	5444.82	27174.1	14689.8	29341.4	60914.4	5668.62	27734.2	21073.8	47207.3	16074.8	19198.2	29341.4	21073.8	NA	0.551048	0.248831	0.819801	1.24846	-1.38951	-1.13288	0.367771	-1.16356	0	0	0	0	0	0.0256055	0.009923	0.911584	0.329025	1.59167	2.00336
tr|A0A3Q2U6R4|A0A3Q2U6R4_CHICK	A0A3Q2U6R4	SLC11A2	Uncharacterized protein OS=Gallus gallus OX=9031 GN=SLC11A2 PE=3 SV=1	1011	38.43	SLLPQHSPQHGAK	[7] Phospho (ST)	SLLPQHS*PQHGAK	tr|A0A3Q2U6R4|A0A3Q2U6R4_CHICK	101813	65276.2	29458.3	131179	142408	78058.1	195451	126808	101144	84812.3	88843.9	38740.9	201053	108835	54892.8	65276.2	131179	126808	84812.3	108835	NA	0.339052	0.35668	0.250058	0.0848141	1.1254	0.958016	0.395181	0.897941	0	0	0	0	0	0.0255892	0.0115056	0.528259	0.0130453	1.59194	1.93909
tr|A0A1D5P5Y7|A0A1D5P5Y7_CHICK	A0A1D5P5Y7	FMNL2	Formin like 2 OS=Gallus gallus OX=9031 GN=FMNL2 PE=4 SV=2	1014	12.39	LMEQEAMMEQQDQKSPSHK	[15] Phospho (ST)	EQQDQKS*PSHKTK	tr|A0A1D5P5Y7|A0A1D5P5Y7_CHICK	1208.31	16797.7	10356.7	65882.9	113708	19096	83091.7	44667	37747.2	15673.1	26718.9	1540.14	16637.1	27776.1	30288.5	10356.7	65882.9	44667	15673.1	27776.1	NA	1.38259	1.51401	1.43242	1.08873	2.759	1.8658	0.669598	1.5482	0	0	0	0	0	0.0258621	0.0389227	0.70189	0.0459696	1.58734	1.4098
sp|Q90850|HIC1_CHICK	Q90850	HIC1	Hypermethylated in cancer 1 protein (Fragment) OS=Gallus gallus OX=9031 GN=HIC1 PE=2 SV=2	278	26.05	HDSPPVSGGLLAGHPAAYK	[3] Phospho (ST)	LPPRHDS*PPVSGG	sp|Q90850|HIC1_CHICK	13244.2	6964.27	583.218	17056.8	17631.6	1249.49	18322.1	16237.4	951.984	29513.4	19768.7	990.177	11729.1	7690.57	863.826	6964.27	17056.8	16237.4	19768.7	7690.57	NA	0.320158	0.275787	0.253162	0.260367	1.09923	0.706904	1.15601	0.143117	0	0	0	0	0	0.0260629	0.0358179	0.0130569	0.511759	1.58398	1.4459
tr|A0A3Q2TS84|A0A3Q2TS84_CHICK	A0A3Q2TS84	MKI67	FHA domain-containing protein OS=Gallus gallus OX=9031 GN=MKI67 PE=4 SV=1	665	19.99	VSFGGHLSPELFDK	[8] Phospho (ST)	SFGGHLS*PELFDK	tr|A0A3Q2TS84|A0A3Q2TS84_CHICK	3159.42	3683.39	4139.79	1441.32	2813.51	1222.96	1671.76	3775.51	1476.26	2685.48	4202.16	1933.24	2536.77	2036.29	1504.16	3683.39	1441.32	1671.76	2685.48	2036.29	NA	0.471179	0.544803	0.412527	0.38477	-1.13227	-0.918297	-0.23448	-0.855093	0	0	0	0	0	0.0262298	0.0985655	0.335188	0.0488121	1.58121	1.00627
tr|F1P593|F1P593_CHICK	F1P593	HSPB1	Heat shock protein beta-1 OS=Gallus gallus OX=9031 GN=HSPB1 PE=3 SV=2	13	78.23	RVPFTFLTSPSWEPFR	[9] Phospho (ST)	PFTFLTS*PSWEPF	tr|F1P593|F1P593_CHICK	10306.7	8246.87	14659.7	2352.54	3568.25	10880.5	7454.96	7027.29	13644.9	10344.9	10542.4	7672.98	8655.18	6137.27	14595.4	10306.7	3568.25	7454.96	10344.9	8655.18	NA	0.553247	0.125373	0.408608	0.147592	-1.20863	-0.230879	0.00534041	-0.251944	0	0	0	0	0	0.0263716	0.297404	0.615018	0.341918	1.57886	0.526653
tr|E1C0M5|E1C0M5_CHICK	E1C0M5	BCR	BCR activator of RhoGEF and GTPase OS=Gallus gallus OX=9031 GN=BCR PE=4 SV=2	132	13.42	KLSTQSDGSDLSPLDSPHHGEGEQDR	[6] Phospho (ST)	RKLSTQS*DGSDLS	tr|E1C0M5|E1C0M5_CHICK	6876.3	2291.1	21159.2	21383.5	11887	26621.5	22524.8	10334.6	18558.4	7077.6	18527.2	18681.1	7566.84	17882.6	28088.2	6876.3	21383.5	18558.4	18527.2	17882.6	NA	0.617244	0.639792	1.23539	1.11613	1.6368	1.71181	0.0416273	0.408682	0	0	0	0	0	0.0265846	0.0826855	0.268781	0.164838	1.57537	1.08257
tr|A0A3Q2TT39|A0A3Q2TT39_CHICK	A0A3Q2TT39	KMT2C	Lysine methyltransferase 2C OS=Gallus gallus OX=9031 GN=KMT2C PE=4 SV=1	4195	23.48	VSPSSSPPIIFPPAFEAAK	[6] Phospho (ST)	KVSPSSS*PPIIFP	tr|A0A3Q2TT39|A0A3Q2TT39_CHICK	17242.6	8483.8	7380.63	5696.97	6645.95	3316.64	4231.63	4627.51	7392.79	9382.87	10473.8	6437.53	10344.3	8169.13	6131.2	8483.8	5696.97	4627.51	9382.87	8169.13	NA	0.450701	0.637304	0.39081	0.230257	-1.15402	-0.874473	-0.197237	-0.267573	0	0	0	0	0	0.0268364	0.0993997	0.479272	0.219711	1.57128	1.00262
tr|A0A1D5NUN8|A0A1D5NUN8_CHICK	A0A1D5NUN8	MAPT	Microtubule-associated protein OS=Gallus gallus OX=9031 GN=MAPT PE=4 SV=2	417	11.93	SPTISGDASPR	[5] Phospho (ST)	YKSPTIS*GDASPR	tr|A0A1D5NUN8|A0A1D5NUN8_CHICK	45144.9	104069	19002.7	91931.3	214028	24905.9	132611	152301	68695	61540	61175.3	40542.1	115165	89952.5	107941	45144.9	91931.3	132611	61175.3	107941	NA	0.235927	0.411707	0.567633	0.806005	1.02599	1.55457	0.44696	1.35107	0	0	0	0	0	0.0273176	0.0172475	0.590732	0.117726	1.56356	1.76327
tr|A0A3Q2TW91|A0A3Q2TW91_CHICK	A0A3Q2TW91	DOCK4	Dedicator of cytokinesis 4 OS=Gallus gallus OX=9031 GN=DOCK4 PE=3 SV=1	1957	21.12	ESKTPPPYSVYER	[4] Phospho (ST)	VRKESKT*PPPYSV	tr|A0A3Q2TW91|A0A3Q2TW91_CHICK	463.671	67.7678	11594.5	3654.72	456.421	13585.9	2239.48	474.216	8643.77	3785.48	2769.6	20561.6	352.839	476.663	3883.38	463.671	3654.72	2239.48	3785.48	476.663	NA	0.681976	0.757492	1.23834	1.38406	2.75169	2.27199	3.0293	-0.39409	0	0	0	0	0	0.0272473	0.0951103	0.0290119	0.787803	1.56468	1.02177
tr|A0A1D5NXK6|A0A1D5NXK6_CHICK	A0A1D5NXK6	DDI2	Uncharacterized protein OS=Gallus gallus OX=9031 GN=DDI2 PE=4 SV=2	111	24.83	IDFSSIAVPGTSAQQRQSPAQR	[18] Phospho (ST)	SAQQRQS*PAQRLR	tr|A0A1D5NXK6|A0A1D5NXK6_CHICK	18079	31421.8	135221	7519.56	8582.92	106243	8981.47	16686.8	123164	9391.94	15707.4	167299	15674.6	18676.9	85529.5	31421.8	8582.92	16686.8	15707.4	18676.9	NA	0.538084	0.355597	0.558567	0.211506	-1.2656	-0.913061	-0.944821	-0.66083	0	0	0	0	0	0.0270851	0.0714871	0.216978	0.0796791	1.56727	1.14577
tr|E1BXC5|E1BXC5_CHICK	E1BXC5	ZC3H13	Zinc finger CCCH-type containing 13 OS=Gallus gallus OX=9031 GN=ZC3H13 PE=4 SV=4	110	24.97	STEESSSPVRK	[7] Phospho (ST)	STEESSS*PVRKES	tr|E1BXC5|E1BXC5_CHICK	19740.1	217.237	19653.2	8212.77	18.5664	10767.6	1629.34	912.746	10785.9	8170.1	16318.9	4216.81	32.0046	16513.8	9235.54	19653.2	8212.77	1629.34	8170.1	9235.54	NA	0.681019	1.40015	1.7105	1.71606	-1.26519	-0.865625	-1.2727	-1.0895	0	0	0	0	0	0.0273013	0.524601	0.650437	0.697078	1.56382	0.280171
tr|A0A1D5P138|A0A1D5P138_CHICK	A0A1D5P138	PPFIA1	PTPRF interacting protein alpha 1 OS=Gallus gallus OX=9031 GN=PPFIA1 PE=4 SV=2	708	15.23	RIPHSPAREVDR	[5] Phospho (ST)	PRRIPHS*PAREVD	tr|A0A1D5P138|A0A1D5P138_CHICK	3297.57	4427.18	14242.1	333.647	1092.61	10934.9	2323.38	1596.34	8120.32	1604.04	2528.55	6161.22	1739.53	2169.02	12341.3	4427.18	1092.61	2323.38	2528.55	2169.02	NA	0.942339	0.318033	0.1406	0.33031	-2.01861	-0.810556	-1.0397	-0.922708	0	0	0	0	0	0.027968	0.0305704	0.0129218	0.0578768	1.55334	1.5147
tr|A0A1D5PV83|A0A1D5PV83_CHICK	A0A1D5PV83	RPRD2	CID domain-containing protein OS=Gallus gallus OX=9031 GN=RPRD2 PE=4 SV=2	172	28.63	KSQTASANPK	[4] Phospho (ST)	PWKKSQT*ASANPK	tr|A0A1D5PV83|A0A1D5PV83_CHICK	3246.32	2431.74	2690.84	933.902	2011.49	514.62	3138.58	1792.8	171.141	2782.97	1553.17	1098.61	1836.04	2153.35	538.865	2690.84	933.902	1792.8	1553.17	1836.04	NA	0.787207	0.796727	0.353716	0.622907	-1.79746	-0.439772	-0.646777	-0.822207	0	0	0	0	0	0.0279391	0.166024	0.0822311	0.0947962	1.55379	0.77983
sp|P02542|DESM_CHICK	P02542	DES	Desmin OS=Gallus gallus OX=9031 GN=DES PE=1 SV=1	16	15.13	RTFGGGTSPVFPR	[2] Phospho (ST)	VSSYRRT*FGGGTS	sp|P02542|DESM_CHICK	403.429	479.597	1398.29	270.999	28.8147	340.756	543.812	451.286	696.777	436.46	813.189	633.584	87.9371	422.83	144.814	479.597	270.999	543.812	633.584	144.814	NA	0.965222	0.457395	0.576905	1.04749	-2.03685	-0.0877786	0.113536	-2.19777	0	0	0	0	0	0.0281195	0.571056	0.853076	0.0544845	1.55099	0.243321
tr|A0A1D5NUM7|A0A1D5NUM7_CHICK	A0A1D5NUM7	ARHGEF7	Rho guanine nucleotide exchange factor 7 OS=Gallus gallus OX=9031 GN=ARHGEF7 PE=4 SV=2	72	150.26	SLDMTDNSNHQLVVR	[1] Phospho (ST)	FQGQYRS*LDMTDN	tr|A0A1D5NUM7|A0A1D5NUM7_CHICK	4674.57	15814.2	7833.9	34084.3	36420.9	11982.5	42135.6	38606.8	15152	14215.6	21323.6	5282.4	24672.7	20152.1	16817.6	7833.9	34084.3	38606.8	14215.6	20152.1	NA	0.843397	0.884856	0.722405	0.726072	1.20355	1.28764	0.431233	1.10217	0	0	0	0	0	0.0285251	0.0241266	0.375647	0.0570782	1.54477	1.6175
tr|A0A1D5P894|A0A1D5P894_CHICK	A0A1D5P894	ANLN	Anillin actin binding protein OS=Gallus gallus OX=9031 GN=ANLN PE=4 SV=2	61	12.93	EPLLETSNQTSLPDGEVKPTKPSPSK	[20] Phospho (ST)	DGEVKPT*KPSPSK	tr|A0A1D5P894|A0A1D5P894_CHICK	8828.83	3488.47	7665.86	13382.7	20750.8	16066	18399.5	32358.4	4784.6	9252.08	20252.9	2693.66	2663.29	6192.51	6771.2	7665.86	16066	18399.5	9252.08	6192.51	NA	0.756042	1.15942	1.236	0.752169	1.0675	1.05937	0.0675556	-0.179036	0	0	0	0	0	0.0285089	0.208513	0.688616	0.565511	1.54502	0.680868
tr|A0A3Q2ULM6|A0A3Q2ULM6_CHICK	A0A3Q2ULM6	MAP2	Microtubule-associated protein OS=Gallus gallus OX=9031 GN=MAP2 PE=4 SV=1	501	28.07	TTEHPDTPQLSQITEKSPEAPTTDKIPTPEPSQEK	[17] Phospho (ST)	SQITEKS*PEAPTT	tr|A0A3Q2ULM6|A0A3Q2ULM6_CHICK	90851.8	8626.83	853.184	105053	139078	9476.63	80206.8	132569	17031.8	196677	207670	3154.9	92045.3	1315.21	421.669	8626.83	105053	80206.8	196677	1315.21	NA	0.805045	0.82495	1.22564	0.783279	3.47345	3.94177	1.88666	-1.01675	0	0	0	0	0	0.028712	0.054504	0.0284468	0.115918	1.54194	1.26357
tr|Q5ZHZ9|Q5ZHZ9_CHICK	Q5ZHZ9	RBM12B	Uncharacterized protein OS=Gallus gallus OX=9031 GN=RBM12B PE=2 SV=1	303	15.15	TRSQSPSGQEYYIHLR	[7] Phospho (ST)	TRSQSPS*GQEYYI	tr|Q5ZHZ9|Q5ZHZ9_CHICK	28913	23017.8	208138	121686	70186.3	249682	194636	47860.9	241076	140816	98652.1	163410	66617.4	24202.7	241562	28913	121686	194636	140816	66617.4	NA	0.538344	0.899066	0.666704	0.460903	1.60844	1.0561	2.0996	0.214854	0	0	0	0	0	0.0287928	0.071273	0.0983409	0.200475	1.54072	1.14707
tr|A0A1D5P7A3|A0A1D5P7A3_CHICK	A0A1D5P7A3	FAM160A2	Family with sequence similarity 160 member A2 OS=Gallus gallus OX=9031 GN=FAM160A2 PE=4 SV=2	1065	55.16	KPSLGELILR	[3] Phospho (ST)	ARSRKPS*LGELIL	tr|A0A1D5P7A3|A0A1D5P7A3_CHICK	5705.01	5835.11	7433.59	11672.2	11751.3	9663.8	9890.63	18193.8	11516.8	3309.78	4960.93	6573.16	9650.01	10678.9	11337.7	5835.11	11672.2	11516.8	4960.93	10678.9	NA	0.236041	0.401862	0.215948	0.0907528	1.00999	0.793832	-0.234149	0.7583	0	0	0	0	0	0.0286787	0.0260191	0.206312	0.0218003	1.54244	1.58471
tr|F1NHD1|F1NHD1_CHICK	F1NHD1	STAU1	Uncharacterized protein OS=Gallus gallus OX=9031 GN=STAU1 PE=4 SV=3	368	66.34	LQTSPEYGQGMNPISR	[4] Phospho (ST)	IVKLQTS*PEYGQG	tr|F1NHD1|F1NHD1_CHICK	1364.39	5816.76	4551.14	13473	15355	7019.66	10350.2	9407.79	14150.7	19831	10225.2	6908.26	7724.02	8856.66	8137.57	4551.14	13473	10350.2	10225.2	8137.57	NA	0.9662	0.756836	1.25436	0.77462	1.40042	1.63657	0.813846	0.838371	0	0	0	0	0	0.0294032	0.0221753	0.0811607	0.0530117	1.53161	1.65413
tr|E1C977|E1C977_CHICK	E1C977	GPBP1L1	Uncharacterized protein OS=Gallus gallus OX=9031 GN=GPBP1L1 PE=4 SV=3	50	18.55	RHNSSDGFFNNGPLR	[5] Phospho (ST)	RRRHNSS*DGFFNN	tr|E1C977|E1C977_CHICK	965.673	1000.02	6737.5	3344.62	2264.63	8485.7	3899.29	812.783	6686.97	3970.57	2484.86	7726.85	1605.57	1948.31	6360.02	1000.02	3344.62	3899.29	3970.57	1948.31	NA	0.473745	0.930512	0.575246	0.340825	1.17924	-0.0108609	1.31313	0.733476	0	0	0	0	0	0.0293263	0.354278	0.0517977	0.15071	1.53274	0.450655
tr|A0A1D5PDU2|A0A1D5PDU2_CHICK	A0A1D5PDU2	RAD54L2	Uncharacterized protein OS=Gallus gallus OX=9031 GN=RAD54L2 PE=4 SV=1	1268	22.04	SSSPSTPEEQTR	[3] Phospho (ST)	NKRKSSS*PSTPEE	tr|A0A1D5PDU2|A0A1D5PDU2_CHICK	37364.8	30392.2	17046.7	148383	98121	19870.7	140357	127118	32160.6	292508	103646	23419	38721.8	46279.9	31443.9	30392.2	98121	127118	103646	38721.8	NA	0.521298	0.372888	0.784873	0.27721	1.69086	1.90935	1.76989	0.606685	0	0	0	0	0	0.0303375	0.0066958	0.0335613	0.123866	1.51802	2.1742
tr|A0A1D5P138|A0A1D5P138_CHICK	A0A1D5P138	PPFIA1	PTPRF interacting protein alpha 1 OS=Gallus gallus OX=9031 GN=PPFIA1 PE=4 SV=2	722	17.92	LGIMTLSPSSR	[7] Phospho (ST)	LGIMTLS*PSSREE	tr|A0A1D5P138|A0A1D5P138_CHICK	1251.68	519.04	197.364	1530.2	1613.1	1115.85	1445.35	1194.94	694.741	436.189	1542.87	395.616	307.606	1348.15	242.861	519.04	1530.2	1194.94	436.189	307.606	NA	0.668206	0.508609	0.747519	0.869716	1.63591	1.20303	1.00324	0.299275	0	0	0	0	0	0.0302672	0.047388	0.640796	0.885378	1.51903	1.32433
tr|A0A1D5P0U4|A0A1D5P0U4_CHICK	A0A1D5P0U4	ARHGEF11	Rho guanine nucleotide exchange factor 11 OS=Gallus gallus OX=9031 GN=ARHGEF11 PE=4 SV=2	679	23.83	SRSDVDMDAAAEATR	[3] Phospho (ST)	NVPRSRS*DVDMDA	tr|A0A1D5P0U4|A0A1D5P0U4_CHICK	273.848	1351.66	151.422	1954.24	2795.58	240.684	890.732	922.576	1149.61	315.328	346.312	85.6657	409.092	685.453	822.586	273.848	1954.24	922.576	315.328	685.453	NA	0.854238	0.908885	0.691197	1.0517	1.04841	1.70162	-0.821784	0.57905	0	0	0	0	0	0.0305195	0.134825	0.152564	0.414376	1.51542	0.870229
tr|A0A1D5PC88|A0A1D5PC88_CHICK	A0A1D5PC88	APC	APC regulator of WNT signaling pathway OS=Gallus gallus OX=9031 GN=APC PE=4 SV=1	2485	15.52	RKLEESASFESLSPSRPDSPTR	[21] Phospho (ST)	SRPDSPT*RSQLQT	tr|A0A1D5PC88|A0A1D5PC88_CHICK	3964.65	3853.59	6157.72	264.961	2018.53	2566.26	2399.06	836.521	4148.46	3290.33	1833.89	5066.76	2643.64	3301.13	2872.88	3964.65	2018.53	2399.06	3290.33	2872.88	NA	0.711747	0.493819	0.285228	0.294073	-1.26273	-0.724724	-0.281332	-0.584667	0	0	0	0	0	0.0305242	0.0467122	0.138135	0.0783077	1.51536	1.33057
tr|A0A1D5P490|A0A1D5P490_CHICK	A0A1D5P490	EIF4G1	Eukaryotic translation initiation factor 4 gamma 1 OS=Gallus gallus OX=9031 GN=EIF4G1 PE=4 SV=2	546	73.71	SSSLAPAPSQTLEATVQVAVSVPK	[3] Phospho (ST)	AQERSSS*LAPAPS	tr|A0A1D5P490|A0A1D5P490_CHICK	2628.84	12775.4	5238.72	915.679	10390.4	2355.95	5595.55	11893.9	24067.3	9142.06	6496.22	5552.01	13217.8	4087.9	6697.67	5238.72	2355.95	11893.9	6496.22	6697.67	NA	0.455222	0.732113	0.938966	1.12642	-1.1529	1.08986	0.0837971	0.354445	0	0	0	0	0	0.0306633	0.100618	0.64382	0.706758	1.51338	0.997325
tr|A0A1D5P268|A0A1D5P268_CHICK	A0A1D5P268	SHROOM4	Shroom family member 4 OS=Gallus gallus OX=9031 GN=SHROOM4 PE=4 SV=2	911	14.75	GWSSECPLPAPSPVGTPGGPHSRSPEGSNAR	[22] Phospho (ST)	TPGGPHS*RSPEGS	tr|A0A1D5P268|A0A1D5P268_CHICK	1327.1	198.085	11416.6	1737.28	903.455	25559.1	5825.78	1333.46	21285.4	454.487	1675.58	8654.71	928.307	2457.93	17447.6	1327.1	1737.28	5825.78	1675.58	2457.93	NA	0.619655	0.562353	1.43443	1.3393	1.16271	2.13417	-0.399572	0.611904	0	0	0	0	0	0.0311316	0.0100062	0.722031	0.251419	1.5068	1.99973
tr|A0A1D5NZW8|A0A1D5NZW8_CHICK	A0A1D5NZW8	TRIO	Trio Rho guanine nucleotide exchange factor OS=Gallus gallus OX=9031 GN=TRIO PE=4 SV=1	1724	13.95	DSLSVSSNDASPPASVTSLQPHMIGAQSSPGPK	[2] Phospho (ST)	IFNHKDS*LSVSSN	tr|A0A1D5NZW8|A0A1D5NZW8_CHICK	6453.97	8636.1	4473.62	1009.45	6027.06	1985.49	2633.03	11077.4	2008.18	5805.07	1251.14	7784.87	7966.62	1325.88	7129.69	6453.97	1985.49	2633.03	5805.07	7129.69	NA	0.626089	0.69215	0.859798	0.754232	-1.17195	-1.15556	-0.152872	0.303781	0	0	0	0	0	0.0310855	0.171589	0.410226	0.513381	1.50744	0.76551
sp|P30352|SRSF2_CHICK	P30352	SRSF2	Serine/arginine-rich splicing factor 2 OS=Gallus gallus OX=9031 GN=SRSF2 PE=2 SV=1	101	19.67	YGRPPDSHHSR	[10] Phospho (ST)	PPDSHHS*RRGPPP	sp|P30352|SRSF2_CHICK	15708.4	16142.9	19085.7	13138	4963.12	7621.28	6046.8	4552	6646.48	3500.22	9156.2	6524.15	6106.68	20753.3	10974.9	16142.9	7621.28	6046.8	6524.15	10974.9	NA	0.549415	0.154207	0.46358	0.631207	-1.32438	-1.52182	-1.54863	-0.798278	0	0	0	0	0	0.0313307	0.00204407	0.0121541	0.226011	1.50403	2.6895
tr|A0A1D5NVN6|A0A1D5NVN6_CHICK	A0A1D5NVN6	MAP4K4	Mitogen-activated protein kinase kinase kinase kinase 4 OS=Gallus gallus OX=9031 GN=MAP4K4 PE=4 SV=2	181	31	LVDFGVSAQLDRTVGR	[13] Phospho (ST)	SAQLDRT*VGRRNT	tr|A0A1D5NVN6|A0A1D5NVN6_CHICK	17373.4	41079.7	21494.9	6927.81	15517.5	17995.2	5427.46	26129.6	27918.5	28742.5	8792.37	10878.8	22314.3	10184.2	12147.9	21494.9	15517.5	26129.6	10878.8	12147.9	NA	0.482261	0.671259	0.961974	0.759597	-1.32641	-0.652741	-0.982468	-0.823289	0	0	0	0	0	0.03142	0.228037	0.261914	0.200442	1.50279	0.641995
tr|A0A3Q2U9M9|A0A3Q2U9M9_CHICK	A0A3Q2U9M9	GOLGA3	Golgin A3 OS=Gallus gallus OX=9031 GN=GOLGA3 PE=4 SV=1	289	75.24	LDGNESDSSTYSSVSGK	[6] Phospho (ST)	RLDGNES*DSSTYS	tr|A0A3Q2U9M9|A0A3Q2U9M9_CHICK	18.148	18.5975	915.5	5717.6	390.281	1520.14	11920.6	18.7891	5050.79	766.524	764.519	18.3211	662.063	18.4552	10636.3	18.5975	1520.14	5050.79	764.519	662.063	NA	1.56019	1.70652	0.86564	1.11308	4.39133	2.46388	5.36137	3.53829	0	0	0	0	0	0.0315311	0.109053	0.540814	0.0653175	1.50126	0.962361
tr|A0A3Q2UDW4|A0A3Q2UDW4_CHICK	A0A3Q2UDW4	SOX5	HMG box domain-containing protein OS=Gallus gallus OX=9031 GN=SOX5 PE=4 SV=1	369	41.56	IPGISQGNLGAAVSPTSIHTDKSTNSPPPK	[26] Phospho (ST)	TDKSTNS*PPPKSK	tr|A0A3Q2UDW4|A0A3Q2UDW4_CHICK	27006.4	36470.6	64719.2	8139.78	6551.13	54832.9	6402.13	7416.45	57569.3	11764.8	13066.8	120241	13976.1	20739	56892.9	36470.6	8139.78	7416.45	13066.8	20739	NA	0.803028	0.872517	0.955225	0.298685	-1.73024	-2.07668	-1.19883	-0.814383	0	0	0	0	0	0.0316577	0.039494	0.352457	0.0674742	1.49952	1.40347
tr|F1NY54|F1NY54_CHICK	F1NY54	THRAP3	Uncharacterized protein OS=Gallus gallus OX=9031 GN=THRAP3 PE=4 SV=2	315	22.29	SPVCKSPTPISSMYGTSQKEETTAPGGGAFSK	[1] Phospho (ST)	LSPTRKS*PVCKSP	tr|F1NY54|F1NY54_CHICK	917.656	589.012	592.619	13940.9	1917.94	896.67	24301.5	654.155	5478.71	1272.38	4710.61	459.447	926.001	719.967	3813.67	592.619	1917.94	5478.71	1272.38	926.001	NA	1.11899	1.05504	1.18265	1.06376	1.70319	3.20866	0.471506	0.289634	0	0	0	0	0	0.0321138	0.0449916	0.232049	0.201303	1.49331	1.34687
tr|F1NYV3|F1NYV3_CHICK	F1NYV3	MAP7D1	MAP7 domain containing 1 OS=Gallus gallus OX=9031 GN=MAP7D1 PE=4 SV=4	370	39.94	SASASPLSPCHNHR	[3] Phospho (ST)	VCPRSAS*ASPLSP	tr|F1NYV3|F1NYV3_CHICK	8656.71	1398.59	32573.2	26192.4	6615.51	38287.7	33919.1	2889.15	35700.8	4266.12	12565.1	25204.6	3256.21	32491	43338.4	8656.71	26192.4	33919.1	12565.1	32491	NA	0.597178	0.607598	1.41163	1.55531	1.59726	1.04668	-0.37	0.411962	0	0	0	0	0	0.0321656	0.0655004	0.558886	0.415523	1.49261	1.18376
tr|F1N891|F1N891_CHICK	F1N891	PEAK1	Protein kinase domain-containing protein OS=Gallus gallus OX=9031 GN=PEAK1 PE=4 SV=2	848	13.77	DAAPQPVATNSPKPVR	[11] Phospho (ST)	QPVATNS*PKPVRG	tr|F1N891|F1N891_CHICK	45.2567	3879.88	11560.4	739.092	10956.9	19638.7	1468.7	16919.7	9405.8	6568.34	12971.4	327.263	2288.04	5333.55	32.2109	3879.88	10956.9	9405.8	6568.34	2288.04	NA	1.17138	1.38202	1.6734	1.66361	1.49775	2.12462	1.74125	0.459085	0	0	0	0	0	0.032026	0.0995996	0.638278	0.80652	1.4945	1.00174
tr|A0A3Q2U0C1|A0A3Q2U0C1_CHICK	A0A3Q2U0C1	MARK3	Non-specific serine/threonine protein kinase OS=Gallus gallus OX=9031 GN=MARK3 PE=4 SV=1	378	30.99	SSELDASDSSSSSNLSLAK	[11] Phospho (ST)	DASDSSS*SSNLSL	tr|A0A3Q2U0C1|A0A3Q2U0C1_CHICK	360.594	1054.6	1852.77	2256.85	4217.05	2108.36	3133.11	3167.6	4343.54	2938.64	552.994	4555.7	4201.16	2158.43	7494.45	1054.6	2256.85	3167.6	2938.64	4201.16	NA	0.675601	0.745524	1.06813	0.856845	1.99954	1.5867	1.29799	2.01614	0	0	0	0	0	0.0326518	0.0108337	0.241551	0.019418	1.48609	1.96522
tr|Q5F3X1|Q5F3X1_CHICK	Q5F3X1	PRKCA	Protein kinase C OS=Gallus gallus OX=9031 GN=PRKCA PE=2 SV=1	503	20.96	EHMLDGVTTRTFCGTPDYIAPEIIAYQPYGK	[15] Phospho (ST)	TRTFCGT*PDYIAP	tr|Q5F3X1|Q5F3X1_CHICK	11100.1	10606	84179.2	4237.12	1738.22	65985.2	4819.63	3268.58	38367.2	2257.98	7889.1	34756.8	9701.23	14304.8	33632.8	11100.1	4237.12	4819.63	7889.1	14304.8	NA	0.709725	0.199604	0.600979	0.542972	-1.38941	-1.20357	-1.27617	-0.194328	0	0	0	0	0	0.0332913	0.00469582	0.0371283	0.438669	1.47767	2.32829
tr|A0A1D5PD66|A0A1D5PD66_CHICK	A0A1D5PD66	LOC107053055	FH2 domain-containing protein OS=Gallus gallus OX=9031 GN=LOC107053055 PE=4 SV=3	577	53.14	SASLAGLFSR	[3] Phospho (ST)	KKQRSAS*LAGLFS	tr|A0A1D5PD66|A0A1D5PD66_CHICK	1754.51	254.58	16947.7	8989.8	4910.54	22042	10677.6	2855.97	26512.3	7820.55	2861.82	20403.8	5972.06	1046.39	21422.8	1754.51	8989.8	10677.6	7820.55	5972.06	NA	1.10565	0.767981	0.908935	0.506495	2.35722	2.60545	2.1562	1.76716	0	0	0	0	0	0.0329503	0.0203456	0.0439885	0.0346123	1.48214	1.69153
tr|A0A1D5PPG9|A0A1D5PPG9_CHICK	A0A1D5PPG9	RTN4	Reticulon OS=Gallus gallus OX=9031 GN=RTN4 PE=4 SV=3	298	70.36	MPAQPLIMSPETPEDLFEKNEEDIFSSK	[12] Phospho (ST)	LIMSPET*PEDLFE	tr|A0A1D5PPG9|A0A1D5PPG9_CHICK	17577.3	32510.1	18571.6	69519.5	72030	23282.2	64101.3	43737.1	50826.5	34456.6	24571.4	11679.9	21267.9	20048.3	49093.9	18571.6	69519.5	50826.5	24571.4	21267.9	NA	0.553277	0.449908	0.658997	0.699327	1.14771	1.45248	-0.403905	0.274965	0	0	0	0	0	0.03301	0.0245702	0.939502	0.535571	1.48135	1.60959
tr|F1NEA1|F1NEA1_CHICK	F1NEA1	ADD3	Aldolase_II domain-containing protein OS=Gallus gallus OX=9031 GN=ADD3 PE=4 SV=2	680	20.65	SSEKIEEALSPEGSPSK	[14] Phospho (ST)	ALSPEGS*PSKSPS	tr|F1NEA1|F1NEA1_CHICK	3539.96	5233.84	1256.1	1190.15	2100.54	1069.75	3106.85	1970.47	407.638	2154.82	4810.18	361.525	2029.58	4185.14	259.84	3539.96	1190.15	1970.47	2154.82	2029.58	NA	0.529862	0.580466	0.521542	0.568038	-1.31711	-1.40933	-0.716165	-0.802554	0	0	0	0	0	0.0333255	0.0432489	0.0970288	0.0758006	1.47722	1.36402
tr|E1C619|E1C619_CHICK	E1C619	ABCA1	Uncharacterized protein OS=Gallus gallus OX=9031 GN=ABCA1 PE=4 SV=3	1265	18.89	VADDSGVDAETSDGTLPARR	[15] Phospho (ST)	AETSDGT*LPARRN	tr|E1C619|E1C619_CHICK	20266.9	21944.6	17608.7	9754.4	9346.13	14341.9	4359.76	9992.57	14777	15976.2	9489.17	19470.5	17640.4	11648.3	6358.31	20266.9	9754.4	9992.57	15976.2	11648.3	NA	0.36625	0.625524	0.434366	0.441474	-1.055	-1.13494	-0.343203	-0.913744	0	0	0	0	0	0.0331702	0.0518304	0.258559	0.0617268	1.47925	1.28542
tr|A0A1D5P3U4|A0A1D5P3U4_CHICK	A0A1D5P3U4	FERMT2	Fermitin family member 2 OS=Gallus gallus OX=9031 GN=FERMT2 PE=4 SV=1	247	41.43	TMTPTYDAHDGSPLSPTSAWFGDSALSEGNPGILAVSQPVTSPESLAK	[27] Phospho (ST)	FGDSALS*EGNPGI	tr|A0A1D5P3U4|A0A1D5P3U4_CHICK	514707	368537	389074	219965	308607	152584	213018	278592	321002	297825	344235	142562	289001	238259	291970	389074	219965	278592	297825	289001	NA	0.448142	0.331114	0.457904	0.144953	-1.22648	-0.40366	-0.789285	-0.629281	0	0	0	0	0	0.0330476	0.0948985	0.0911221	0.0436385	1.48086	1.02274
tr|A0A1D5PDJ5|A0A1D5PDJ5_CHICK	A0A1D5PDJ5	MAP3K1	Mitogen-activated protein kinase kinase kinase 1 OS=Gallus gallus OX=9031 GN=MAP3K1 PE=4 SV=1	131	14.24	RAPSPDGFSPYSPEETSR	[4] Phospho (ST)	PPRRAPS*PDGFSP	tr|A0A1D5PDJ5|A0A1D5PDJ5_CHICK	6318.5	5299.44	511.801	9890.04	11259.3	4119.88	8881.05	10089.1	512.964	7982.71	6304.86	2920.82	6042.64	6147.22	5374.4	5299.44	9890.04	8881.05	6304.86	6042.64	NA	0.918239	0.314218	0.951102	1.2965	1.0872	0.49115	0.337297	0.214093	0	0	0	0	0	0.0333238	0.163828	0.137879	0.23056	1.47725	0.785611
tr|A0A1D5PEA6|A0A1D5PEA6_CHICK	A0A1D5PEA6	SCAF4	Uncharacterized protein OS=Gallus gallus OX=9031 GN=SCAF4 PE=4 SV=2	215	82.97	AQSPVIDNTVMAQVQAITAQLK	[3] Phospho (ST)	QPQKAQS*PVIDNT	tr|A0A1D5PEA6|A0A1D5PEA6_CHICK	70987.2	67215.2	70752.4	27139	56785.5	29776.1	23627.3	49588.3	52780.6	47253.6	43457.8	45237.5	78390.7	36544.5	31505.2	70752.4	29776.1	49588.3	45237.5	36544.5	NA	0.467182	0.390058	0.0208876	0.509476	-1.24862	-0.438788	-0.629173	-0.879132	0	0	0	0	0	0.0337162	0.0717121	0.0524164	0.144624	1.47216	1.14441
tr|F1NAF2|F1NAF2_CHICK	F1NAF2	TOPORS	RING-type domain-containing protein OS=Gallus gallus OX=9031 GN=TOPORS PE=4 SV=3	203	43.92	RTLSPPDNGILFEGLSSQPVR	[4] Phospho (ST)	SSRRTLS*PPDNGI	tr|F1NAF2|F1NAF2_CHICK	15119.2	16540.3	16346.1	6980.97	7679.79	13398.3	9326.28	10546.6	15391.8	9940.62	7712.23	20813.5	14384.6	9171.93	11090.5	16346.1	7679.79	10546.6	9940.62	11090.5	NA	0.353864	0.248355	0.527802	0.278866	-1.10685	-0.649209	-0.604973	-0.559619	0	0	0	0	0	0.0342822	0.127443	0.291346	0.125596	1.46493	0.894685
tr|A0A1D5PC88|A0A1D5PC88_CHICK	A0A1D5PC88	APC	APC regulator of WNT signaling pathway OS=Gallus gallus OX=9031 GN=APC PE=4 SV=1	792	64.08	ALEAELDAQHLSETFDNIDNLSPK	[22] Phospho (ST)	DNIDNLS*PKASHR	tr|A0A1D5PC88|A0A1D5PC88_CHICK	82920.2	170476	76540.7	379317	208365	187128	125122	183340	115859	164896	116147	81357.4	111878	92079.4	65853.8	82920.2	208365	125122	116147	92079.4	NA	0.617524	0.184222	0.540277	0.444553	1.28972	0.593535	0.0880456	-0.216962	0	0	0	0	0	0.034361	0.143537	0.673208	0.542822	1.46393	0.843036
tr|A0A1D5NXB5|A0A1D5NXB5_CHICK	A0A1D5NXB5	NA	Zinc finger protein 462 OS=Gallus gallus OX=9031 PE=4 SV=1	352	23.38	SPHNSSIVNLSDR	[1] Phospho (ST)	PQMKPKS*PHNSSI	tr|A0A1D5NXB5|A0A1D5NXB5_CHICK	6620.26	3959.1	1249.03	7923.18	10913.9	2735.13	6660.31	6915.98	2410	2490.26	4022.11	4253.78	5883.83	7309.91	1166.28	3959.1	7923.18	6660.31	4022.11	5883.83	NA	0.385576	0.31332	0.998455	0.441838	1.1308	0.80476	0.0227799	-0.0988888	0	0	0	0	0	0.0344674	0.11233	0.860667	0.548751	1.46259	0.949506
tr|F1NH83|F1NH83_CHICK	F1NH83	CDC37L1	Cell division cycle 37 like 1 OS=Gallus gallus OX=9031 GN=CDC37L1 PE=4 SV=3	12	13.7	YRDGSPAVEEDEQR	[5] Phospho (ST)	PRYRDGS*PAVEED	tr|F1NH83|F1NH83_CHICK	1548.47	880.333	4053.72	3318.45	3126.73	4984.41	2963.68	4444.88	15751.2	1258.26	4149.34	10555.1	1762.55	5779.63	6801.42	1548.47	3318.45	4444.88	4149.34	5779.63	NA	0.506839	0.438259	0.720522	0.956066	1.09967	1.95814	1.38062	0.746589	0	0	0	0	0	0.0347575	0.00732766	0.120049	0.111521	1.45895	2.13503
tr|E1C172|E1C172_CHICK	E1C172	EEF2K	Eukaryotic elongation factor 2 kinase OS=Gallus gallus OX=9031 GN=EEF2K PE=3 SV=3	383	11.88	TISGSRPPLLSR	[3] Phospho (ST)	SRVRTIS*GSRPPL	tr|E1C172|E1C172_CHICK	3948.81	2370.6	8181.59	1125.14	372.569	7143.81	640.481	527.474	3929.45	2910.02	1978.11	18321.8	1141.35	824.365	2362.27	3948.81	1125.14	640.481	2910.02	1141.35	NA	0.871038	0.585962	0.661848	0.110159	-1.81131	-2.16808	-0.261128	-1.79068	0	0	0	0	0	0.0348613	0.00632146	0.73254	0.00135487	1.45766	2.19918
tr|A0A1L1RPH5|A0A1L1RPH5_CHICK	A0A1L1RPH5	SDK1	Protein sidekick-1 OS=Gallus gallus OX=9031 GN=SDK1 PE=4 SV=1	2155	20.63	SPPRPSPGGLHYSDEDICNK	[13] Phospho (ST)	PGGLHYS*DEDICN	tr|A0A1L1RPH5|A0A1L1RPH5_CHICK	12531.6	411.593	7789.94	17621.5	3026.57	17944.7	21783.8	18.8059	8818.29	3347.65	24427.4	5796.66	872.55	21861.2	7679.67	7789.94	17621.5	8818.29	5796.66	7679.67	NA	0.869402	0.882279	1.68856	1.68162	1.20387	0.178887	-0.426389	-0.0205678	0	0	0	0	0	0.0350256	0.373478	0.516794	0.775361	1.45562	0.427735
tr|A0A3Q3AC84|A0A3Q3AC84_CHICK	A0A3Q3AC84	NA	Leucine rich melanocyte differentiation associated OS=Gallus gallus OX=9031 PE=4 SV=1	146	74.82	ASSDAASISPEMSYTPLPSGSR	[9] Phospho (ST)	SDAASIS*PEMSYT	tr|A0A3Q3AC84|A0A3Q3AC84_CHICK	4254.47	18270.8	9757.15	16236.1	21980.1	22582.3	14264.5	8981.87	17387.4	8962.94	19478.2	9594.65	10977.8	9702.12	13473.5	9757.15	21980.1	14264.5	9594.65	10977.8	NA	0.536481	0.764018	0.451906	0.687589	1.21066	0.833512	0.0923171	0.465592	0	0	0	0	0	0.0351424	0.435656	0.315549	0.587376	1.45417	0.360857
tr|A0A3Q2TWT6|A0A3Q2TWT6_CHICK	A0A3Q2TWT6	PCM1	Pericentriolar material 1 protein OS=Gallus gallus OX=9031 GN=PCM1 PE=4 SV=1	995	19.85	NCRPLSADGNYRPMSK	[6] Phospho (ST)	KNCRPLS*ADGNYR	tr|A0A3Q2TWT6|A0A3Q2TWT6_CHICK	8392.83	3818.85	54455.1	85790.2	8542.01	86889.4	53567.4	2466.29	87058.9	7986.36	43295.5	75628.6	1867.77	42801.9	93493.4	8392.83	85790.2	53567.4	43295.5	42801.9	NA	1.02587	1.06901	1.28839	1.35953	1.16144	0.676925	0.473866	0.779798	0	0	0	0	0	0.0354014	0.260179	0.17907	0.593193	1.45098	0.584729
tr|F1NNV4|F1NNV4_CHICK	F1NNV4	FKBP15	Peptidylprolyl isomerase OS=Gallus gallus OX=9031 GN=FKBP15 PE=4 SV=3	986	86.78	TDQEELMQHSPAR	[10] Phospho (ST)	EELMQHS*PARGAV	tr|F1NNV4|F1NNV4_CHICK	24286	58127.4	32229.7	130333	120134	43822.8	99891.7	90610.4	77713.8	60760.5	82895.1	30638.3	64389.4	74807	80138.6	32229.7	120134	90610.4	60760.5	74807	NA	0.72968	0.482662	0.488716	0.347735	1.04736	1.26978	0.51207	1.3141	0	0	0	0	0	0.0356395	0.0183285	0.17875	0.0313555	1.44807	1.73687
tr|A0A1D5PLP1|A0A1D5PLP1_CHICK	A0A1D5PLP1	NACA	NAC-A/B domain-containing protein OS=Gallus gallus OX=9031 GN=NACA PE=4 SV=1	174	28.33	VQGEAVSNIQENTQTPTVQEESEEEEVDETGVEVKDIELVMSQANVSR	[13] Phospho (ST)	SNIQENT*QTPTVQ	tr|A0A1D5PLP1|A0A1D5PLP1_CHICK	16341.5	94179.7	17217.6	233515	118314	71598.1	69307.6	56844.8	109368	50070.2	25269.3	15549	28745.7	12713.3	121832	17217.6	118314	69307.6	25269.3	28745.7	NA	1.0418	0.779108	1.03812	1.21422	2.05604	2.08447	-0.147062	0.8148	0	0	0	0	0	0.0355879	0.146928	0.855868	0.849637	1.4487	0.832896
tr|A0A1D5PF01|A0A1D5PF01_CHICK	A0A1D5PF01	NUR2L	Protein phosphatase 1 regulatory subunit 9B OS=Gallus gallus OX=9031 GN=NUR2L PE=4 SV=2	33	10.99	SASPHRNAYEATIQALKPTK	[3] Phospho (ST)	GGLRSAS*PHRNAY	tr|A0A1D5PF01|A0A1D5PF01_CHICK	571.794	1003.76	18809.7	202.968	181.353	15879.6	139.214	223.589	17560.8	410.471	592.625	18156.8	153.022	126.94	16227.6	1003.76	202.968	223.589	592.625	153.022	NA	0.74792	0.867032	0.251519	0.932743	-1.49424	-2.0382	-0.478216	-1.90176	0	0	0	0	0	0.035808	0.0452629	0.185406	0.053977	1.44602	1.34426
tr|E1C296|E1C296_CHICK	E1C296	LLGL2	LLGL scribble cell polarity complex component 2 OS=Gallus gallus OX=9031 GN=LLGL2 PE=4 SV=3	967	16.45	VSGRSSGDYGEDER	[6] Phospho (ST)	RVSGRSS*GDYGED	tr|E1C296|E1C296_CHICK	2940.83	5197.88	3637.45	7110.61	6308.59	7305.07	8336.7	7150.69	5753.4	1551.72	4370.39	1317.88	6463.93	9605.26	9597.62	3637.45	7110.61	7150.69	1551.72	9597.62	NA	0.325686	0.409013	0.421241	0.177807	1.00597	0.661486	-0.922355	1.13619	0	0	0	0	0	0.0359271	0.0436162	0.0566428	0.00750244	1.44458	1.36035
tr|A0A1D5NY67|A0A1D5NY67_CHICK	A0A1D5NY67	SNAP91	ENTH domain-containing protein OS=Gallus gallus OX=9031 GN=SNAP91 PE=4 SV=2	311	63.32	SSPATTVTSPNTTPAK	[9] Phospho (ST)	PATTVTS*PNTTPA	tr|A0A1D5NY67|A0A1D5NY67_CHICK	18138.4	17223.9	23040.6	50171.1	49048.8	26036.8	45063.5	58498.5	35220.2	17699.9	19055	6518.7	68907.5	60397.3	49513.5	18138.4	49048.8	45063.5	17699.9	60397.3	NA	0.431055	0.378151	0.561363	0.279375	1.46781	1.31292	-0.0352993	1.81007	0	0	0	0	0	0.0366313	0.0158408	0.309642	0.00448041	1.43615	1.80022
tr|A0A1D5NZV4|A0A1D5NZV4_CHICK	A0A1D5NZV4	NA	PDZ domain-containing protein OS=Gallus gallus OX=9031 PE=4 SV=2	77	34.93	GKSQDYPDLPEKLEEGKVPDDEK	[3] Phospho (ST)	RLEKGKS*QDYPDL	tr|A0A1D5NZV4|A0A1D5NZV4_CHICK	4473.45	7675.38	634.893	13705.2	9167.24	1348.24	15025.9	11456.2	2538.23	6739.27	3361.96	1208.11	12581.9	9201.38	4873.76	4473.45	9167.24	11456.2	3361.96	9201.38	NA	0.439382	0.441315	0.590805	0.865512	1.08649	1.74799	0.591204	1.49189	0	0	0	0	0	0.03674	0.0160441	0.840597	0.0611402	1.43486	1.79468
tr|A0A1D5P0W7|A0A1D5P0W7_CHICK	A0A1D5P0W7	ZFHX4	Zinc finger homeobox protein 4 OS=Gallus gallus OX=9031 GN=ZFHX4 PE=4 SV=2	508	32.42	DFPLLNQSISPLSSSVLK	[10] Phospho (ST)	LLNQSIS*PLSSSV	tr|A0A1D5P0W7|A0A1D5P0W7_CHICK	2336.71	5705.49	9847.9	2030.81	901.035	3070.5	1690.18	1438.36	3973.65	3413.41	3288.94	1896.71	1534.83	2389.85	4286.97	5705.49	2030.81	1690.18	3288.94	2389.85	NA	0.838437	0.523389	0.874963	0.263851	-1.68134	-1.30935	-0.794728	-1.19986	0	0	0	0	0	0.0367515	0.0257223	0.23514	0.015358	1.43472	1.58969
tr|A0A3Q2U9Z4|A0A3Q2U9Z4_CHICK	A0A3Q2U9Z4	PAXBP1	PAX3 and PAX7 binding protein 1 OS=Gallus gallus OX=9031 GN=PAXBP1 PE=4 SV=1	267	26.26	LVREDENDASDDEDDDEKRR	[10] Phospho (ST)	EDENDAS*DDEDDD	tr|A0A3Q2U9Z4|A0A3Q2U9Z4_CHICK	139.367	44201.1	40.7285	801.765	46191.2	289.535	40.9899	3645.28	36.7532	164.591	584.622	740.854	119.852	1714.81	1354.65	139.367	801.765	40.9899	584.622	1354.65	NA	0.686554	0.998417	1.57459	1.66408	2.52429	-1.76555	0.239993	-0.217636	0	0	0	0	0	0.0365539	0.0605437	0.789366	0.98179	1.43707	1.21793
tr|A0A3Q2U4P4|A0A3Q2U4P4_CHICK	A0A3Q2U4P4	USP5	Ubiquitin carboxyl-terminal hydrolase OS=Gallus gallus OX=9031 GN=USP5 PE=3 SV=1	41	12.87	EEDANSSAGDPPR	[7] Phospho (ST)	EEDANSS*AGDPPR	tr|A0A3Q2U4P4|A0A3Q2U4P4_CHICK	4212.28	191.24	350.35	6039.77	5712.97	1634.53	4431.92	7360.36	1861.08	3922.08	4761.6	1290.91	6588.41	4496.74	1922.75	350.35	5712.97	4431.92	3922.08	4496.74	NA	1.29855	1.37082	1.3331	1.14887	2.22201	2.40927	1.88152	2.4563	0	0	0	0	0	0.0364561	0.0683666	0.0926309	0.0415835	1.43823	1.16516
tr|E1C1Q2|E1C1Q2_CHICK	E1C1Q2	MAP1B	Microtubule associated protein 1B OS=Gallus gallus OX=9031 GN=MAP1B PE=4 SV=4	1993	122.13	TTESPETISYCYDTSGR	[4] Phospho (ST)	MGKTTES*PETISY	tr|E1C1Q2|E1C1Q2_CHICK	6060.16	1237.71	301482	107646	11264.9	316507	283030	4512.56	355296	34046.2	82969.9	281214	1607.39	11162.9	467092	6060.16	107646	283030	82969.9	11162.9	NA	0.898295	1.49053	1.5038	1.30902	3.18609	1.86628	2.49007	0.631632	0	0	0	0	0	0.0362893	0.0793099	0.0871045	0.593789	1.44022	1.10067
tr|A0A1D5P8W6|A0A1D5P8W6_CHICK	A0A1D5P8W6	GLCCI1	Uncharacterized protein OS=Gallus gallus OX=9031 GN=GLCCI1 PE=4 SV=2	216	33.16	SASWGSADQLKEIAK	[3] Phospho (ST)	SHQRSAS*WGSADQ	tr|A0A1D5P8W6|A0A1D5P8W6_CHICK	6969.59	12748.6	22296.6	3473.56	5822.89	18333.2	4727.93	8360.11	16900.9	3548.16	5158.85	24934.2	4300.55	5229.67	16662.8	12748.6	5822.89	8360.11	5158.85	5229.67	NA	0.33772	0.0770116	0.569022	0.287386	-1.00466	-0.559865	-0.974004	-0.696553	0	0	0	0	0	0.036689	0.0705145	0.13796	0.0423271	1.43546	1.15172
tr|A0A3Q2UCE0|A0A3Q2UCE0_CHICK	A0A3Q2UCE0	SEPTIN9	Septin-type G domain-containing protein OS=Gallus gallus OX=9031 GN=SEPTIN9 PE=3 SV=1	12	286.73	ISALKRSFEVEEVDQSSNSSTPQR	[7] Phospho (ST)	ISALKRS*FEVEEV	tr|A0A3Q2UCE0|A0A3Q2UCE0_CHICK	178691	254940	263627	86321.9	119167	217207	108938	129592	189600	189433	170136	155917	187041	156633	185958	254940	119167	129592	170136	185958	NA	0.340589	0.172218	0.325443	0.288948	-1.04966	-0.71396	-0.583465	-0.503522	0	0	0	0	0	0.0364042	0.0348336	0.220938	0.212192	1.43885	1.458
tr|A0A1D5PCQ0|A0A1D5PCQ0_CHICK	A0A1D5PCQ0	APBA1	Amyloid beta precursor protein binding family A member 1 OS=Gallus gallus OX=9031 GN=APBA1 PE=4 SV=2	230	11.02	LHHYDERSDGESDSPEK	[8] Phospho (ST)	HHYDERS*DGESDS	tr|A0A1D5PCQ0|A0A1D5PCQ0_CHICK	38248.2	5956.15	4356.84	48102.2	23900.3	63910.1	36403.4	32299.5	19555.2	15689.9	22284.6	13258.8	26299.7	17448.8	14439.1	5956.15	48102.2	32299.5	15689.9	17448.8	NA	1.06568	0.651305	0.732507	0.613955	2.00458	2.1662	1.6056	1.55068	0	0	0	0	0	0.0369486	0.0594789	0.373105	0.18374	1.4324	1.22564
tr|A0A1D5NZ93|A0A1D5NZ93_CHICK	A0A1D5NZ93	MDM1	Nuclear protein MDM1 OS=Gallus gallus OX=9031 GN=MDM1 PE=4 SV=1	559	68.93	AVSLLTSPPAGLGTVDPLPLR	[7] Phospho (ST)	AVSLLTS*PPAGLG	tr|A0A1D5NZ93|A0A1D5NZ93_CHICK	27600.5	12921.2	7259.17	12112.8	11087	2289.7	9872.87	13708.9	4383.21	20063.3	16176.6	5440.46	26357.8	14577.4	4809.01	12921.2	11087	9872.87	16176.6	14577.4	NA	0.529222	0.529345	0.326385	0.257191	-1.18816	-0.727818	-0.416077	-0.066464	0	0	0	0	0	0.0374093	0.13097	0.559163	0.556742	1.42702	0.882829
tr|A0A1D5PFJ6|A0A1D5PFJ6_CHICK	A0A1D5PFJ6	HSPA8	Heat shock cognate 71 kDa protein OS=Gallus gallus OX=9031 GN=HSPA8 PE=3 SV=2	81	11.82	RFDDSVVQSDMK	[5] Phospho (ST)	GRRFDDS*VVQSDM	tr|A0A1D5PFJ6|A0A1D5PFJ6_CHICK	374.641	1346.3	304.583	2351.28	1732.54	720.879	1299.67	1623.13	745.737	446.047	1290.12	447.466	234.307	772.3	366.023	374.641	1732.54	1299.67	447.466	366.023	NA	0.793043	0.477412	0.212079	0.43565	1.24292	1.29183	0.251686	-0.67711	0	0	0	0	0	0.0376088	0.0384904	0.393624	0.265636	1.42471	1.41465
tr|R4GIP3|R4GIP3_CHICK	R4GIP3	ATXN1L	Ataxin 1 like OS=Gallus gallus OX=9031 GN=ATXN1L PE=4 SV=1	276	70.62	RTSEAADSASSKAEDCLPGSAVR	[3] Phospho (ST)	NVVRRTS*EAADSA	tr|R4GIP3|R4GIP3_CHICK	851.681	666.002	46393.1	2202.46	1886.97	52522.5	3268.71	1857.67	43090.4	1028.47	4723.1	48370.4	2925.94	4719.15	41746.9	851.681	2202.46	3268.71	4723.1	4719.15	NA	0.420888	0.58496	1.10657	0.816817	1.37073	1.4799	0.272111	1.78052	0	0	0	0	0	0.0375639	0.0789722	0.182824	0.0919231	1.42523	1.10253
tr|F1P5I5|F1P5I5_CHICK	F1P5I5	UBE2O	Ubiquitin conjugating enzyme E2 O OS=Gallus gallus OX=9031 GN=UBE2O PE=4 SV=3	455	44.08	IMSCSPESQGTTEAPDKEPAPAADQK	[5] Phospho (ST)	VKIMSCS*PESQGT	tr|F1P5I5|F1P5I5_CHICK	5171.13	2324.42	26719.9	60632.7	6751.72	36483.6	65349.6	573.481	34360	1138.24	33052.5	15859.7	1076.33	43101.2	43119.3	5171.13	36483.6	34360	15859.7	43101.2	NA	1.04846	1.4552	1.59187	1.50319	1.53838	0.362813	-0.752554	0.690419	0	0	0	0	0	0.0378083	0.593407	0.827129	0.558434	1.42241	0.226648
tr|A0A3Q2UE53|A0A3Q2UE53_CHICK	A0A3Q2UE53	FNBP1	Formin binding protein 1 OS=Gallus gallus OX=9031 GN=FNBP1 PE=4 SV=1	497	75.74	RQSGLYEAQNTSAVNSCAQDR	[3] Phospho (ST)	EQARRQS*GLYEAQ	tr|A0A3Q2UE53|A0A3Q2UE53_CHICK	5251.33	1250.87	35127.8	39064.3	4835.06	38885.8	29675.4	1819.52	27396.2	2129.79	23235.8	61438.7	1811.87	31168.9	24551.3	5251.33	38885.8	27396.2	23235.8	24551.3	NA	0.767378	1.00408	1.46525	1.62771	1.9506	0.540625	0.806535	-0.516816	0	0	0	0	0	0.0377162	0.219956	0.335922	0.573247	1.42347	0.657665
tr|A0A3Q2UDQ5|A0A3Q2UDQ5_CHICK	A0A3Q2UDQ5	BACH2	BTB domain and CNC homolog 2 OS=Gallus gallus OX=9031 GN=BACH2 PE=3 SV=1	558	50.56	LCELSSSPCSQGPR	[7] Phospho (ST)	LCELSSS*PCSQGP	tr|A0A3Q2UDQ5|A0A3Q2UDQ5_CHICK	1285.54	718.764	52843.3	8062.86	1609.84	69719.7	15549.3	527.713	68508.7	670.152	5527.21	67082	1648.47	12475.7	64003.3	1285.54	8062.86	15549.3	5527.21	12475.7	NA	0.803839	1.35989	1.24694	1.40571	1.16332	0.374566	0.344204	0.358744	0	0	0	0	0	0.0380791	0.248894	0.395416	0.171011	1.41931	0.603986
tr|F1NE97|F1NE97_CHICK	F1NE97	NUDC	Nuclear migration protein nudC OS=Gallus gallus OX=9031 GN=NUDC PE=4 SV=1	200	13.24	VTFRLK	[2] Phospho (ST)	AIPFKVT*FRLKGK	tr|F1NE97|F1NE97_CHICK	2286.59	1635.02	1062.18	6879.26	3597.66	1239.11	7337.73	4671.55	2350.91	1628.44	1143.37	407.065	11050.3	5264.53	1557.93	1635.02	3597.66	4671.55	1143.37	5264.53	NA	0.43445	0.182966	0.311427	0.530542	1.13775	1.5146	-0.516014	1.687	0	0	0	0	0	0.0382877	0.00321305	0.058564	0.0241084	1.41694	2.49308
tr|A0A1D5P0Y6|A0A1D5P0Y6_CHICK	A0A1D5P0Y6	DST	Dystonin OS=Gallus gallus OX=9031 GN=DST PE=4 SV=2	130	17.32	VQPEFYHSVQVTPTR	[12] Phospho (ST)	YHSVQVT*PTRKPS	tr|A0A1D5P0Y6|A0A1D5P0Y6_CHICK	3172.42	3595.19	3645.57	9728.02	7604.79	4299.97	12427.5	7623.51	6835.26	7703.63	4794.27	3188.76	10699.9	4394.79	8333.45	3595.19	7604.79	7623.51	4794.27	8333.45	NA	0.444951	0.422763	0.516469	0.468767	1.08084	1.08439	0.415244	1.19277	0	0	0	0	0	0.0386832	0.0119377	0.251056	0.0441962	1.41248	1.92308
tr|A0A1D5PMP7|A0A1D5PMP7_CHICK	A0A1D5PMP7	TUSC2	Uncharacterized protein OS=Gallus gallus OX=9031 GN=TUSC2 PE=4 SV=2	52	38.24	RGSMYYDEDGDLAHEFYEETIVTK	[3] Phospho (ST)	VFTRRGS*MYYDED	tr|A0A1D5PMP7|A0A1D5PMP7_CHICK	3839.75	48716.3	5608.55	26897.5	67168.8	12118.9	54882.2	64710.1	36532.6	32906.4	24073.5	5380.69	31815.9	12714	31554	5608.55	26897.5	54882.2	24073.5	31554	NA	0.867105	0.884411	1.35708	0.865258	1.11156	2.70348	-0.0598346	2.49213	0	0	0	0	0	0.0389074	0.031354	0.491387	0.362457	1.40997	1.50371
tr|A0A3Q2UK26|A0A3Q2UK26_CHICK	A0A3Q2UK26	GAREM1	GRB2 associated regulator of MAPK1 subtype 1 OS=Gallus gallus OX=9031 GN=GAREM1 PE=4 SV=1	356	14.15	TDWNEDCKSPK	[9] Phospho (ST)	WNEDCKS*PKKSRC	tr|A0A3Q2UK26|A0A3Q2UK26_CHICK	438.412	18.5975	1565.38	4229.19	18.4026	13485.6	5448.6	18.7891	7558.95	18.2885	1047.87	1243.98	18.4712	6190.22	7453.64	438.412	4229.19	5448.6	1047.87	6190.22	NA	0.73688	0.95454	1.69416	1.69522	3.10684	2.27168	-0.331547	2.25143	0	0	0	0	0	0.0388087	0.0574061	0.8934	0.501376	1.41107	1.24104
tr|F1NEI8|F1NEI8_CHICK	F1NEI8	PARN	R3H domain-containing protein OS=Gallus gallus OX=9031 GN=PARN PE=4 SV=3	570	62.06	SMSPIQEETGPDNLEEEGVPEDQTNSYAESPPDVK	[3] Phospho (ST)	VGKRSMS*PIQEET	tr|F1NEI8|F1NEI8_CHICK	11288.7	38553.9	10903.8	35844.7	44716.2	24337.5	36903.2	30778	22187.3	13811.9	24930.8	6667.98	10697.3	19391.9	23505.5	11288.7	35844.7	30778	13811.9	19391.9	NA	0.460662	0.60734	0.415414	0.711462	1.15835	1.02491	-0.62895	-0.0776249	0	0	0	0	0	0.0389505	0.155454	0.335012	0.979735	1.40949	0.808398
tr|E1BZ56|E1BZ56_CHICK	E1BZ56	PSMG2	Proteasome assembly chaperone 2 OS=Gallus gallus OX=9031 GN=PSMG2 PE=3 SV=2	237	25.37	IRRNSSTDASPER	[5] Phospho (ST)	IKIRRNS*STDASP	tr|E1BZ56|E1BZ56_CHICK	8467.36	8382.54	44067.3	1889.17	3232.01	38586.2	2413.07	1706.11	16204.9	2844.75	7707.01	22784.9	49801.6	6809.33	20007.9	8467.36	3232.01	2413.07	7707.01	20007.9	NA	0.686555	0.287653	0.505466	1.27399	-1.37496	-1.81104	-0.951629	-0.299876	0	0	0	0	0	0.0393541	0.00207027	0.0744052	0.679683	1.40501	2.68397
tr|A0A3Q2UAF8|A0A3Q2UAF8_CHICK	A0A3Q2UAF8	SYNCRIP	Uncharacterized protein OS=Gallus gallus OX=9031 GN=SYNCRIP PE=4 SV=1	249	17.06	LFVGSIPK	[5] Phospho (ST)	NRLFVGS*IPKSKT	tr|A0A3Q2UAF8|A0A3Q2UAF8_CHICK	3139.25	2516.72	916.36	290.348	539.424	839.057	561.42	935.944	557.539	1264.63	765.114	3215.54	1110.54	1017.04	707.768	2516.72	539.424	561.42	1264.63	1017.04	NA	1.09026	0.556855	1.29692	0.448047	-2.22205	-1.42705	-1.3117	-1.30718	0	0	0	0	0	0.0392154	0.0186294	0.640691	0.0310794	1.40654	1.7298
tr|A0A1D5PEN4|A0A1D5PEN4_CHICK	A0A1D5PEN4	STXBP5L	Syntaxin binding protein 5 like OS=Gallus gallus OX=9031 GN=STXBP5L PE=4 SV=1	785	27.42	SSSVSSIDRDSK	[3] Phospho (ST)	SRSRSSS*VSSIDR	tr|A0A1D5PEN4|A0A1D5PEN4_CHICK	6279.89	29260	4113.07	13529.7	34616.5	8750.07	16062.4	24794.6	5309.67	2510	4770.43	6738.23	20115.9	20479.8	12804.1	6279.89	13529.7	16062.4	4770.43	20115.9	NA	0.303671	0.567024	1.07991	0.607151	1.08908	0.368406	-1.32305	1.63832	0	0	0	0	0	0.0395167	0.264863	0.202493	0.174335	1.40322	0.576979
tr|A0A1D5PEN4|A0A1D5PEN4_CHICK	A0A1D5PEN4	STXBP5L	Syntaxin binding protein 5 like OS=Gallus gallus OX=9031 GN=STXBP5L PE=4 SV=1	788	27.42	SSSVSSIDRDSK	[6] Phospho (ST)	RSSSVSS*IDRDSK	tr|A0A1D5PEN4|A0A1D5PEN4_CHICK	6279.89	29260	4113.07	13529.7	34616.5	8750.07	16062.4	24794.6	5309.67	2510	4770.43	6738.23	20115.9	20479.8	12804.1	6279.89	13529.7	16062.4	4770.43	20115.9	NA	0.303671	0.567024	1.07991	0.607151	1.08908	0.368406	-1.32305	1.63832	0	0	0	0	0	0.0395167	0.264863	0.202493	0.174335	1.40322	0.576979
tr|A0A1D5P8I3|A0A1D5P8I3_CHICK	A0A1D5P8I3	SFPQ	Splicing factor proline and glutamine rich OS=Gallus gallus OX=9031 GN=SFPQ PE=4 SV=2	155	93.17	GQGQSPGGGPKGPGGPQQGPGGPHK	[5] Phospho (ST)	KKGQGQS*PGGGPK	tr|A0A1D5P8I3|A0A1D5P8I3_CHICK	363821	354230	1.81331e+06	148132	118171	1.60963e+06	134916	195097	1.2577e+06	199362	236254	1.47678e+06	225319	372687	1.47885e+06	363821	148132	195097	236254	372687	NA	0.554373	0.300405	0.197321	0.261412	-1.29635	-0.860498	-0.58435	-0.294148	0	0	0	0	0	0.0393704	0.0263831	0.0836269	0.292794	1.40483	1.57867
tr|A0A1D5P7S4|A0A1D5P7S4_CHICK	A0A1D5P7S4	ZNF521	Zinc finger protein 521 OS=Gallus gallus OX=9031 GN=ZNF521 PE=4 SV=2	1287	18.41	TPQVSPMPR	[5] Phospho (ST)	LKTPQVS*PMPRIS	tr|A0A1D5P7S4|A0A1D5P7S4_CHICK	44.7053	5915.83	503.907	4715.79	10349.8	2973.6	4183.98	10063.6	3374.74	9766.06	5932.02	407.934	8246.29	3510.77	996.105	503.907	4715.79	4183.98	5932.02	3510.77	NA	1.55734	1.51989	1.71068	1.69638	2.56098	2.74355	0.00394345	0.983139	0	0	0	0	0	0.039678	0.0455822	0.247159	0.236517	1.40145	1.3412
tr|A0A3Q2U7H3|A0A3Q2U7H3_CHICK	A0A3Q2U7H3	GGT7	Gamma-glutamyltransferase 7 OS=Gallus gallus OX=9031 GN=GGT7 PE=4 SV=1	77	74.12	LPSSSSEMGSQDASPLR	[3] Phospho (ST)	RLQRLPS*SSSEMG	tr|A0A3Q2U7H3|A0A3Q2U7H3_CHICK	2878.68	12756.1	2514.69	29409.1	29021.6	3719.72	26426.4	17917.1	8922.15	8169.91	9381.05	1842.81	22336.7	14295.9	14356.9	2878.68	29021.6	17917.1	8169.91	14356.9	NA	1.03739	0.852504	0.846239	0.698986	1.18594	1.82701	-0.443369	2.51329	0	0	0	0	0	0.0400224	0.0317875	0.706787	0.049095	1.3977	1.49774
tr|A0A1D5PAG3|A0A1D5PAG3_CHICK	A0A1D5PAG3	CEP170	Centrosomal protein 170 OS=Gallus gallus OX=9031 GN=CEP170 PE=4 SV=1	1010	10.8	RKSFTTLYKDR	[5] Phospho (ST)	QKRKSFT*TLYKDR	tr|A0A1D5PAG3|A0A1D5PAG3_CHICK	95.7565	18.5975	689.424	17.9874	18.4026	114.115	17.5947	154.733	279.418	170.534	184.498	1522.49	18.4712	142.337	1343.37	95.7565	18.4026	154.733	184.498	142.337	NA	1.04869	1.56072	0.988014	1.19469	-2.41238	-1.30296	1.14297	0.962393	0	0	0	0	0	0.0402205	0.854079	0.0383556	0.680452	1.39555	0.0685021
tr|A0A1D5PVB6|A0A1D5PVB6_CHICK	A0A1D5PVB6	SLC20A2	Phosphate transporter OS=Gallus gallus OX=9031 GN=SLC20A2 PE=3 SV=1	316	17.59	AFSMTHTSVK	[3] Phospho (ST)	PYGRAFS*MTHTSV	tr|A0A1D5PVB6|A0A1D5PVB6_CHICK	701.617	3366.37	1598.02	8085.67	7539.39	2475.58	6115.58	5935.79	2881.35	2371.99	2179.3	522.982	2631.69	1233.02	1764.42	1598.02	7539.39	5935.79	2179.3	1764.42	NA	1.09133	0.977704	1.15593	1.0226	1.16325	0.850456	-0.62733	0.142901	0	0	0	0	0	0.0404662	0.0457819	0.836806	0.797841	1.39291	1.33931
tr|A0A1D5PPF8|A0A1D5PPF8_CHICK	A0A1D5PPF8	HSPA4	Heat shock protein family A (Hsp70) member 4 OS=Gallus gallus OX=9031 GN=HSPA4 PE=4 SV=1	818	45.56	VELPKEEQKPTEPNGPVEGQGDGSSGSQTADPSTAPAPAAAEK	[29] Phospho (ST)	GSSGSQT*ADPSTA	tr|A0A1D5PPF8|A0A1D5PPF8_CHICK	100647	127041	75883.4	49605.9	57463.5	64325.4	45945.7	55185.4	51548.5	83085.8	65676.7	130970	56735.3	53776.2	38041.8	100647	57463.5	51548.5	83085.8	53776.2	NA	0.363947	0.258832	0.614157	0.141802	-1.02072	-1.1313	-0.276627	-0.9962	0	0	0	0	0	0.0410497	0.0178188	0.743485	0.00940635	1.38669	1.74912
tr|A0A3Q2TSY7|A0A3Q2TSY7_CHICK	A0A3Q2TSY7	SRRM1	Serine/arginine repetitive matrix protein 1 OS=Gallus gallus OX=9031 GN=SRRM1 PE=4 SV=1	732	12.43	RVSRTPEPK	[3] Phospho (ST)	RPIRRVS*RTPEPK	tr|A0A3Q2TSY7|A0A3Q2TSY7_CHICK	18347.1	1295.98	11401.1	2280.84	534.486	8728.68	49451.9	1494.4	206.135	1923.9	3824.69	15757.7	65700.2	1720.76	856.151	11401.1	2280.84	1494.4	3824.69	1720.76	NA	0.739883	1.04263	0.963677	1.0694	-1.27782	0.205519	0.466885	0.409001	0	0	0	0	0	0.0410648	0.421595	0.713397	0.708668	1.38653	0.375105
tr|A0A3Q2TSY7|A0A3Q2TSY7_CHICK	A0A3Q2TSY7	SRRM1	Serine/arginine repetitive matrix protein 1 OS=Gallus gallus OX=9031 GN=SRRM1 PE=4 SV=1	734	12.43	RVSRTPEPK	[5] Phospho (ST)	IRRVSRT*PEPKKT	tr|A0A3Q2TSY7|A0A3Q2TSY7_CHICK	18347.1	1295.98	11401.1	2280.84	534.486	8728.68	49451.9	1494.4	206.135	1923.9	3824.69	15757.7	65700.2	1720.76	856.151	11401.1	2280.84	1494.4	3824.69	1720.76	NA	0.739883	1.04263	0.963677	1.0694	-1.27782	0.205519	0.466885	0.409001	0	0	0	0	0	0.0410648	0.421595	0.713397	0.708668	1.38653	0.375105
tr|E1C8H6|E1C8H6_CHICK	E1C8H6	PTPN13	Protein tyrosine phosphatase non-receptor type 13 OS=Gallus gallus OX=9031 GN=PTPN13 PE=4 SV=3	348	23.74	EARYSDGSIALDIFGPQK	[8] Phospho (ST)	ARYSDGS*IALDIF	tr|E1C8H6|E1C8H6_CHICK	1165.12	3609.34	2249.14	259.24	1467.24	1957.88	824.45	2152.05	2202.89	1137.9	1818.87	1949.73	3362.92	2144.43	989.525	2249.14	1467.24	2152.05	1818.87	2144.43	NA	0.668076	0.25899	0.316166	1.04842	-1.29863	-0.498975	-0.206095	-0.751143	0	0	0	0	0	0.0408997	0.170493	0.251339	0.843324	1.38828	0.768295
tr|F1NGP7|F1NGP7_CHICK	F1NGP7	PSEN2	Presenilin OS=Gallus gallus OX=9031 GN=PSEN2 PE=3 SV=2	67	53.59	SPNNVADEDASDSDVR	[11] Phospho (ST)	VADEDAS*DSDVRV	tr|F1NGP7|F1NGP7_CHICK	18.148	765.908	18.541	214.511	5344.61	18.2787	1344.04	721.071	18.3555	18.2885	18.5462	18.3211	416.454	208.974	18.5686	18.541	214.511	721.071	18.3211	208.974	NA	0.822976	1.66602	0.835009	1.596	2.80284	-0.0145019	-0.0172111	0.00215086	0	0	0	0	0	0.0414119	0.231789	0.22684	0.562004	1.38287	0.634908
tr|A0A3Q2UAJ1|A0A3Q2UAJ1_CHICK	A0A3Q2UAJ1	CTIF	MIF4G domain-containing protein OS=Gallus gallus OX=9031 GN=CTIF PE=4 SV=1	74	13.42	TQSNISQWTADCSEQLDGSCSPSR	[21] Phospho (ST)	QLDGSCS*PSRGKG	tr|A0A3Q2UAJ1|A0A3Q2UAJ1_CHICK	1402.79	1263.81	23577.4	20575	2788.46	39639.5	36390.5	3882.83	25546	1618	7037.33	29320.4	1295.62	17783.6	28144.2	1402.79	20575	25546	7037.33	17783.6	NA	1.18845	1.37688	0.950369	1.39248	1.14169	1.61933	0.314501	0.255436	0	0	0	0	0	0.0415854	0.0851437	0.148073	0.232795	1.38106	1.06985
tr|A0A3Q2TT14|A0A3Q2TT14_CHICK	A0A3Q2TT14	LOC107050411	Ras interacting protein 1 OS=Gallus gallus OX=9031 GN=LOC107050411 PE=4 SV=1	115	27.2	RLSNLFLR	[3] Phospho (ST)	ARHKRLS*NLFLRA	tr|A0A3Q2TT14|A0A3Q2TT14_CHICK	1874.02	2772.36	2466.94	7507.68	8957.48	2599.93	5843.02	9567.05	3398.8	6463.34	8333.38	7944.63	2344.76	1676.16	1452.96	2466.94	7507.68	5843.02	7944.63	1676.16	NA	0.553826	0.420307	0.0686958	0.463729	1.69198	1.64057	1.68726	-0.725951	0	0	0	0	0	0.0420373	0.020826	0.00169501	0.296412	1.37637	1.68139
tr|A0A1D5NU12|A0A1D5NU12_CHICK	A0A1D5NU12	NUMB	PID domain-containing protein OS=Gallus gallus OX=9031 GN=NUMB PE=4 SV=1	213	19.97	EGSFRVTTATEQAER	[7] Phospho (ST)	EGSFRVT*TATEQA	tr|A0A1D5NU12|A0A1D5NU12_CHICK	9755.65	11525	12987.6	4425.34	5159.61	11328	3990.14	6518.42	9239	8108.81	7584.45	17893.1	5874.52	6398.81	4918.34	11525	5159.61	6518.42	8108.81	5874.52	NA	0.411735	0.269067	0.393033	0.230125	-1.14045	-0.822168	-0.266747	-0.848885	0	0	0	0	0	0.0429272	0.028929	0.689424	0.0165893	1.36727	1.53867
tr|A0A3Q2UGY6|A0A3Q2UGY6_CHICK	A0A3Q2UGY6	C2CD5	C2 calcium dependent domain containing 5 OS=Gallus gallus OX=9031 GN=C2CD5 PE=4 SV=1	1020	70.22	RASTDNEEQLQFPLELSSDPLASQPFSATK	[4] Phospho (ST)	SQKRAST*DNEEQL	tr|A0A3Q2UGY6|A0A3Q2UGY6_CHICK	2839.19	1020.35	13005.9	3267.27	4022.36	28933.7	7519.15	3034.6	65651.1	5734.81	2308.41	4480.67	993.511	1762.04	24946.6	2839.19	4022.36	7519.15	4480.67	1762.04	NA	0.577234	0.365934	0.677149	0.642476	1.15359	1.57244	1.01427	0.788179	0	0	0	0	0	0.0432866	0.00313062	0.754294	0.912894	1.36365	2.50437
tr|A0A1D5PBD8|A0A1D5PBD8_CHICK	A0A1D5PBD8	NUP98	Nucleoporin 98 OS=Gallus gallus OX=9031 GN=NUP98 PE=4 SV=2	1727	15.91	VVLSLQHSPEPLSDGSPELHRVPLR	[16] Phospho (ST)	EPLSDGS*PELHRV	tr|A0A1D5PBD8|A0A1D5PBD8_CHICK	20141.4	33050.2	94062.3	7243.96	9904.91	87806.2	8745.34	10411.4	46931.4	10390.6	19711.1	99064.2	17059.2	21198.7	57698.4	33050.2	9904.91	10411.4	19711.1	21198.7	NA	0.659012	0.224238	0.401449	0.182041	-1.47531	-1.20357	-0.745648	-0.640682	0	0	0	0	0	0.0432433	0.00605538	0.160119	0.0760278	1.36408	2.21786
tr|A0A1D5P0E9|A0A1D5P0E9_CHICK	A0A1D5P0E9	ARHGAP45	Uncharacterized protein OS=Gallus gallus OX=9031 GN=ARHGAP45 PE=4 SV=1	636	12.81	GHQVHKSWPTSTSEADSSLDSSTAGEFGHK	[18] Phospho (ST)	TSEADSS*LDSSTA	tr|A0A1D5P0E9|A0A1D5P0E9_CHICK	36481.7	10273.9	11689.9	4632.26	3133.87	10612.6	4649.69	4323.36	6634.71	10246.7	9837.67	20504.5	6553.04	5248.57	5053.48	11689.9	4632.26	4649.69	10246.7	5248.57	NA	0.916301	0.602479	0.739253	0.462451	-1.71296	-1.24875	-0.0625908	-1.20991	0	0	0	0	0	0.0439301	0.0267075	0.570387	0.0181511	1.35724	1.57337
tr|E1BQZ3|E1BQZ3_CHICK	E1BQZ3	SIPA1L1	Uncharacterized protein OS=Gallus gallus OX=9031 GN=SIPA1L1 PE=4 SV=3	431	33.8	KISLSK	[5] Phospho (ST)	ERKISLS*KSNSGS	tr|E1BQZ3|E1BQZ3_CHICK	54.4627	18.5975	103.044	293.944	18.4026	471.73	17.5947	18.7891	18.3555	18.2885	18.5462	5299.12	18.4712	268.586	18.5686	54.4627	293.944	18.3555	18.5462	18.5686	NA	0.641425	0.882362	1.66651	1.64194	2.19471	-1.63012	-0.00398236	-1.55999	0	0	0	0	0	0.0441299	0.064855	0.425167	0.968981	1.35527	1.18806
tr|A0A1D5P537|A0A1D5P537_CHICK	A0A1D5P537	QSOX2	Sulfhydryl oxidase OS=Gallus gallus OX=9031 GN=QSOX2 PE=4 SV=2	550	35.5	YTESQTDSSDTELKDAR	[8] Phospho (ST)	TESQTDS*SDTELK	tr|A0A1D5P537|A0A1D5P537_CHICK	18.148	18.5975	18.541	473.389	3622.7	18.2787	17.5947	18.7891	18.3555	18.2885	18.5462	18.3211	3386.8	18.4552	18.5686	18.541	473.389	18.3555	18.3211	18.5686	NA	1.42519	0.0206043	0.00982994	1.70459	4.70514	-0.0145019	-0.00398236	0.00215086	0	0	0	0	0	0.0440257	0.947734	0.989035	0.247074	1.35629	0.0233136
tr|F1P1V9|F1P1V9_CHICK	F1P1V9	BCAS3	BCAS3 microtubule associated cell migration factor OS=Gallus gallus OX=9031 GN=BCAS3 PE=4 SV=3	476	57.49	QGGRCSPVPGLSSSPSGSPLHGK	[6] Phospho (ST)	KQGGRCS*PVPGLS	tr|F1P1V9|F1P1V9_CHICK	13356.8	4792.53	63879.4	29387.3	11755.7	71747.2	23707.8	4521.58	54766	7595.02	27784	149692	3846.99	25281.1	62085.9	13356.8	29387.3	23707.8	27784	25281.1	NA	0.366762	0.425165	0.915888	1.24112	1.13762	-0.0839627	1.22858	-0.0410839	0	0	0	0	0	0.0447796	0.604791	0.238849	0.846358	1.34892	0.218395
tr|E1BXT7|E1BXT7_CHICK	E1BXT7	ANKHD1	ANK_REP_REGION domain-containing protein OS=Gallus gallus OX=9031 GN=ANKHD1 PE=4 SV=2	731	25.06	VPVHTLAMVVPPQEPDRTPQENSPPLVGVVK	[23] Phospho (ST)	RTPQENS*PPLVGV	tr|E1BXT7|E1BXT7_CHICK	7867.31	10551.8	13704.9	26355.7	30240.5	14363.4	29981.5	16569	27428.5	10887.5	23537.8	5647.15	16402.8	15990.4	31930	10551.8	26355.7	27428.5	10887.5	16402.8	NA	0.501245	0.483124	0.678012	0.211385	1.51899	1.00098	0.468726	1.06	0	0	0	0	0	0.0457745	0.0224963	0.844373	0.0164601	1.33938	1.64789
tr|E1BUP8|E1BUP8_CHICK	E1BUP8	AHNAK2	PDZ domain-containing protein OS=Gallus gallus OX=9031 GN=AHNAK2 PE=4 SV=4	713	87.03	VPSAEGSLDGGELEAAGLK	[7] Phospho (ST)	VPSAEGS*LDGGEL	tr|E1BUP8|E1BUP8_CHICK	189617	216157	45817.4	77716.4	88890.4	41703.3	107521	122670	33258.1	124307	138798	56508.4	104633	99826.4	27366.1	189617	77716.4	107521	124307	99826.4	NA	0.499881	0.147666	0.400069	0.128386	-1.28198	-0.8173	-0.609187	-0.857759	0	0	0	0	0	0.0457971	0.0349626	0.371227	0.0133715	1.33916	1.4564
tr|A0A1D5P9A5|A0A1D5P9A5_CHICK	A0A1D5P9A5	CPSF6	Cleavage and polyadenylation-specificity factor subunit 6 OS=Gallus gallus OX=9031 GN=CPSF6 PE=4 SV=2	441	39.91	EMDAARTPLSEAEFEEIMNR	[10] Phospho (ST)	AARTPLS*EAEFEE	tr|A0A1D5P9A5|A0A1D5P9A5_CHICK	18976.9	6059	3761.83	570.366	3952.83	1139.53	1267.67	9712.53	1833.07	3989.91	2221.25	5253.86	13463.8	4817.57	1437.57	6059	1139.53	1833.07	3989.91	4817.57	NA	0.949754	1.10411	0.979856	0.346556	-1.72299	-1.03717	-1.44771	-0.49515	0	0	0	0	0	0.0462112	0.205271	0.150356	0.0765784	1.33525	0.687672
tr|A0A1D5PJY5|A0A1D5PJY5_CHICK	A0A1D5PJY5	NA	RNA polymerase II subunit M OS=Gallus gallus OX=9031 PE=4 SV=1	373	14.31	EVRDEDYFSAED	[9] Phospho (ST)	RDEDYFS*AED	tr|A0A1D5PJY5|A0A1D5PJY5_CHICK	47.1849	291.23	420.574	395.376	1047.99	438.373	827.417	934.294	1208.54	23.5004	923.262	305.089	4350.58	494.832	540.793	291.23	438.373	934.294	305.089	540.793	NA	0.85812	1.06324	1.01157	1.65059	1.84739	1.68172	-0.463128	0.764781	0	0	0	0	0	0.0473717	0.0155097	0.919898	0.159095	1.32448	1.8094
tr|F1NSJ1|F1NSJ1_CHICK	F1NSJ1	CNTN2	Contactin-2 OS=Gallus gallus OX=9031 GN=CNTN2 PE=4 SV=1	131	21.17	FGFLQEFSAEERDPVK	[8] Phospho (ST)	GFLQEFS*AEERDP	tr|F1NSJ1|F1NSJ1_CHICK	3961.48	10061.1	3303.93	736.61	3463.29	3131.79	2694.53	2246.03	6809.82	8872.78	4320.91	3135.42	4880.91	4010.14	2489.56	3961.48	3131.79	2694.53	4320.91	4010.14	NA	0.81611	0.968315	0.772858	0.52632	-1.53857	-0.556005	-0.0755248	-0.408295	0	0	0	0	0	0.0474767	0.451688	0.93795	0.292862	1.32352	0.345162
tr|A0A1D5PMP8|A0A1D5PMP8_CHICK	A0A1D5PMP8	SYN3	Synapsin III OS=Gallus gallus OX=9031 GN=SYN3 PE=4 SV=2	575	28.74	NLRKSFASLFSD	[5] Phospho (ST)	IRNLRKS*FASLFS	tr|A0A1D5PMP8|A0A1D5PMP8_CHICK	429.688	2127.34	2442.55	2053.73	2337.78	6024.08	1854.56	2711.23	7182.55	1292.29	823.777	4194.84	2154.96	1478.92	8132.88	2127.34	2337.78	2711.23	1292.29	2154.96	NA	0.66885	0.535607	0.76887	0.722548	1.30235	1.55611	0.780226	1.73538	0	0	0	0	0	0.0476413	0.0304961	0.63657	0.15209	1.32202	1.51576
tr|A0A3Q2UEB2|A0A3Q2UEB2_CHICK	A0A3Q2UEB2	FBXO41	F-box protein 41 OS=Gallus gallus OX=9031 GN=FBXO41 PE=4 SV=1	21	11.08	FRSLSSLR	[3] Phospho (ST)	EHKRFRS*LSSLRA	tr|A0A3Q2UEB2|A0A3Q2UEB2_CHICK	1014.96	1050.97	792.299	2366.11	2463.15	870.695	1602.07	2370.9	1811.63	3137.04	1199.47	1571.57	4198.31	1837.51	1565.38	1014.96	2366.11	1811.63	1571.57	1837.51	NA	0.371546	0.196177	0.471914	0.503023	1.2211	1.17372	0.988085	0.9824	0	0	0	0	0	0.0478273	0.0131973	0.062254	0.0218141	1.32032	1.87951
tr|F1NLP9|F1NLP9_CHICK	F1NLP9	ATF7IP	Activating transcription factor 7-interacting protein 1 OS=Gallus gallus OX=9031 GN=ATF7IP PE=4 SV=1	292	28.21	MDNCLSSPLKQESNESLPK	[6] Phospho (ST)	KMDNCLS*SPLKQE	tr|F1NLP9|F1NLP9_CHICK	1553.18	1262.03	5085.07	11663.4	1601.91	11124.2	11885.4	1530.85	13915	584.999	10967.5	6172.59	1188.44	8199.57	10013.7	1553.18	11124.2	11885.4	6172.59	8199.57	NA	0.92165	0.870202	1.33571	0.982179	1.12936	1.45231	0.279608	0.977634	0	0	0	0	0	0.0481251	0.0504087	0.520568	0.183791	1.31763	1.29749
tr|A0A1D5NW79|A0A1D5NW79_CHICK	A0A1D5NW79	CCDC88A	Coiled-coil domain containing 88A OS=Gallus gallus OX=9031 GN=CCDC88A PE=4 SV=2	1343	59.61	SESSEGFLQLPHQDSQDSSSVGSNSLEDGQVLGTK	[3] Phospho (ST)	TPTRSES*SEGFLQ	tr|A0A1D5NW79|A0A1D5NW79_CHICK	32594.5	48800.2	20388.4	79320.7	125339	21951.1	81040.6	87438.8	23336.8	60941.8	34379.5	16759.6	59301	50129.6	39469.2	32594.5	79320.7	81040.6	34379.5	50129.6	NA	0.407216	0.371215	0.56666	0.310137	1.28307	0.841385	-0.282756	0.863427	0	0	0	0	0	0.0483678	0.0613472	0.924708	0.0993142	1.31544	1.21221
tr|A0A3Q2UI20|A0A3Q2UI20_CHICK	A0A3Q2UI20	MTMR4	Myotubularin related protein 4 OS=Gallus gallus OX=9031 GN=MTMR4 PE=4 SV=1	645	22.3	TSSDPNLNNHCQEVR	[3] Phospho (ST)	PLTRTSS*DPNLNN	tr|A0A3Q2UI20|A0A3Q2UI20_CHICK	20.2867	18.5975	615.495	540.737	18.4026	4149.08	828.53	18.7891	4807.86	147.474	18.5462	147.585	18.4712	1548.35	16585.9	20.2867	540.737	828.53	147.474	1548.35	NA	1.17505	1.28705	1.36081	1.1364	2.75297	2.96558	-0.00398236	4.75207	0	0	0	0	0	0.0490781	0.0602313	0.806383	0.0663237	1.30911	1.22018
tr|E1BRU0|E1BRU0_CHICK	E1BRU0	MAD1L1	Mitotic arrest deficient 1 like 1 OS=Gallus gallus OX=9031 GN=MAD1L1 PE=4 SV=4	428	18.76	AILESYDSELTPAEHSPQLNRR	[16] Phospho (ST)	LTPAEHS*PQLNRR	tr|E1BRU0|E1BRU0_CHICK	6691.75	8109.22	7113.39	15497	8759.14	18719.8	6200.97	5012.37	9674.65	6945.69	11518.4	11894.2	8055.48	7396.87	7440.62	7113.39	15497	6200.97	11518.4	7440.62	NA	0.408089	0.384936	0.231919	0.138505	1.21153	-0.109891	0.506301	0.0648855	0	0	0	0	0	0.0490306	0.71799	0.180063	0.766061	1.30953	0.143882
tr|E1C1Q2|E1C1Q2_CHICK	E1C1Q2	MAP1B	Microtubule associated protein 1B OS=Gallus gallus OX=9031 GN=MAP1B PE=4 SV=4	2026	323.04	ATRSPEATSYSYEASAHFTPGK	[4] Phospho (ST)	TEKATRS*PEATSY	tr|E1C1Q2|E1C1Q2_CHICK	235179	190643	2.90125e+06	851798	454464	3.09393e+06	1.63092e+06	444496	2.77469e+06	1.23822e+06	722896	3.31315e+06	389333	180644	2.86194e+06	235179	851798	1.63092e+06	1.23822e+06	389333	NA	0.542105	0.91886	0.614572	0.33261	1.25329	1.2213	1.92292	-0.0196803	0	0	0	0	0	0.0499164	0.0935594	0.0424566	0.479415	1.30176	1.02891
tr|A0A1D5NZL7|A0A1D5NZL7_CHICK	A0A1D5NZL7	PLCB1	1-phosphatidylinositol 4,5-bisphosphate phosphodiesterase OS=Gallus gallus OX=9031 GN=PLCB1 PE=4 SV=1	1202	13.73	SNHKPLQSEEELEEDNSEK	[8] Phospho (ST)	NHKPLQS*EEELEE	tr|A0A1D5NZL7|A0A1D5NZL7_CHICK	43.4175	1047.86	25.6738	4205.37	9367.6	28.3467	11343.8	6582.93	434.898	1273.78	1407.35	949.447	7245.71	4864.33	1006.95	43.4175	4205.37	6582.93	1273.78	4864.33	NA	1.49201	1.52102	0.831894	1.21647	3.16023	4.08231	4.87469	5.29355	0	0	0	0	0	0.0504957	0.0109575	0.0313553	0.0123666	1.29675	1.96029
tr|A0A1D5PHT1|A0A1D5PHT1_CHICK	A0A1D5PHT1	INPP4B	Inositol polyphosphate-4-phosphatase type II B OS=Gallus gallus OX=9031 GN=INPP4B PE=4 SV=1	517	33.47	RQDSIPHHSEYDEEEWDR	[9] Phospho (ST)	DSIPHHS*EYDEEE	tr|A0A1D5PHT1|A0A1D5PHT1_CHICK	3688.39	2863.44	1757.68	15745.3	10134.5	1716.38	23699.9	8649.7	2892.13	7039	9934.78	961.603	8534.5	10601.4	7182.19	2863.44	10134.5	8649.7	7039	8534.5	NA	0.590513	0.665584	0.740429	0.276883	1.82346	1.5949	0.932378	1.88843	0	0	0	0	0	0.0505723	0.0186501	0.352787	0.0035603	1.29609	1.72932
tr|A0A3Q2TT14|A0A3Q2TT14_CHICK	A0A3Q2TT14	LOC107050411	Ras interacting protein 1 OS=Gallus gallus OX=9031 GN=LOC107050411 PE=4 SV=1	381	43.06	SLSDLNLSAR	[3] Phospho (ST)	SLRRSLS*DLNLSA	tr|A0A3Q2TT14|A0A3Q2TT14_CHICK	3268.6	3436.74	3994.67	11961	15453.5	3877.76	8938.19	18817.1	4110.94	13539.9	11263.6	10316.8	2597.63	2609.36	3952.82	3436.74	11961	8938.19	11263.6	2609.36	NA	0.605528	0.728356	0.234369	0.146235	1.87159	1.45131	1.71256	-0.331477	0	0	0	0	0	0.050553	0.0645163	0.00272005	0.304531	1.29625	1.19033
tr|A0A3Q2UCA7|A0A3Q2UCA7_CHICK	A0A3Q2UCA7	RIN3	Ras and Rab interactor 3 OS=Gallus gallus OX=9031 GN=RIN3 PE=4 SV=1	522	17.57	GRKSVNSAELK	[4] Phospho (ST)	QGRGRKS*VNSAEL	tr|A0A3Q2UCA7|A0A3Q2UCA7_CHICK	235.566	99.1876	5903.93	627.903	641.05	6431.38	337.056	688.237	3219.46	1218.76	1972.1	13964.6	509.621	441.389	2600.62	235.566	641.05	688.237	1972.1	509.621	NA	0.81102	1.1657	1.02929	0.855427	1.41441	0.516855	2.37121	1.11329	0	0	0	0	0	0.0505149	0.34778	0.0153228	0.404169	1.29658	0.458695
tr|R4GFT6|R4GFT6_CHICK	R4GFT6	SUN2	Sad1 and UNC84 domain containing 2 OS=Gallus gallus OX=9031 GN=SUN2 PE=4 SV=3	103	25.09	RRDTGDTESSKVNGLLESR	[4] Phospho (ST)	SRRRRDT*GDTESS	tr|R4GFT6|R4GFT6_CHICK	1646.16	2330.25	7987.45	913.074	102.572	3838.72	1202.46	768.537	9581.76	1175.61	924.251	6170.05	1596.83	1055.93	15774	2330.25	913.074	1202.46	1175.61	1596.83	NA	0.767006	0.577924	0.32221	0.683145	-1.05711	-0.453111	-0.485698	-0.0438899	0	0	0	0	0	0.0508473	0.235001	0.0769137	0.895455	1.29373	0.628931
tr|F1NAE5|F1NAE5_CHICK	F1NAE5	CNTNAP1	Contactin associated protein 1 OS=Gallus gallus OX=9031 GN=CNTNAP1 PE=4 SV=3	1289	132.89	AIQDYSSAVKPLSVR	[13] Phospho (ST)	SAVKPLS*VRKDQN	tr|F1NAE5|F1NAE5_CHICK	13487.7	12345.1	18406.7	30843.2	33042	19652.1	37378.3	36339.7	31398	14660.9	12674.9	30473.9	69350.4	23082	34950.1	13487.7	30843.2	36339.7	14660.9	34950.1	NA	0.417498	0.271058	0.276172	0.633237	1.19331	1.47055	0.120332	0.925068	0	0	0	0	0	0.0515287	0.00875321	0.341718	0.0271822	1.28795	2.05783
sp|Q5ZM65|PTSS1_CHICK	Q5ZM65	PTDSS1	Phosphatidylserine synthase 1 OS=Gallus gallus OX=9031 GN=PTDSS1 PE=2 SV=2	417	141.51	TLSESEDSPYSPDASWLHSK	[3] Phospho (ST)	HREKTLS*ESEDSP	sp|Q5ZM65|PTSS1_CHICK	37351.2	44294.3	137028	139627	90665	152723	270194	96871.8	320521	101702	149099	115405	119078	57819.6	331780	44294.3	139627	270194	115405	119078	NA	0.578296	0.732379	0.567668	0.410751	1.03342	1.22595	1.44513	1.27575	0	0	0	0	0	0.0523805	0.015548	0.112498	0.032233	1.28083	1.80833
tr|A0A1D5PZ01|A0A1D5PZ01_CHICK	A0A1D5PZ01	ATXN2L	Ataxin 2 OS=Gallus gallus OX=9031 GN=ATXN2L PE=4 SV=2	279	13.35	SGSHTSDFSPNSGADQR	[5] Phospho (ST)	SRSGSHT*SDFSPN	tr|A0A1D5PZ01|A0A1D5PZ01_CHICK	23300.2	24779.2	22594.4	49861.8	63077	24450.7	54567.5	84646.1	34589.3	16860.2	29077.5	18698.4	27701.4	33727.6	44584.1	23300.2	49861.8	54567.5	18698.4	33727.6	NA	0.392984	0.389207	0.259325	0.2734	1.0976	1.2277	-0.273051	0.444799	0	0	0	0	0	0.0525544	0.0169313	0.564909	0.0913097	1.27939	1.77131
tr|A0A1D5PA98|A0A1D5PA98_CHICK	A0A1D5PA98	GAB1	GRB2 associated binding protein 1 OS=Gallus gallus OX=9031 GN=GAB1 PE=4 SV=2	702	22.61	SSGSGSSVADERVDYVVVDQQK	[4] Phospho (ST)	KKKSSGS*GSSVAD	tr|A0A1D5PA98|A0A1D5PA98_CHICK	19804.6	8963.7	17381	7007.91	1627.06	16892.9	6481.05	7447.37	3156.25	11795.5	11707.9	20125.7	4772.09	7833.9	9363.53	17381	7007.91	6481.05	11795.5	7833.9	NA	0.827221	0.762875	0.367537	0.574522	-1.49878	-1.61154	0.211533	-0.892383	0	0	0	0	0	0.052326	0.0394198	0.888061	0.0785221	1.28128	1.40429
tr|F1NDQ2|F1NDQ2_CHICK	F1NDQ2	IRS4	Insulin receptor substrate 4 OS=Gallus gallus OX=9031 GN=IRS4 PE=4 SV=3	433	12.93	TSSEGEGTMTRPFR	[3] Phospho (ST)	YRFRTSS*EGEGTM	tr|F1NDQ2|F1NDQ2_CHICK	11108.9	22167	9587.56	25053.1	24059.4	21700.3	23905.6	25890.9	21221.1	18735	18573.6	14215.5	22118.4	18778.6	18656.6	11108.9	24059.4	23905.6	18573.6	18778.6	NA	0.362842	0.318053	0.331654	0.406221	1.17328	1.10564	0.568227	0.960454	0	0	0	0	0	0.0523338	0.0474025	0.32009	0.182589	1.28122	1.3242
tr|Q71SG4|Q71SG4_CHICK	Q71SG4	CRMP1A	Collapsin response mediator protein-1A OS=Gallus gallus OX=9031 GN=CRMP1A PE=2 SV=1	67	91.06	SGSRHDMLDGGDNYSETASDISEVSGSVISSPGER	[3] Phospho (ST)	RTPRSGS*RHDMLD	tr|Q71SG4|Q71SG4_CHICK	10695.7	18230.9	155.367	25074.6	27684.4	2988.95	43995.7	20770	6465.26	10175.4	10118.3	3496.65	15426.2	15680.7	8524.18	10695.7	25074.6	20770	10118.3	15426.2	NA	1.29871	1.444	1.56926	1.62749	1.22919	2.04033	-0.0719509	0.528349	0	0	0	0	0	0.051908	0.0739681	0.368349	0.220004	1.28477	1.13096
tr|A0A3Q2UG86|A0A3Q2UG86_CHICK	A0A3Q2UG86	BHLHE41	Basic helix-loop-helix family member e41 OS=Gallus gallus OX=9031 GN=BHLHE41 PE=4 SV=1	181	27.96	LLSPPPGPLAK	[3] Phospho (ST)	PGPRLLS*PPPGPL	tr|A0A3Q2UG86|A0A3Q2UG86_CHICK	5303.33	2385.97	4321.98	1889.92	872.442	4207.55	1727.21	583.506	5942.21	2177.19	2794.29	14713.6	1679.27	2086.54	2468.51	4321.98	1889.92	1727.21	2794.29	2086.54	NA	0.625756	0.972401	0.936283	0.475433	-1.45145	-1.61845	0.227903	-0.808055	0	0	0	0	0	0.0522666	0.133844	0.734764	0.0743515	1.28178	0.8734
tr|A0A1D5P894|A0A1D5P894_CHICK	A0A1D5P894	ANLN	Anillin actin binding protein OS=Gallus gallus OX=9031 GN=ANLN PE=4 SV=2	64	33.06	AREPLLETSNQTSLPDGEVKPTKPSPSK	[25] Phospho (ST)	VKPTKPS*PSKRRC	tr|A0A1D5P894|A0A1D5P894_CHICK	1376.68	21648.1	90096.5	70416.5	106970	110665	70556.3	129151	40292.4	61158.1	87501.4	56763.5	24742.4	34202	56557.6	21648.1	106970	70556.3	61158.1	34202	NA	1.45565	1.45023	1.48847	1.44956	2.3049	2.57675	2.01507	0.659841	0	0	0	0	0	0.0524461	0.159027	0.141912	0.266972	1.28029	0.79853
tr|A0A3Q2U471|A0A3Q2U471_CHICK	A0A3Q2U471	ROBO1	Roundabout guidance receptor 1 OS=Gallus gallus OX=9031 GN=ROBO1 PE=4 SV=1	1031	17.97	KVPSFTFTPTVTYQR	[8] Phospho (ST)	VPSFTFT*PTVTYQ	tr|A0A3Q2U471|A0A3Q2U471_CHICK	153.693	197.559	5408.78	17.9874	18.4026	6362.46	1092.72	18.7891	8584.97	253.64	18.5462	6392.71	18.4712	18.4552	5821.6	197.559	18.4026	1092.72	253.64	18.4712	NA	1.33845	1.26088	0.818674	1.30221	-3.09499	0.666511	0.241125	-3.0567	0	0	0	0	0	0.0518841	0.979997	0.430608	0.0672169	1.28497	0.00877535
tr|A0A1D5P2W2|A0A1D5P2W2_CHICK	A0A1D5P2W2	ESYT2	Extended synaptotagmin 2 OS=Gallus gallus OX=9031 GN=ESYT2 PE=4 SV=1	701	30.16	SSSSLHASNFNYSPSHLSVK	[13] Phospho (ST)	ASNFNYS*PSHLSV	tr|A0A1D5P2W2|A0A1D5P2W2_CHICK	17187.1	18887.4	45264.7	52705.5	44158	47782.5	102259	33869.1	61962.2	62827.7	43897.3	49249.1	64396.1	23041.6	73829.2	18887.4	47782.5	61962.2	49249.1	64396.1	NA	0.472791	0.833367	0.545031	0.616507	1.22526	0.84255	1.21671	0.705804	0	0	0	0	0	0.0518612	0.0578701	0.0624056	0.0769716	1.28516	1.23755
tr|A0A1D5PDI5|A0A1D5PDI5_CHICK	A0A1D5PDI5	ADD2	Adducin 2 OS=Gallus gallus OX=9031 GN=ADD2 PE=4 SV=2	742	35.39	SETVTSTPVSPEGSPSK	[10] Phospho (ST)	VTSTPVS*PEGSPS	tr|A0A1D5PDI5|A0A1D5PDI5_CHICK	14125.4	19610.6	4935.05	48243.1	19330.2	16380.2	17920.4	17899.6	11977.8	19237.7	10355.3	8129.35	26638.2	21719.2	7321.38	14125.4	19330.2	17899.6	10355.3	21719.2	NA	0.534635	0.515449	0.493251	0.260828	1.73081	0.343315	0.445649	0.569051	0	0	0	0	0	0.0522332	0.232673	0.855643	0.0987556	1.28205	0.633253
tr|A0A3Q2TVJ1|A0A3Q2TVJ1_CHICK	A0A3Q2TVJ1	NA	TTC5_OB domain-containing protein OS=Gallus gallus OX=9031 PE=4 SV=1	113	26.77	RALSPSLLGALGDTVTPMAALWDGDNAGR	[4] Phospho (ST)	RRRRALS*PSLLGA	tr|A0A3Q2TVJ1|A0A3Q2TVJ1_CHICK	11531.2	10210.5	13316.7	891.114	7720.67	5527.97	1247.41	10654.8	9448.54	9567.54	6719.81	6037.95	11343.5	3419.5	9224.83	11531.2	5527.97	9448.54	6719.81	9224.83	NA	0.815599	0.764008	0.291139	0.484726	-1.26842	-0.495075	-0.603561	-0.529645	0	0	0	0	0	0.0521013	0.168084	0.0792024	0.141333	1.28315	0.774475
tr|F1NIK8|F1NIK8_CHICK	F1NIK8	STIM2	Stromal interaction molecule 2 OS=Gallus gallus OX=9031 GN=STIM2 PE=4 SV=4	691	35.34	HTSCSSASSDSKPSQEVCSVPR	[3] Phospho (ST)	VKPRHTS*CSSASS	tr|F1NIK8|F1NIK8_CHICK	43937.6	958.779	242275	180257	2716.34	244279	351437	459.481	328649	303.158	188309	196412	985.958	302530	422823	43937.6	180257	328649	188309	302530	NA	0.587401	1.25423	1.72129	1.7176	1.5024	0.439907	-0.302758	0.803409	0	0	0	0	0	0.0522057	0.3995	0.988588	0.699162	1.28228	0.398483
tr|A0A1D5NYY2|A0A1D5NYY2_CHICK	A0A1D5NYY2	CLASP1	Cytoplasmic linker associated protein 1 OS=Gallus gallus OX=9031 GN=CLASP1 PE=4 SV=2	737	17.41	FGLGQSGR	[6] Phospho (ST)	RFGLGQS*GRMPAS	tr|A0A1D5NYY2|A0A1D5NYY2_CHICK	67.7238	18.5975	18.541	456.907	636.878	18.2787	95.5824	18.7891	18.3555	154.663	47.8938	18.3211	18.4712	72.7266	18.5686	18.5975	456.907	18.7891	47.8938	18.5686	NA	1.27027	0.208953	0.433464	1.11368	2.75416	0.0147901	1.19139	0.00215086	0	0	0	0	0	0.0522529	0.528147	0.0873003	0.971373	1.28189	0.277245
tr|E1BZ03|E1BZ03_CHICK	E1BZ03	CAP2	Adenylyl cyclase-associated protein OS=Gallus gallus OX=9031 GN=CAP2 PE=3 SV=1	218	34.34	TGPVASPTSMR	[6] Phospho (ST)	KTGPVAS*PTSMRS	tr|E1BZ03|E1BZ03_CHICK	11452.6	16526.2	15702.4	30180.6	35981.5	16846.4	32000.3	30383.7	29135.9	18582.8	14097.5	15615.8	15395.7	22314.4	21758.3	15702.4	30180.6	30383.7	15615.8	21758.3	NA	0.409413	0.252872	0.354124	0.0164442	1.12251	0.89181	-0.007985	0.433222	0	0	0	0	0	0.0530213	0.0115593	0.63579	0.0845353	1.27555	1.93707
tr|A0A3Q2U6R2|A0A3Q2U6R2_CHICK	A0A3Q2U6R2	SLK	STE20 like kinase OS=Gallus gallus OX=9031 GN=SLK PE=4 SV=1	254	107.65	RDSFIGTPYWMAPEVVMCETSK	[3] Phospho (ST)	TIQRRDS*FIGTPY	tr|A0A3Q2U6R2|A0A3Q2U6R2_CHICK	24354.2	5575.49	128692	67051.5	13570.3	134058	135531	17894.9	347851	34685.8	61769.5	69407.4	6773.18	11251.9	213792	24354.2	67051.5	135531	61769.5	11251.9	NA	0.438321	0.399204	1.34476	0.696699	1.28328	1.68237	0.510174	0.732289	0	0	0	0	0	0.0534451	0.00305762	0.324602	0.96344	1.27209	2.51462
tr|A0A3Q2UDX5|A0A3Q2UDX5_CHICK	A0A3Q2UDX5	KTN1	Kinectin OS=Gallus gallus OX=9031 GN=KTN1 PE=4 SV=1	148	18.84	SSDDQDTKTDSVASPAK	[11] Phospho (ST)	QDTKTDS*VASPAK	tr|A0A3Q2UDX5|A0A3Q2UDX5_CHICK	10952.2	4915.53	160.677	12147	16050.9	2178.66	14659.7	15537.8	9775.95	1381.49	8327.78	4502.96	29481.7	20664.9	12310.4	4915.53	12147	14659.7	4502.96	20664.9	NA	1.11303	1.55371	1.57556	1.51776	1.70723	1.66036	0.760585	2.07176	0	0	0	0	0	0.0534652	0.0818851	0.614002	0.0464364	1.27193	1.0868
tr|A0A1D5P1Z0|A0A1D5P1Z0_CHICK	A0A1D5P1Z0	GRIP1	Glutamate receptor interacting protein 1 OS=Gallus gallus OX=9031 GN=GRIP1 PE=4 SV=1	381	21.9	SLYSTSPR	[6] Phospho (ST)	RSLYSTS*PRGTMM	tr|A0A1D5P1Z0|A0A1D5P1Z0_CHICK	1568.45	1073.09	5075.8	3922.97	2905.29	5249.28	2175.14	2732.91	3399	2179.06	1900.52	7704.79	1663.05	1793.95	4185.13	1568.45	3922.97	2732.91	2179.06	1793.95	NA	0.438435	0.61732	0.124552	0.368842	1.32261	0.471767	0.60212	0.0844859	0	0	0	0	0	0.0541749	0.397331	0.0559923	0.563421	1.2662	0.400848
tr|A0A1D5P0M2|A0A1D5P0M2_CHICK	A0A1D5P0M2	TRIM47	Uncharacterized protein OS=Gallus gallus OX=9031 GN=TRIM47 PE=4 SV=2	76	19.07	ALCEVLPLLGAAGAGTSPDGAR	[17] Phospho (ST)	AAGAGTS*PDGART	tr|A0A1D5P0M2|A0A1D5P0M2_CHICK	2675.07	552.069	8433.93	1282.61	472.397	1429.41	2370.04	512.055	5274.54	1206.25	3484.04	5596.67	218.967	2792.55	4427.16	2675.07	1282.61	2370.04	3484.04	2792.55	NA	0.685149	0.201438	1.34278	1.4585	-1.0605	-0.174665	-0.591637	-0.929825	0	0	0	0	0	0.0548037	0.259926	0.738448	0.594182	1.26119	0.58515
tr|A0A1D5PZS1|A0A1D5PZS1_CHICK	A0A1D5PZS1	PHF2	PHD finger protein 2 OS=Gallus gallus OX=9031 GN=PHF2 PE=4 SV=1	472	26.95	ADTSANTNAEEICPVEKEEAPSPVQVTPPSPPVEK	[22] Phospho (ST)	EKEEAPS*PVQVTP	tr|A0A1D5PZS1|A0A1D5PZS1_CHICK	12108.1	867.223	13747.2	6856.62	20.8954	5497.33	14570.2	3093.72	6397.67	3725.58	15556.5	5817.66	562.999	18847.6	10529.7	12108.1	5497.33	6397.67	5817.66	10529.7	NA	0.841448	0.928445	1.63037	1.63913	-1.32234	0.267051	-1.24063	-0.384684	0	0	0	0	0	0.0548643	0.620662	0.773552	0.950847	1.26071	0.207145
tr|F1NSM4|F1NSM4_CHICK	F1NSM4	GAS2	Uncharacterized protein OS=Gallus gallus OX=9031 GN=GAS2 PE=4 SV=2	283	47.07	VDGKTSPIQSK	[6] Phospho (ST)	RVDGKTS*PIQSKS	tr|F1NSM4|F1NSM4_CHICK	61925	55875.3	56609	28224.1	24989.9	52471.7	20241.8	31848.9	23144.9	49402.5	49454.3	132526	30108.8	26518	24122.8	56609	28224.1	23144.9	49454.3	26518	NA	0.450028	0.284188	0.646319	0.0689349	-1.13359	-1.29034	-0.176114	-1.07524	0	0	0	0	0	0.0550278	0.00865747	0.589194	0.00547116	1.25942	2.06261
tr|E1BRV8|E1BRV8_CHICK	E1BRV8	DTD1	D-aminoacyl-tRNA deacylase OS=Gallus gallus OX=9031 GN=DTD1 PE=3 SV=1	179	15.36	TKVPSESSRER	[8] Phospho (ST)	KVPSESS*RERNAP	tr|E1BRV8|E1BRV8_CHICK	181.228	18.5975	355.207	17.9874	18.4026	103.423	17295	18.7891	44.0729	18.2885	45.2064	280.773	889.436	66.9562	215.894	181.228	18.4026	44.0729	45.2064	215.894	NA	1.01859	1.70159	1.08078	0.72544	-1.78011	0.0147901	-0.339256	1.84811	0	0	0	0	0	0.0553958	0.575206	0.456554	0.186089	1.25652	0.240177
tr|A0A3Q2U5C2|A0A3Q2U5C2_CHICK	A0A3Q2U5C2	SLC4A7	Anion exchange protein OS=Gallus gallus OX=9031 GN=SLC4A7 PE=3 SV=1	1215	40.11	ANLSPEKPESVKINVEDSPVVK	[10] Phospho (ST)	SPEKPES*VKINVE	tr|A0A3Q2U5C2|A0A3Q2U5C2_CHICK	1748.35	2743.25	18896.3	187.033	576.974	20871.5	887.089	1369.93	22471.5	809.044	3672.13	13089.9	783.865	9313.46	20603.6	2743.25	576.974	1369.93	3672.13	9313.46	NA	1.1574	0.540962	0.546202	0.942222	-2.24931	-0.978848	-0.529649	0.124795	0	0	0	0	0	0.0554242	0.177132	0.349619	0.724954	1.2563	0.751704
tr|A0A1D5PEG9|A0A1D5PEG9_CHICK	A0A1D5PEG9	ANKRD34C	ANK_REP_REGION domain-containing protein OS=Gallus gallus OX=9031 GN=ANKRD34C PE=4 SV=3	456	30.88	ALVPVAPSSPK	[9] Phospho (ST)	VPVAPSS*PKRGDL	tr|A0A1D5PEG9|A0A1D5PEG9_CHICK	907.161	1334.29	1394.88	4100.99	5295.18	1286.71	4541.79	5791.26	4297	2145.88	1970.88	515.103	5925.7	3251.08	4205.68	1334.29	4100.99	4541.79	1970.88	4205.68	NA	0.617686	0.236127	0.712354	0.554886	1.9886	2.1178	0.562763	1.59219	0	0	0	0	0	0.0562808	0.00114976	0.848809	0.00822441	1.24964	2.93939
tr|E1BUI5|E1BUI5_CHICK	E1BUI5	MED1	Mediator of RNA polymerase II transcription subunit 1 OS=Gallus gallus OX=9031 GN=MED1 PE=3 SV=1	1192	15.95	PSSLMNPSMSKPNISPSHSRPSGGSDK	[15] Phospho (ST)	MSKPNIS*PSHSRP	tr|E1BUI5|E1BUI5_CHICK	5820.1	18791.9	13578.4	31537.8	43213.8	14685.4	37126.7	23920.3	27991.5	20536.9	27529.8	11558.2	16654.8	26718.9	21596.4	13578.4	31537.8	27991.5	20536.9	21596.4	NA	0.762619	0.848976	0.719924	0.401996	1.20138	1.04367	0.550879	0.669474	0	0	0	0	0	0.0565229	0.0573388	0.2053	0.0417014	1.24778	1.24155
tr|A0A1D5P8Y3|A0A1D5P8Y3_CHICK	A0A1D5P8Y3	PAK4	Non-specific serine/threonine protein kinase OS=Gallus gallus OX=9031 GN=PAK4 PE=4 SV=2	525	66.04	SLVGTPYWMAPELISR	[1] Phospho (ST)	EVPRRKS*LVGTPY	tr|A0A1D5P8Y3|A0A1D5P8Y3_CHICK	684.91	1232.08	14106.1	6081.24	2838.44	16715.3	13171.1	1780.28	20428	7853.63	5065.72	3001.28	1097.2	1297.86	22289.6	1232.08	6081.24	13171.1	5065.72	1297.86	NA	1.00834	1.3923	1.0857	0.220008	1.204	0.534227	2.03967	0.660049	0	0	0	0	0	0.056601	0.111992	0.413106	0.123631	1.24718	0.950812
tr|F1NIJ3|F1NIJ3_CHICK	F1NIJ3	LOC107051846	Insulin receptor substrate 1 OS=Gallus gallus OX=9031 GN=LOC107051846 PE=4 SV=4	1020	29.59	VSLSPGR	[4] Phospho (ST)	FTRVSLS*PGRNQS	tr|F1NIJ3|F1NIJ3_CHICK	1045.05	2101.48	1067.72	398.904	2103.06	327.565	1367	1376.55	1428.68	3204.72	1361.59	1455.86	1293.24	1125.64	70.3245	1067.72	398.904	1376.55	1455.86	1125.64	NA	0.676418	0.350765	0.734026	0.961879	-1.38946	0.38744	0.447339	-0.900659	0	0	0	0	0	0.0568422	0.84476	0.394811	0.185996	1.24533	0.0732667
tr|A0A1D5PB65|A0A1D5PB65_CHICK	A0A1D5PB65	DOCK11	Dedicator of cytokinesis 11 OS=Gallus gallus OX=9031 GN=DOCK11 PE=3 SV=1	1346	29.29	SQTMPALR	[3] Phospho (ST)	ADRKSQT*MPALRS	tr|A0A1D5PB65|A0A1D5PB65_CHICK	8326.17	17182.7	6865.09	17255.4	18422.4	16822.5	11083	16888.2	11952.1	16971.1	9148.58	10016.2	10877.8	9775.36	6098.36	8326.17	17255.4	11952.1	10016.2	9775.36	NA	0.381862	0.280758	0.565479	0.401506	1.05132	0.412619	0.544985	-0.170856	0	0	0	0	0	0.0568137	0.211471	0.658695	0.563367	1.24555	0.674748
tr|A0A3Q2UCV3|A0A3Q2UCV3_CHICK	A0A3Q2UCV3	TOM1L2	Uncharacterized protein OS=Gallus gallus OX=9031 GN=TOM1L2 PE=3 SV=1	243	61.31	MSTSSYSSPSPTAYSAPQAPALNVTGPITANSEQIAR	[15] Phospho (ST)	PSPTAYS*APQAPA	tr|A0A3Q2UCV3|A0A3Q2UCV3_CHICK	3891.16	7059.32	81229.6	42336.4	22871.8	83782.7	80344.3	30305.2	125642	57320.4	46125.5	49556.2	18079.7	10439.9	166339	7059.32	42336.4	80344.3	49556.2	18079.7	NA	1.02326	1.16964	0.97246	0.619838	1.69597	2.10197	2.70796	1.03405	0	0	0	0	0	0.0571197	0.0364466	0.115068	0.0374246	1.24321	1.43834
tr|A0A1L1RJZ9|A0A1L1RJZ9_CHICK	A0A1L1RJZ9	DPYSL4	Dihydropyrimidinase like 4 OS=Gallus gallus OX=9031 GN=DPYSL4 PE=4 SV=2	76	33.76	GSATPSDGSSSPAPPPPRSPGAATAGGMSDGCR	[19] Phospho (ST)	APPPPRS*PGAATA	tr|A0A1L1RJZ9|A0A1L1RJZ9_CHICK	13422.7	2837.32	47871.5	51229.3	5733.78	52226.2	63414.7	5403.22	64234.2	4000.28	60142.2	20973.3	565.584	46779.4	47034.3	13422.7	51229.3	63414.7	20973.3	46779.4	NA	0.599945	0.682208	1.64488	1.58208	1.01496	0.929291	-1.19061	-0.0254554	0	0	0	0	0	0.0573696	0.0469742	0.740821	0.924591	1.24132	1.32814
tr|A0A1D5NZI1|A0A1D5NZI1_CHICK	A0A1D5NZI1	PDE4D	Phosphodiesterase OS=Gallus gallus OX=9031 GN=PDE4D PE=3 SV=1	245	50	KLMHSSSLTNSSIPR	[7] Phospho (ST)	KLMHSSS*LTNSSI	tr|A0A1D5NZI1|A0A1D5NZI1_CHICK	5684.8	9641.49	9103.57	18824.3	19747.9	9737.19	21789.5	15271.6	13103.2	6573.64	6502.93	10721.9	12502	10022.1	12120.1	9103.57	18824.3	15271.6	6573.64	12120.1	NA	0.524425	0.587269	0.283783	0.395987	1.03437	0.663519	0.209584	0.4129	0	0	0	0	0	0.0577995	0.0477808	0.896029	0.152431	1.23808	1.32075
sp|P83038|HDAC4_CHICK	P83038	HDAC4	Histone deacetylase 4 OS=Gallus gallus OX=9031 GN=HDAC4 PE=2 SV=1	264	56.1	SSPLLR	[1] Phospho (ST)	KVAERRS*SPLLRR	sp|P83038|HDAC4_CHICK	18.148	18.5975	18.541	143.394	18.4026	57.8272	17.5947	84.0795	18.3555	19.7324	18.5462	18.3211	18.4712	18.4552	786.617	18.541	57.8272	18.3555	18.5462	18.4712	NA	0.884223	0.946485	0.0535141	1.61452	1.64103	-0.0145019	-0.00398236	0.0254642	0	0	0	0	0	0.0583522	0.266234	0.892959	0.246826	1.23394	0.574737
tr|R4GHY8|R4GHY8_CHICK	R4GHY8	CCDC92	Coiled-coil domain containing 92 OS=Gallus gallus OX=9031 GN=CCDC92 PE=4 SV=2	195	31.41	KSLSTPLNPEFEEAYR	[5] Phospho (ST)	MKKSLST*PLNPEF	tr|R4GHY8|R4GHY8_CHICK	5018.11	2016.6	629.504	5060.01	6256.82	1535.55	6977.65	5395.78	4280.72	2307.51	3463.19	1206.24	6676.83	4437.32	5406.63	2016.6	5060.01	5395.78	2307.51	5406.63	NA	0.490211	0.780286	0.578769	0.98105	1.28647	1.41991	0.78018	1.13777	0	0	0	0	0	0.0585097	0.0349825	0.717396	0.0683802	1.23277	1.45615
tr|A0A1D5PZY5|A0A1D5PZY5_CHICK	A0A1D5PZY5	FMNL1	Formin like 1 OS=Gallus gallus OX=9031 GN=FMNL1 PE=4 SV=2	191	19.62	ALERSVEDLSK	[5] Phospho (ST)	GKALERS*VEDLSK	tr|A0A1D5PZY5|A0A1D5PZY5_CHICK	43134	37885.9	64970.4	17945.3	18703	61058.4	17859.7	12306.9	35430.3	30550.4	19741.4	76623.3	26548.3	18604.7	29499.4	43134	18703	17859.7	30550.4	26548.3	NA	0.458488	0.259094	0.422457	0.162572	-1.01839	-1.27212	-0.497637	-1.026	0	0	0	0	0	0.0602816	0.00745436	0.291894	0.0124385	1.21982	2.12759
tr|F7BYG6|F7BYG6_CHICK	F7BYG6	PLIN2	Perilipin OS=Gallus gallus OX=9031 GN=PLIN2 PE=3 SV=2	223	37.01	LGSLSSK	[3] Phospho (ST)	YYVRLGS*LSSKFR	tr|F7BYG6|F7BYG6_CHICK	24007.8	22401.9	15465.2	9110.52	6980.05	15766.7	5775.51	5198.49	12516.8	12119.2	14007.8	30223.8	20883.9	12495.2	13409.5	22401.9	9110.52	5775.51	14007.8	13409.5	NA	0.685024	0.774288	0.782341	0.234527	-1.3979	-2.05548	-0.677398	-0.205766	0	0	0	0	0	0.0602828	0.0298755	0.652702	0.169111	1.21981	1.52468
tr|F1NPA9|F1NPA9_CHICK	F1NPA9	RPS3	KH type-2 domain-containing protein OS=Gallus gallus OX=9031 GN=RPS3 PE=3 SV=2	224	63.65	EEILPTTPISEQKGGKPEQPAMPQPVPTA	[10] Phospho (ST)	LPTTPIS*EQKGGK	tr|F1NPA9|F1NPA9_CHICK	235094	522422	1.48091e+06	39572.5	116422	1.70787e+06	78567	121284	1.23988e+06	105017	155351	2.31586e+06	162084	137842	1.47606e+06	522422	116422	121284	155351	162084	NA	1.07531	0.692366	0.899673	0.566184	-2.16585	-1.58124	-1.16262	-0.536491	0	0	0	0	0	0.0611057	0.0369398	0.239701	0.150596	1.21392	1.43251
tr|E1C4N6|E1C4N6_CHICK	E1C4N6	REEP2	Receptor expression-enhancing protein OS=Gallus gallus OX=9031 GN=REEP2 PE=3 SV=4	152	68.84	SFSMQDLTLIR	[3] Phospho (ST)	EKLRSFS*MQDLTL	tr|E1C4N6|E1C4N6_CHICK	488.266	462.25	710.398	1020.67	4196.96	865.501	2294.27	4800.38	764.066	777.923	1554.68	200.642	4311.11	946.31	504.51	488.266	1020.67	2294.27	777.923	946.31	NA	1.04349	0.87119	0.885359	1.12714	1.06377	2.23229	0.67196	1.03364	0	0	0	0	0	0.0610657	0.0493738	0.808231	0.198625	1.2142	1.3065
tr|Q5ZKS0|Q5ZKS0_CHICK	Q5ZKS0	MARCKSL1	Uncharacterized protein OS=Gallus gallus OX=9031 GN=MARCKSL1 PE=2 SV=1	44	37.52	LNGDMTPK	[6] Phospho (ST)	RLNGDMT*PKAGGD	tr|Q5ZKS0|Q5ZKS0_CHICK	1728.98	4088.99	10357.1	6957.1	11168.4	9996.41	8038.48	8320.05	9407.82	3403.23	5618.5	2740.31	6626.05	6771.44	11027.9	4088.99	9996.41	8320.05	3403.23	6771.44	NA	0.596641	0.758324	0.719243	0.667229	1.4496	1.02485	0.458441	0.727718	0	0	0	0	0	0.0609875	0.112056	0.819095	0.107355	1.21476	0.950564
tr|A0A3Q2UD68|A0A3Q2UD68_CHICK	A0A3Q2UD68	MYC	Myc proto-oncogene protein OS=Gallus gallus OX=9031 GN=MYC PE=4 SV=1	78	23.61	KFELLPTPPLSPSRR	[11] Phospho (ST)	LPTPPLS*PSRRSS	tr|A0A3Q2UD68|A0A3Q2UD68_CHICK	1277.94	1188.96	2391.81	174.67	413.456	2408.71	818.492	231.162	2571.8	711.136	1579.11	2886.62	834.372	859.077	1403.7	1277.94	413.456	818.492	1579.11	859.077	NA	0.913225	0.691713	0.402693	0.103716	-1.52389	-0.642782	0.271277	-0.61506	0	0	0	0	0	0.0607866	0.148844	0.885547	0.0398468	1.21619	0.827269
tr|A0A1D5P9P5|A0A1D5P9P5_CHICK	A0A1D5P9P5	PHF12	PHD finger protein 12 OS=Gallus gallus OX=9031 GN=PHF12 PE=4 SV=2	875	21.88	AQSLASSVSAHQQSPVANHIEAQR	[14] Phospho (ST)	VSAHQQS*PVANHI	tr|A0A1D5P9P5|A0A1D5P9P5_CHICK	5655.51	1347.55	13265.6	33158.4	24938.9	11470.9	10160.8	3124.9	1612.71	28607.8	22007.4	12698.7	35150.9	5824.46	10805.2	5655.51	24938.9	3124.9	22007.4	10805.2	NA	1.08102	0.812796	1.06873	0.724182	2.55164	0.845279	2.33868	2.11178	0	0	0	0	0	0.0601329	0.750591	0.0679127	0.09922	1.22089	0.124597
tr|A0A1D5PH78|A0A1D5PH78_CHICK	A0A1D5PH78	PAPD5	Terminal nucleotidyltransferase 4B OS=Gallus gallus OX=9031 GN=PAPD5 PE=4 SV=1	91	35.08	QASPPPGAAAWAR	[3] Phospho (ST)	RGHRQAS*PPPGAA	tr|A0A1D5PH78|A0A1D5PH78_CHICK	2803.78	2170.84	18681.6	983.003	1048.88	17872.6	1411.82	1838.72	21197.7	2110.97	1819.82	22542.9	2231.67	613.789	22824.7	2803.78	1048.88	1838.72	2110.97	2231.67	NA	0.53388	0.38143	0.258571	0.613171	-1.04941	-0.239554	-0.254462	-0.32925	0	0	0	0	0	0.0610017	0.33147	0.653197	0.280264	1.21466	0.479555
tr|E1BSL3|E1BSL3_CHICK	E1BSL3	MKL1	Myocardin related transcription factor A OS=Gallus gallus OX=9031 GN=MKL1 PE=4 SV=3	594	14.25	FGSTGSTPPVSPTPSER	[11] Phospho (ST)	GSTPPVS*PTPSER	tr|E1BSL3|E1BSL3_CHICK	11188.6	11548.9	4076.42	3659.61	12117.7	1264.29	5880.38	9215.79	1789.25	10263	7310.66	3295.47	6812.35	6628.44	9239.02	11188.6	3659.61	5880.38	7310.66	6812.35	NA	0.750529	0.318924	0.182413	0.841262	-1.61226	-0.928045	-0.306819	-0.715801	0	0	0	0	0	0.0608512	0.039696	0.223941	0.836361	1.21573	1.40125
tr|E1BSL3|E1BSL3_CHICK	E1BSL3	MKL1	Myocardin related transcription factor A OS=Gallus gallus OX=9031 GN=MKL1 PE=4 SV=3	590	14.25	FGSTGSTPPVSPTPSER	[7] Phospho (ST)	FGSTGST*PPVSPT	tr|E1BSL3|E1BSL3_CHICK	11188.6	11548.9	4076.42	3659.61	12117.7	1264.29	5880.38	9215.79	1789.25	10263	7310.66	3295.47	6812.35	6628.44	9239.02	11188.6	3659.61	5880.38	7310.66	6812.35	NA	0.750529	0.318924	0.182413	0.841262	-1.61226	-0.928045	-0.306819	-0.715801	0	0	0	0	0	0.0608512	0.039696	0.223941	0.836361	1.21573	1.40125
sp|P13648|LMNA_CHICK	P13648	LMNA	Lamin-A OS=Gallus gallus OX=9031 GN=LMNA PE=2 SV=1	576	18.64	HHHSGCSGSADPAEYNLR	[9] Phospho (ST)	HSGCSGS*ADPAEY	sp|P13648|LMNA_CHICK	21.1477	268.375	622.943	460.805	268.705	2539.9	116.32	483.32	7401.65	855.698	85.8335	90.0614	356.667	196.117	5418.25	268.375	460.805	483.32	90.0614	356.667	NA	1.2528	0.797505	1.70258	0.920464	2.0276	2.45953	-1.64464	3.12065	0	0	0	0	0	0.0616214	0.0158388	0.873516	0.0957444	1.21027	1.80028
tr|F1NEW3|F1NEW3_CHICK	F1NEW3	TRIM2	Uncharacterized protein OS=Gallus gallus OX=9031 GN=TRIM2 PE=4 SV=2	456	38.48	RPASMYSTGK	[4] Phospho (ST)	AVKRPAS*MYSTGK	tr|F1NEW3|F1NEW3_CHICK	1580.13	5667.12	10603.5	44496.8	17292.5	13057.8	19642.2	12340.6	18122.3	7045.01	9403.73	5237.49	6531.43	6818.37	15757	5667.12	17292.5	18122.3	7045.01	6818.37	NA	1.39162	1.11404	0.924535	0.710737	1.60946	1.12273	0.730617	0.571452	0	0	0	0	0	0.0621216	0.0461929	0.40823	0.09919	1.20676	1.33542
tr|E1C898|E1C898_CHICK	E1C898	ANKS1A	Ankyrin repeat and sterile alpha motif domain containing 1A OS=Gallus gallus OX=9031 GN=ANKS1A PE=4 SV=4	542	38.22	GGVEAASHPPAMQLEDADLPASASAPTGSPDQNQK	[29] Phospho (ST)	ASAPTGS*PDQNQK	tr|E1C898|E1C898_CHICK	58570.4	32736.4	26087.8	12603.7	37282.4	6114.45	16197.2	46078.5	9219.27	36865.7	22619.1	35357.6	47758.4	22091.1	17209.1	32736.4	12603.7	16197.2	35357.6	22091.1	NA	0.996893	0.930521	0.451302	0.119836	-2.09308	-1.50065	-0.533351	-0.567433	0	0	0	0	0	0.0621317	0.153214	0.487601	0.0781266	1.20669	0.814701
tr|F1NKX6|F1NKX6_CHICK	F1NKX6	SSFA2	ITPR interacting domain containing 2 OS=Gallus gallus OX=9031 GN=SSFA2 PE=4 SV=3	775	25.62	VVSSVNVQLTPGKETLCGPPSFTYK	[10] Phospho (ST)	SVNVQLT*PGKETL	tr|F1NKX6|F1NKX6_CHICK	385.486	1002.98	4228.5	4178.87	3869.04	3889.22	4809.33	1333.93	19802.8	928.666	7593.44	1021.78	387.783	6903.63	14579	1002.98	3889.22	4809.33	1021.78	6903.63	NA	0.978877	0.927868	1.10507	0.781311	1.94768	2.22749	1.26848	1.78567	0	0	0	0	0	0.0623071	0.0347228	0.529546	0.0729189	1.20546	1.45939
tr|A0A3Q2U8F5|A0A3Q2U8F5_CHICK	A0A3Q2U8F5	NACAD	NAC-A/B domain-containing protein OS=Gallus gallus OX=9031 GN=NACAD PE=4 SV=1	106	23.7	LDPDLFFTAPSTPVR	[8] Phospho (ST)	DPDLFFT*APSTPV	tr|A0A3Q2U8F5|A0A3Q2U8F5_CHICK	201488	122696	192476	47136.5	61141.5	178810	35885.7	83712.5	85929.1	135451	65416.3	89368.8	96594.3	119412	69083.2	192476	61141.5	83712.5	89368.8	96594.3	NA	0.633548	0.579101	0.190326	0.539065	-1.00487	-1.16346	-0.90737	-1.06068	0	0	0	0	0	0.0625687	0.0331871	0.025992	0.0813716	1.20364	1.47903
tr|E1C619|E1C619_CHICK	E1C619	ABCA1	Uncharacterized protein OS=Gallus gallus OX=9031 GN=ABCA1 PE=4 SV=3	1145	22.97	DVDSSLSSCRNSSSTVSYLK	[12] Phospho (ST)	LSSCRNS*SSTVSY	tr|E1C619|E1C619_CHICK	1260.57	2632.21	589.441	3030.86	2959.71	5942.71	6045.05	1938.89	4098.51	2579.57	7826.53	2160.43	2249.46	2716.56	3747.87	1260.57	3030.86	4098.51	2579.57	2716.56	NA	1.06782	0.758425	0.280582	0.94255	1.26565	2.26167	1.5721	0.835499	0	0	0	0	0	0.062873	0.0975473	0.00586471	0.121812	1.20154	1.01078
tr|A0A3Q3B0A5|A0A3Q3B0A5_CHICK	A0A3Q3B0A5	IRF2BP2	IRF-2BP1_2 domain-containing protein OS=Gallus gallus OX=9031 GN=IRF2BP2 PE=4 SV=1	525	204.31	RPGSVSSSSSGGGGGGAAGEHDGGGK	[9] Phospho (ST)	GSVSSSS*SGGGGG	tr|A0A3Q3B0A5|A0A3Q3B0A5_CHICK	267005	68394.7	121483	75941.7	13920.8	134922	1090.66	62551.4	60265.7	185289	136755	109016	16854.8	146136	36087.8	121483	75941.7	60265.7	136755	36087.8	NA	0.942069	0.966403	0.58686	1.36452	-1.8139	-1.01134	-0.156215	-1.75117	0	0	0	0	0	0.0627912	0.149838	0.801573	0.230681	1.2021	0.824378
tr|A0A1D5PTQ1|A0A1D5PTQ1_CHICK	A0A1D5PTQ1	NA	FERM domain containing 4A OS=Gallus gallus OX=9031 PE=4 SV=2	384	41.55	SVDISPTR	[5] Phospho (ST)	TRSVDIS*PTRLHS	tr|A0A1D5PTQ1|A0A1D5PTQ1_CHICK	85489.3	63782	70622.1	42349.8	27029.1	67004.9	12887.2	49926.1	35816.9	56600.8	38267.9	88647.8	54626.3	37194.5	55244.4	70622.1	42349.8	35816.9	56600.8	54626.3	NA	0.457246	0.659834	0.431085	0.153715	-1.01339	-0.97948	-0.594921	-0.646148	0	0	0	0	0	0.0631896	0.0618486	0.361602	0.0515928	1.19935	1.20867
tr|E1C839|E1C839_CHICK	E1C839	RIC3	RIC3 acetylcholine receptor chaperone OS=Gallus gallus OX=9031 GN=RIC3 PE=4 SV=2	377	25.19	KQEASDSDETGTLR	[5] Phospho (ST)	LKKQEAS*DSDETG	tr|E1C839|E1C839_CHICK	725.796	6526.24	18.541	7154.52	19917.7	18.2787	14662.1	17731.9	2634.59	18.2885	18.5462	18.3211	2416.31	7714.45	6876.03	725.796	7154.52	14662.1	18.3211	6876.03	NA	1.00221	1.38039	1.66069	1.70085	1.60973	4.33638	-5.31056	1.73517	0	0	0	0	0	0.0636654	0.0188172	0.0542392	0.137165	1.1961	1.72544
tr|E1C8H5|E1C8H5_CHICK	E1C8H5	ATRX	ATRX chromatin remodeler OS=Gallus gallus OX=9031 GN=ATRX PE=4 SV=2	700	14.85	RNSSDSTVDGPRPNK	[3] Phospho (ST)	KKDKRNS*SDSTVD	tr|E1C8H5|E1C8H5_CHICK	1778.22	168.838	96.5967	375.772	21.9446	114.71	18565.5	97.3587	333.544	219.428	1805.84	227.916	20259.1	102.932	64.9746	168.838	114.71	333.544	227.916	102.932	NA	1.15481	1.0517	1.26837	1.46923	-2.2425	1.78783	1.23846	-0.572099	0	0	0	0	0	0.0634964	0.164513	0.702284	0.511161	1.19725	0.783801
tr|A0A1D5PV83|A0A1D5PV83_CHICK	A0A1D5PV83	RPRD2	CID domain-containing protein OS=Gallus gallus OX=9031 GN=RPRD2 PE=4 SV=2	646	65.93	AKLESEPPSPSLEMK	[9] Phospho (ST)	LESEPPS*PSLEMK	tr|A0A1D5PV83|A0A1D5PV83_CHICK	19573.8	38495.5	22748	41408.3	40318.2	50693	38592.8	29635.3	45828.6	35595.6	45193	48888.2	27932	37709.9	32283.8	22748	41408.3	38592.8	45193	32283.8	NA	0.362671	0.445699	0.289355	0.200813	1.081	0.979411	0.862778	0.505071	0	0	0	0	0	0.0637365	0.227802	0.0642643	0.230818	1.19561	0.642442
tr|A0A1D5PLW2|A0A1D5PLW2_CHICK	A0A1D5PLW2	LDB1	LIM domain-binding protein 1 OS=Gallus gallus OX=9031 GN=LDB1 PE=4 SV=2	311	28.29	KMSGGSTMSSGGGNTNNSNSK	[7] Phospho (ST)	KMSGGST*MSSGGG	tr|A0A1D5PLW2|A0A1D5PLW2_CHICK	10070.2	4275.6	5464.38	967.997	1868.47	4719.8	40.9724	3064.99	4331.4	950.842	2825.44	9443.47	339.042	6397.71	7529.9	5464.38	1868.47	3064.99	2825.44	6397.71	NA	0.826002	0.86232	1.00214	0.838171	-1.19427	-0.480245	-0.597653	0.462573	0	0	0	0	0	0.063709	0.166995	0.291747	0.390546	1.1958	0.777297
tr|E1BSS0|E1BSS0_CHICK	E1BSS0	EP300	E1A binding protein p300 OS=Gallus gallus OX=9031 GN=EP300 PE=4 SV=2	843	18.35	NSPSPVPSR	[4] Phospho (ST)	MHRNSPS*PVPSRT	tr|E1BSS0|E1BSS0_CHICK	13562.2	23408.3	13572.2	22804.2	591.233	347.843	15486.7	5485.36	25764.9	6182.84	19652.5	16690.2	19669	904.207	18900	13572.2	591.233	15486.7	16690.2	18900	NA	1.65573	0.76329	0.459686	0.83174	-5.28607	0.191445	-0.252312	0.477733	0	0	0	0	0	0.0640821	0.647732	0.380828	0.392798	1.19326	0.188605
sp|P02007|HBPI_CHICK	P02007	NA	Hemoglobin subunit pi OS=Gallus gallus OX=9031 PE=1 SV=3	53	11.16	TYFPHFDVSQGSVQLR	[12] Phospho (ST)	FDVSQGS*VQLRGH	sp|P02007|HBPI_CHICK	18.148	2282.85	1879.32	17.9874	18.4026	260.173	17.5947	18.7891	18.3555	512.81	142.891	18.4173	18.4712	18.4552	18.5686	1879.32	18.4026	18.3555	142.891	18.4712	NA	1.40802	1.6847	1.72541	1.68699	-2.85267	-6.67786	-3.99785	-6.6612	0	0	0	0	0	0.0644723	0.0418988	0.464566	0.056243	1.19063	1.3778
tr|E1C172|E1C172_CHICK	E1C172	EEF2K	Eukaryotic elongation factor 2 kinase OS=Gallus gallus OX=9031 GN=EEF2K PE=3 SV=3	365	52.62	LLESAQTILR	[7] Phospho (ST)	LLESAQT*ILRGTE	tr|E1C172|E1C172_CHICK	50821.1	51100.2	53926.6	8026.63	12603.8	62762.4	2058.03	13162.7	24420.3	46173	33355.9	142012	26246.9	15775.5	10661.8	51100.2	12603.8	13162.7	46173	15775.5	NA	1.06525	0.824064	0.770484	0.474547	-2.01947	-1.95688	-0.138376	-1.69564	0	0	0	0	0	0.0651571	0.0253282	0.677714	0.0100006	1.18604	1.59639
tr|A0A3Q2U774|A0A3Q2U774_CHICK	A0A3Q2U774	FAM129B	Niban apoptosis regulator 2 OS=Gallus gallus OX=9031 GN=FAM129B PE=4 SV=1	512	10.9	DSMVMHNSDPNLHLLGEGSPIDWGEEHGGQPEAEPAADKR	[2] Phospho (ST)	HNLYRDS*MVMHNS	tr|A0A3Q2U774|A0A3Q2U774_CHICK	109673	125348	201755	51816.4	52463.4	195612	62131.8	51752	171735	59410.6	80224.8	148861	43651.8	76346.6	147118	125348	52463.4	62131.8	80224.8	76346.6	NA	0.48979	0.364488	0.153258	0.28968	-1.08173	-0.819809	-0.64382	-0.715303	0	0	0	0	0	0.0651522	0.0568985	0.054561	0.0385332	1.18607	1.2449
tr|F1NE97|F1NE97_CHICK	F1NE97	NUDC	Nuclear migration protein nudC OS=Gallus gallus OX=9031 GN=NUDC PE=4 SV=1	156	32.61	SSEDDGDSSDSNKQETDDEEKDENDKGK	[16] Phospho (ST)	DSNKQET*DDEEKD	tr|F1NE97|F1NE97_CHICK	18.148	16022	18.541	550.69	69674.9	18.2787	1019.58	14419.3	508.052	18.2885	18.5462	206.655	3059.55	5138.24	1784.77	18.541	550.69	1019.58	18.5462	3059.55	NA	1.35102	0.981803	1.52148	0.954966	2.12058	4.77619	0.0111226	6.58888	0	0	0	0	0	0.0654621	0.0514958	0.490243	0.126256	1.18401	1.28823
tr|A0A3Q2UMI7|A0A3Q2UMI7_CHICK	A0A3Q2UMI7	MVB12B	Uncharacterized protein OS=Gallus gallus OX=9031 GN=MVB12B PE=4 SV=1	238	23.66	HISLTLPASFR	[5] Phospho (ST)	PRHISLT*LPASFR	tr|A0A3Q2UMI7|A0A3Q2UMI7_CHICK	11302.3	22386.7	27978.7	2419.71	3277.55	34050.1	2632.21	6653.08	18509.3	12762.5	7309.12	55352.7	9754.13	6223.07	8999.39	22386.7	3277.55	6653.08	12762.5	8999.39	NA	1.14014	0.581987	0.721639	0.668441	-2.22371	-1.75055	0.175292	-1.63643	0	0	0	0	0	0.0672987	0.0159077	0.806394	0.0452139	1.17199	1.79839
tr|E1BYZ4|E1BYZ4_CHICK	E1BYZ4	FAM114A2	Family with sequence similarity 114 member A2 OS=Gallus gallus OX=9031 GN=FAM114A2 PE=4 SV=1	210	33.49	TSTLSQVLR	[3] Phospho (ST)	LMNRTST*LSQVLR	tr|E1BYZ4|E1BYZ4_CHICK	3286.25	2530.48	1339.42	1638.39	2335.64	232.726	1027.69	1121.08	277.717	330.388	287.857	276.63	1790.19	1866.38	322.648	2530.48	1638.39	1027.69	287.857	1790.19	NA	0.706559	0.367761	0.411754	0.493168	-1.00416	-1.67704	-3.13599	-0.876332	0	0	0	0	0	0.0684998	0.00433909	0.000689198	0.0510452	1.16431	2.3626
tr|A0A1D5PLK6|A0A1D5PLK6_CHICK	A0A1D5PLK6	PDCD6IP	BRO1 domain-containing protein OS=Gallus gallus OX=9031 GN=PDCD6IP PE=4 SV=1	717	18.09	EPSAPSIPLPTYQTTPAGGSKPAASSTPTPAPR	[3] Phospho (ST)	SIAREPS*APSIPL	tr|A0A1D5PLK6|A0A1D5PLK6_CHICK	49486.5	67174.2	49019.8	12629	27004.2	51382.1	11729.6	24900.4	52297.6	41157.5	29667.6	117755	35303.7	28180.6	22292.9	49486.5	27004.2	24900.4	41157.5	28180.6	NA	0.742157	0.79823	0.847071	0.303211	-1.31472	-1.43174	-0.265882	-1.13678	0	0	0	0	0	0.0681469	0.0789426	0.917361	0.0224447	1.16655	1.10269
tr|A0A3Q2ULM6|A0A3Q2ULM6_CHICK	A0A3Q2ULM6	MAP2	Microtubule-associated protein OS=Gallus gallus OX=9031 GN=MAP2 PE=4 SV=1	512	46.78	SPEAPTTDKIPTPEPSQEKDVK	[12] Phospho (ST)	TTDKIPT*PEPSQE	tr|A0A3Q2ULM6|A0A3Q2ULM6_CHICK	126959	23575.9	9006.58	94631.2	172409	160918	87564.7	186815	183457	245083	216250	23224	135476	1597.64	3373.85	23575.9	160918	183457	216250	3373.85	NA	0.999536	1.03034	0.878689	1.01741	2.87045	2.98623	1.36656	-1.41658	0	0	0	0	0	0.0684627	0.0889832	0.0245205	0.118601	1.16455	1.05069
tr|F1NDQ2|F1NDQ2_CHICK	F1NDQ2	IRS4	Insulin receptor substrate 4 OS=Gallus gallus OX=9031 GN=IRS4 PE=4 SV=3	59	37.28	CPSPQPHHLLLLLR	[3] Phospho (ST)	DGGRCPS*PQPHHL	tr|F1NDQ2|F1NDQ2_CHICK	7084.31	7370.45	16137.9	1642.33	1153.67	19452.5	248.622	3401.27	22896.4	1264.6	2184.98	26941.6	5396.65	3330.87	17798.7	7370.45	1642.33	3401.27	2184.98	5396.65	NA	1.10125	1.1099	1.15955	0.421674	-2.10889	-1.11568	-1.75413	-0.392565	0	0	0	0	0	0.0683983	0.174766	0.17607	0.236508	1.16495	0.757544
tr|A0A3Q2TYV7|A0A3Q2TYV7_CHICK	A0A3Q2TYV7	KIAA1671	Tankyrase_bdg_C domain-containing protein OS=Gallus gallus OX=9031 GN=KIAA1671 PE=4 SV=1	1527	27.13	KPMQQEDSDEEEKTQR	[8] Phospho (ST)	PMQQEDS*DEEEKT	tr|A0A3Q2TYV7|A0A3Q2TYV7_CHICK	4239.94	1392.71	1083.78	159.891	27.9306	1861.19	34247	688.867	2488.21	152.714	1467.45	1078.89	5737.5	3215.32	2401.13	1392.71	159.891	2488.21	1078.89	3215.32	NA	1.64757	1.09358	0.822213	0.2689	-4.72888	1.19904	-0.00651962	1.14764	0	0	0	0	0	0.0680737	0.266698	0.23745	0.0260257	1.16702	0.57398
tr|O73816|O73816_CHICK	O73816	HMGI-C	High mobility group protein I-C OS=Gallus gallus OX=9031 GN=HMGI-C PE=2 SV=1	105	80.28	KPAQEETEETSSQESAEED	[15] Phospho (ST)	ETSSQES*AEED	tr|O73816|O73816_CHICK	164847	288515	11619.5	61229.7	299436	4524.48	110208	199257	9386.3	88989.4	69784.4	11003.2	170560	200492	35963.5	164847	61229.7	110208	69784.4	170560	NA	0.633269	0.103614	0.614253	0.807614	-1.36073	-0.534011	-0.889419	0.0491573	0	0	0	0	0	0.0685005	0.0944084	0.0911849	0.491124	1.16431	1.02499
tr|A0A3Q2TZ18|A0A3Q2TZ18_CHICK	A0A3Q2TZ18	MXI1	BHLH domain-containing protein OS=Gallus gallus OX=9031 GN=MXI1 PE=4 SV=1	62	22	KHSGSGSSASIANR	[7] Phospho (ST)	KHSGSGS*SASIAN	tr|A0A3Q2TZ18|A0A3Q2TZ18_CHICK	1130.37	471.172	545.747	298.678	56.1124	637.856	7274.81	562.148	725.996	64.1947	551.359	686.659	7967.82	260.295	202.959	545.747	298.678	725.996	551.359	260.295	NA	1.09939	1.00056	0.808402	1.43126	-1.92013	0.411729	0.22674	-0.856104	0	0	0	0	0	0.0696862	0.124375	0.316582	0.86572	1.15685	0.905268
tr|A0A3Q2UCY7|A0A3Q2UCY7_CHICK	A0A3Q2UCY7	ARHGAP21	Uncharacterized protein OS=Gallus gallus OX=9031 GN=ARHGAP21 PE=4 SV=1	1694	24.25	RNSEESEVSCTEGSSTPK	[3] Phospho (ST)	KSSRRNS*EESEVS	tr|A0A3Q2UCY7|A0A3Q2UCY7_CHICK	14427.7	3070.94	27965.6	38609.7	6943.25	27539	65448.4	4842.03	43073.5	7811.35	44995.6	5749.39	436.278	59403.5	50656.3	14427.7	27539	43073.5	7811.35	50656.3	NA	0.446543	0.673965	1.60635	1.51147	1.17693	0.656933	-0.885198	0.85709	0	0	0	0	0	0.0697248	0.0468206	0.866392	0.989536	1.15661	1.32956
tr|F6RIN4|F6RIN4_CHICK	F6RIN4	BMPR2	Receptor protein serine/threonine kinase OS=Gallus gallus OX=9031 GN=BMPR2 PE=3 SV=2	517	59.2	SVSPTVNPMSTAMQNER	[1] Phospho (ST)	IWERNKS*VSPTVN	tr|F6RIN4|F6RIN4_CHICK	4835.81	9510.05	5934.43	10704.2	23547.2	5904.08	16876.7	15790	12783.5	5841.68	5504	2619.72	11642.5	10646.1	15417.8	5934.43	10704.2	15790	5504	11642.5	NA	0.417105	0.388753	0.55032	0.39395	1.14635	1.1071	-0.788972	1.26757	0	0	0	0	0	0.070478	0.0147164	0.207787	0.0544449	1.15195	1.8322
tr|E1BWJ8|E1BWJ8_CHICK	E1BWJ8	ABI1	Uncharacterized protein OS=Gallus gallus OX=9031 GN=ABI1 PE=4 SV=4	225	81.57	LGSQHSPGR	[6] Phospho (ST)	RLGSQHS*PGRTAS	tr|E1BWJ8|E1BWJ8_CHICK	41384.1	18743.2	32995.3	10587.6	18331.8	16439.1	15483	20167	16164.5	14021.5	21537.9	15977.7	21749.5	22298.2	17801.5	32995.3	16439.1	16164.5	15977.7	21749.5	NA	0.6366	0.581851	0.657154	0.504887	-1.00513	-1.02943	-1.0462	-0.890263	0	0	0	0	0	0.0706517	0.106317	0.132982	0.202423	1.15088	0.973395
tr|R4GF71|R4GF71_CHICK	R4GF71	TMSB4X	Thymosin beta OS=Gallus gallus OX=9031 GN=TMSB4X PE=3 SV=3	31	14.78	NPLPSKETIEQEK	[5] Phospho (ST)	EKNPLPS*KETIEQ	tr|R4GF71|R4GF71_CHICK	18.148	251.471	18.541	383.169	860.963	18.2787	1203.81	1575.08	18.3555	675.424	59.7943	228.812	18.4712	9094.34	18.5686	18.541	383.169	1203.81	228.812	18.5686	NA	1.29116	1.47987	1.13587	1.59466	1.77556	2.64696	3.62538	0.0254642	0	0	0	0	0	0.0709567	0.0754508	0.217742	0.24564	1.14901	1.12234
tr|F1P5I5|F1P5I5_CHICK	F1P5I5	UBE2O	Ubiquitin conjugating enzyme E2 O OS=Gallus gallus OX=9031 GN=UBE2O PE=4 SV=3	153	81.75	GAGGAASSGGSESGGPGAGGTEEGR	[11] Phospho (ST)	AASSGGS*ESGGPG	tr|F1P5I5|F1P5I5_CHICK	624.334	18.5975	18.541	1682.18	189.143	18.2787	12934.1	812.547	18.3555	18.2885	18.5462	18.3211	18.4712	539.341	483.85	18.5975	189.143	812.547	18.3211	483.85	NA	1.05802	0.980362	0.828278	0.868235	1.42995	4.37272	-0.0172111	4.70577	0	0	0	0	0	0.0718028	0.0470164	0.225818	0.568109	1.14386	1.32775
tr|A0A1D5PFC0|A0A1D5PFC0_CHICK	A0A1D5PFC0	TRIP12	Thyroid hormone receptor interactor 12 OS=Gallus gallus OX=9031 GN=TRIP12 PE=4 SV=1	45	22.57	HKAHSPPESR	[5] Phospho (ST)	AKHKAHS*PPESRK	tr|A0A1D5PFC0|A0A1D5PFC0_CHICK	18.148	29.4784	18.541	40.794	71.3072	18.2787	4404.44	24.9494	26.2017	38.0963	30.3232	18.3211	275.828	18.4552	21.9862	18.541	40.794	26.2017	30.3232	21.9862	NA	0.415397	1.70809	0.459256	1.45616	1.16854	0.498943	0.0407604	0.245884	0	0	0	0	0	0.0727658	0.203838	0.337404	0.327823	1.13807	0.690714
tr|A0A1D5PP82|A0A1D5PP82_CHICK	A0A1D5PP82	LOC107050474	Tripartite motif containing 28 OS=Gallus gallus OX=9031 GN=LOC107050474 PE=4 SV=2	449	12.85	ATQPEDKEGQETPGTPQAGEDGVETPNTPQGPLGTEGPDLSPPCLEPQVSK	[35] Phospho (ST)	PQGPLGT*EGPDLS	tr|A0A1D5PP82|A0A1D5PP82_CHICK	1670.62	1894.45	25110.6	58.9527	2236.29	5154.58	6862.48	1529.2	7038.06	2977.61	1316.97	9624.56	5386.7	647.204	16120.6	1894.45	2236.29	6862.48	2977.61	5386.7	NA	1.30462	1.19791	0.770192	1.12983	-2.28437	-0.308999	-0.524559	-0.639386	0	0	0	0	0	0.0736217	0.967163	0.515285	0.830296	1.13299	0.0145004
tr|A0A1D5PBJ1|A0A1D5PBJ1_CHICK	A0A1D5PBJ1	CYBRD1	Cytochrome b reductase 1 OS=Gallus gallus OX=9031 GN=CYBRD1 PE=4 SV=2	288	15.27	NFKLDEAGQRSTM	[12] Phospho (ST)	EAGQRST*M	tr|A0A1D5PBJ1|A0A1D5PBJ1_CHICK	364.572	3941.95	8121.57	78.847	691.481	10212.8	1782.22	575.815	14229	244.965	695.609	1023.02	794.705	1457.02	8387.95	3941.95	691.481	1782.22	695.609	1457.02	NA	1.11561	1.06624	0.928899	0.766965	-2.20908	0.809	-2.50256	0.0465599	0	0	0	0	0	0.0737262	0.92374	0.02143	0.88504	1.13238	0.0344504
sp|Q5ZK88|PSPC1_CHICK	Q5ZK88	PSPC1	Paraspeckle component 1 OS=Gallus gallus OX=9031 GN=PSPC1 PE=2 SV=1	477	59.06	FPQGGPSQMGSPLVSR	[11] Phospho (ST)	GPSQMGS*PLVSRT	sp|Q5ZK88|PSPC1_CHICK	34039	71627.2	50419.5	89174.5	153484	49612.4	93037.2	132654	68255.8	58931	74302.8	68381.6	72940	79951.2	81581.8	50419.5	89174.5	93037.2	68381.6	79951.2	NA	0.439172	0.352863	0.252619	0.315774	1.09951	0.889091	0.439627	0.694266	0	0	0	0	0	0.0739152	0.0322273	0.190279	0.080575	1.13127	1.49178
sp|Q76MS9|MSTN1_CHICK	Q76MS9	MUSTN1	Musculoskeletal embryonic nuclear protein 1 OS=Gallus gallus OX=9031 GN=MUSTN1 PE=3 SV=1	61	42.97	TGSETVFEK	[3] Phospho (ST)	SRARTGS*ETVFEK	sp|Q76MS9|MSTN1_CHICK	9168.69	10014	7861.24	1354.15	977.129	10981.7	2397.36	2187.78	4404.8	9214.82	6634.68	30638.6	3156.71	1494.99	2485.08	9168.69	1354.15	2397.36	9214.82	2485.08	NA	1.3448	0.536974	0.957987	0.390506	-2.75933	-1.93527	0.00724069	-1.66146	0	0	0	0	0	0.0749041	0.00878001	0.474292	0.00495281	1.12549	2.0565
tr|E1C9K0|E1C9K0_CHICK	E1C9K0	CTR9	CTR9 homolog, Paf1/RNA polymerase II complex component OS=Gallus gallus OX=9031 GN=CTR9 PE=4 SV=3	949	50.96	KGSGSEQDGEEEEGER	[5] Phospho (ST)	KRKGSGS*EQDGEE	tr|E1C9K0|E1C9K0_CHICK	1465.73	3559.89	186.647	1754.77	106.232	36.5573	55.2472	516.878	192.492	2432.65	872.339	36.6422	36.9424	240.974	625.787	1465.73	106.232	192.492	872.339	240.974	NA	1.33149	1.34728	1.18679	1.66211	-2.35208	-2.78394	-2.02887	-3.88488	0	0	0	0	0	0.0750586	0.0612879	0.162764	0.194099	1.1246	1.21262
tr|A0A1D5PZ51|A0A1D5PZ51_CHICK	A0A1D5PZ51	DPYSL3	Amidohydro-rel domain-containing protein OS=Gallus gallus OX=9031 GN=DPYSL3 PE=4 SV=2	606	86.43	GGTPAGSTRGSPTR	[11] Phospho (ST)	AGSTRGS*PTRQTP	tr|A0A1D5PZ51|A0A1D5PZ51_CHICK	1.84592e+06	812045	2.37381e+06	531026	242230	2.7358e+06	378938	650359	1.91575e+06	1.32649e+06	1.03335e+06	1.95449e+06	200678	1.29539e+06	1.29957e+06	1.84592e+06	531026	650359	1.32649e+06	1.29539e+06	NA	0.856383	0.571904	0.31366	1.01772	-1.74518	-0.320322	-0.280413	-0.869177	0	0	0	0	0	0.0753374	0.121187	0.659077	0.252591	1.12299	0.916544
tr|A0A1D5P1H3|A0A1D5P1H3_CHICK	A0A1D5P1H3	PTPRN2	Protein tyrosine phosphatase receptor type N2 OS=Gallus gallus OX=9031 GN=PTPRN2 PE=4 SV=1	206	35.53	QPQPDKFSAESEAGLDQK	[11] Phospho (ST)	DKFSAES*EAGLDQ	tr|A0A1D5P1H3|A0A1D5P1H3_CHICK	1801.27	1560.7	1321.13	1525.35	5155.7	6779.06	2953.37	2388.48	4971.48	490.552	357.113	1349.06	4453.26	1254.98	3923.67	1560.7	5155.7	2953.37	490.552	3923.67	NA	0.694896	0.544647	0.87779	0.544835	1.72397	0.713347	-1.87654	1.30585	0	0	0	0	0	0.0757109	0.0370025	0.063392	0.146376	1.12084	1.43177
tr|F1NNL9|F1NNL9_CHICK	F1NNL9	POLDIP2	ApaG domain-containing protein OS=Gallus gallus OX=9031 GN=POLDIP2 PE=4 SV=2	297	66.63	IFSLSGTLETVR	[7] Phospho (ST)	IFSLSGT*LETVRG	tr|F1NNL9|F1NNL9_CHICK	77633.5	103370	61452.8	35424.5	26819.6	64039.6	28620.2	42730.7	44906	52652.6	46180	77831.4	58353.6	41370.2	35996.4	77633.5	35424.5	42730.7	52652.6	41370.2	NA	0.694784	0.391485	0.530172	0.303537	-1.13193	-1.27447	-0.560174	-0.771627	0	0	0	0	0	0.0760573	0.0224919	0.29087	0.03949	1.11886	1.64797
tr|Q0GFE9|Q0GFE9_CHICK	Q0GFE9	TMSB15B	Thymosin beta OS=Gallus gallus OX=9031 GN=TMSB15B PE=2 SV=1	21	33.24	TNTEEKNTLPSKETIEQEK	[1] Phospho (ST)	KKKLKKT*NTEEKN	tr|Q0GFE9|Q0GFE9_CHICK	622.626	3911.44	39.3954	4198.38	2938.73	1590.23	6994.18	4082.33	412.126	1042.13	1370.67	2321.25	3178.72	11734.5	3527.94	622.626	2938.73	4082.33	1370.67	3527.94	NA	1.33846	0.748509	1.64608	1.51676	2.75339	3.38699	0.743101	2.35201	0	0	0	0	0	0.0760934	0.0430944	0.327831	0.0390181	1.11865	1.36558
tr|Q8UVG3|Q8UVG3_CHICK	Q8UVG3	RUNX2	Runt-related transcription factor OS=Gallus gallus OX=9031 GN=RUNX2 PE=2 SV=1	313	45.58	RLSGASELGPFSDPR	[3] Phospho (ST)	DVPRRLS*GASELG	tr|Q8UVG3|Q8UVG3_CHICK	391308	322455	139705	106322	117735	156526	95591.6	137081	129737	142614	149058	261213	210550	141330	109867	322455	117735	129737	149058	141330	NA	0.794508	0.66575	0.937081	0.305092	-1.45355	-1.23406	-1.11322	-0.894142	0	0	0	0	0	0.0766901	0.0603465	0.375952	0.0391423	1.11526	1.21935
tr|A0A1D5NWC1|A0A1D5NWC1_CHICK	A0A1D5NWC1	WAC	WW domain containing adaptor with coiled-coil OS=Gallus gallus OX=9031 GN=WAC PE=4 SV=1	511	13.08	QGPASQSAPQQPVIADKQAGHEPASPR	[25] Phospho (ST)	AGHEPAS*PRSLQR	tr|A0A1D5NWC1|A0A1D5NWC1_CHICK	1073.94	2071.08	66591.9	244.991	99.9036	80278.9	973.601	306.71	67695.2	1802.15	851.73	81721.6	494.298	480.028	73193.7	2071.08	244.991	973.601	1802.15	494.298	NA	1.26075	0.684913	0.580837	0.752972	-2.13211	-0.14151	0.295372	-1.11946	0	0	0	0	0	0.0766146	0.215543	0.876902	0.116705	1.11569	0.666467
tr|A0A1D5NZC1|A0A1D5NZC1_CHICK	A0A1D5NZC1	EIF4G3	Eukaryotic translation initiation factor 4 gamma 3 OS=Gallus gallus OX=9031 GN=EIF4G3 PE=4 SV=2	1145	18.14	ALTSRGSTGR	[7] Phospho (ST)	ALTSRGS*TGREKN	tr|A0A1D5NZC1|A0A1D5NZC1_CHICK	6402.58	6676.29	16762.3	2278.1	2440.42	18327.3	121.974	4888.49	12268.6	1983.91	4219.53	22563.4	322.705	4268.33	13310.5	6676.29	2440.42	4888.49	4219.53	4268.33	NA	0.699363	0.832654	0.695359	0.79335	-1.45192	-0.450247	-0.661966	-0.645375	0	0	0	0	0	0.076994	0.144419	0.252973	0.140059	1.11354	0.840376
tr|A0A3Q2UE53|A0A3Q2UE53_CHICK	A0A3Q2UE53	FNBP1	Formin binding protein 1 OS=Gallus gallus OX=9031 GN=FNBP1 PE=4 SV=1	298	10.27	TVSESSLSNSR	[5] Phospho (ST)	KRTVSES*SLSNSR	tr|A0A3Q2UE53|A0A3Q2UE53_CHICK	266.535	2597.99	379.817	3779.38	8234.73	345.326	3257.96	10485.5	265.824	2899.47	1052	286.294	1222.29	506.527	809.934	379.817	3779.38	3257.96	1052	809.934	NA	1.16653	1.04889	1.4826	0.954898	1.66433	2.01294	-0.407811	1.0925	0	0	0	0	0	0.077767	0.114434	0.606707	0.775767	1.1092	0.941446
tr|A0A1D5P1N6|A0A1D5P1N6_CHICK	A0A1D5P1N6	SEC16A	Protein transport protein sec16 OS=Gallus gallus OX=9031 GN=SEC16A PE=3 SV=1	504	34.63	NMNASSPAAHPDLYR	[6] Phospho (ST)	RNMNASS*PAAHPD	tr|A0A1D5P1N6|A0A1D5P1N6_CHICK	1557.5	5669.66	5578.17	8202.66	11785	5539.82	7101.07	9470.97	7785.07	4608.63	7526.53	4764.67	8855.12	7848.46	8640.69	5578.17	8202.66	7785.07	4764.67	8640.69	NA	0.799171	0.689509	0.644416	0.848308	1.05562	0.74025	0.408722	0.631355	0	0	0	0	0	0.0782935	0.0525675	0.24583	0.0821596	1.10627	1.27928
tr|F1NGJ3|F1NGJ3_CHICK	F1NGJ3	GBF1	Golgi brefeldin A resistant guanine nucleotide exchange factor 1 OS=Gallus gallus OX=9031 GN=GBF1 PE=4 SV=2	1303	35.08	ADNDTGAQSDSEVSSSYHPSDMSLDR	[11] Phospho (ST)	TGAQSDS*EVSSSY	tr|F1NGJ3|F1NGJ3_CHICK	9428.57	50806.2	15124.6	63628.9	103437	15607.9	78195.5	62281.4	32257.6	28013.2	33803.4	3772.45	23502.2	39670.6	46381.9	15124.6	63628.9	62281.4	28013.2	39670.6	NA	0.932788	0.990078	1.13189	0.562691	1.02568	1.09275	-0.587834	1.31768	0	0	0	0	0	0.0788793	0.0677738	0.676042	0.155193	1.10304	1.16894
tr|E1C8N4|E1C8N4_CHICK	E1C8N4	SVIL	Supervillin OS=Gallus gallus OX=9031 GN=SVIL PE=4 SV=3	641	175.3	KGSMELFSSQPLFQPLER	[3] Phospho (ST)	SFLRKGS*MELFSS	tr|E1C8N4|E1C8N4_CHICK	50615.6	47131.6	192293	107319	97067.9	193360	116426	57219.1	286583	204332	122533	227446	91884.5	36231.4	111539	50615.6	107319	116426	204332	91884.5	NA	0.362627	0.33839	0.547503	0.630935	1.0423	0.575643	1.3784	-0.379453	0	0	0	0	0	0.0789765	0.0699124	0.0451558	0.815708	1.1025	1.15545
tr|A0A1D5P2E5|A0A1D5P2E5_CHICK	A0A1D5P2E5	SNCAIP	Synuclein alpha interacting protein OS=Gallus gallus OX=9031 GN=SNCAIP PE=4 SV=1	560	15.49	SLPTSTSSPSSPASGKPQWKPTEADELSPPK	[10] Phospho (ST)	TSTSSPS*SPASGK	tr|A0A1D5P2E5|A0A1D5P2E5_CHICK	21978	2796.16	3113.87	19132.9	9010.08	9694.29	19529.2	7981.09	5755.9	4989.06	6903.78	24760.5	4050.09	16210.6	11792.7	3113.87	9694.29	7981.09	6903.78	11792.7	NA	0.552627	0.527396	1.11968	0.873382	1.63843	0.886336	1.30394	1.92111	0	0	0	0	0	0.0792177	0.133761	0.538717	0.59294	1.10118	0.873671
tr|A0A1D5NTT4|A0A1D5NTT4_CHICK	A0A1D5NTT4	VDAC1	Uncharacterized protein OS=Gallus gallus OX=9031 GN=VDAC1 PE=4 SV=2	274	13.75	VNNSSLIGLGYTQTLKPGIK	[14] Phospho (ST)	GLGYTQT*LKPGIK	tr|A0A1D5NTT4|A0A1D5NTT4_CHICK	3377.67	4501.87	1922.21	1006.57	240.057	2127.6	2068.59	1139	1545.32	3647.54	2650.72	3344.63	2607.16	652.797	266.976	3377.67	1006.57	1545.32	3344.63	652.797	NA	1.13435	0.502637	0.508398	1.03347	-1.74659	-0.707378	0.110895	-2.78582	0	0	0	0	0	0.0795983	0.0669682	0.906478	0.0348152	1.0991	1.17413
tr|A0A1D5P4C7|A0A1D5P4C7_CHICK	A0A1D5P4C7	LOC107053190	Dihydropyrimidinase like 5 OS=Gallus gallus OX=9031 GN=LOC107053190 PE=4 SV=2	515	35.59	ETGTPLADTPTRPATR	[15] Phospho (ST)	TPTRPAT*RHGGMR	tr|A0A1D5P4C7|A0A1D5P4C7_CHICK	125275	43263.6	12767.9	114054	103514	50783.2	76349.2	168673	40156.7	51884	47430.8	17454	170782	92517.5	41482.2	43263.6	103514	76349.2	47430.8	92517.5	NA	0.63201	0.675481	0.511916	0.421202	1.2586	1.65311	0.13267	1.09657	0	0	0	0	0	0.0807177	0.191426	0.623972	0.0315498	1.09303	0.717999
tr|F6U2E7|F6U2E7_CHICK	F6U2E7	NFIA	Nuclear factor 1 OS=Gallus gallus OX=9031 GN=NFIA PE=3 SV=1	319	14.6	SPGSGSQSSGWHEVEPGMPSPTALK	[20] Phospho (ST)	VEPGMPS*PTALKK	tr|F6U2E7|F6U2E7_CHICK	4962.65	10232.4	1074.78	9965.94	10151.8	5446.9	16360.2	6113.89	5506.55	9442.32	20933.4	2870.77	6088.8	10323.9	5891.19	4962.65	9965.94	6113.89	9442.32	6088.8	NA	0.788863	0.757497	0.185184	0.980237	1.00589	1.72101	1.03266	0.295047	0	0	0	0	0	0.0811955	0.17754	0.010248	0.198493	1.09047	0.750704
tr|A0A1D5PHT9|A0A1D5PHT9_CHICK	A0A1D5PHT9	GAPVD1	Uncharacterized protein OS=Gallus gallus OX=9031 GN=GAPVD1 PE=4 SV=2	466	27.46	SSSLEMTPYNTPQLSPATTPANKK	[15] Phospho (ST)	YNTPQLS*PATTPA	tr|A0A1D5PHT9|A0A1D5PHT9_CHICK	2149.5	4570.21	28650.2	14239.1	13063	24766.3	21443.9	7732.05	39022.1	15231.8	11565.5	35093.9	5810.51	6398.26	35663.5	4570.21	14239.1	21443.9	15231.8	6398.26	NA	0.848079	1.12378	0.851472	0.449314	1.51515	0.75859	1.33949	0.485418	0	0	0	0	0	0.0812397	0.0824814	0.0546994	0.0818172	1.09023	1.08364
tr|A0A3Q2U0K2|A0A3Q2U0K2_CHICK	A0A3Q2U0K2	AHCTF1	Uncharacterized protein OS=Gallus gallus OX=9031 GN=AHCTF1 PE=4 SV=1	528	12.77	CLVAGLLSPR	[8] Phospho (ST)	LVAGLLS*PRLVDV	tr|A0A3Q2U0K2|A0A3Q2U0K2_CHICK	599.22	65.7634	11774.1	2240.06	454.702	9291.17	1792.8	233.571	10655.8	255.403	1997.93	11187.3	1048.79	2060.04	8887.34	599.22	2240.06	1792.8	1997.93	2060.04	NA	0.803185	0.561782	1.61964	1.5403	1.90238	1.58105	-0.073756	0.807574	0	0	0	0	0	0.0818771	0.0821412	0.414463	0.212991	1.08684	1.08544
tr|A0A1D5PFY6|A0A1D5PFY6_CHICK	A0A1D5PFY6	LARP1	La ribonucleoprotein domain family member 1 OS=Gallus gallus OX=9031 GN=LARP1 PE=4 SV=2	1002	16.12	RYPSQSSSK	[7] Phospho (ST)	RYPSQSS*SKTVSQ	tr|A0A1D5PFY6|A0A1D5PFY6_CHICK	202.306	961.339	1647.93	1170.71	2447.93	1473.66	1498.88	2309.09	1454.96	1007.88	2146.11	1243.85	2399.64	2174.21	2006.61	961.339	1473.66	1498.88	1243.85	2174.21	NA	0.809178	0.957987	0.807576	1.14735	1.34845	1.26421	1.15861	1.17737	0	0	0	0	0	0.0820064	0.107281	0.157749	0.0889725	1.08615	0.969475
tr|A0A3Q3A989|A0A3Q3A989_CHICK	A0A3Q3A989	WDR20	WD repeat domain 20 OS=Gallus gallus OX=9031 GN=WDR20 PE=4 SV=1	494	15.82	NHSMGHISSK	[3] Phospho (ST)	DHKRNHS*MGHISS	tr|A0A3Q3A989|A0A3Q3A989_CHICK	2044.9	4746.86	2983.72	9166.17	11711.5	2667.59	265.785	12045.3	3439.21	4719.45	3428.96	1521.73	172.637	3706.24	4523.06	2983.72	9166.17	3439.21	3428.96	3706.24	NA	0.687967	0.948893	0.832538	0.901887	1.30288	0.204964	-0.469202	-0.357016	0	0	0	0	0	0.0825651	0.635324	0.886037	0.304945	1.0832	0.197005
tr|A0A1D5PF65|A0A1D5PF65_CHICK	A0A1D5PF65	MARK1	Non-specific serine/threonine protein kinase OS=Gallus gallus OX=9031 GN=MARK1 PE=4 SV=2	469	11.37	KLSSTTVGSKGEMAASPLVGPER	[9] Phospho (ST)	SSTTVGS*KGEMAA	tr|A0A1D5PF65|A0A1D5PF65_CHICK	8642.05	8292.53	12196.4	4068.78	8827.55	3237.87	5498.89	12388.8	4166.15	8803.42	6373.15	9727.86	10301.9	6100.05	7917.03	8642.05	4068.78	5498.89	8803.42	7917.03	NA	0.691278	0.726584	0.158772	0.339636	-1.08678	-0.652233	-0.326263	-0.442991	0	0	0	0	0	0.0836048	0.316771	0.408512	0.378662	1.07777	0.499254
tr|F1NKZ2|F1NKZ2_CHICK	F1NKZ2	MAP7D2	MAP7 domain containing 2 OS=Gallus gallus OX=9031 GN=MAP7D2 PE=4 SV=5	277	25.96	STTPGSSSGMGSPLR	[3] Phospho (ST)	KEKRSTT*PGSSSG	tr|F1NKZ2|F1NKZ2_CHICK	192.87	446.367	598.226	1874.18	2410.77	421.517	2426.49	2633.35	922.904	478.884	866.343	335.56	368.724	1500.04	725.686	446.367	1874.18	2426.49	478.884	725.686	NA	0.854657	0.832999	0.596408	0.50669	2.43319	2.56059	0.956707	0.934914	0	0	0	0	0	0.0839113	0.0226097	0.404394	0.0561283	1.07618	1.6457
tr|A0A1D5NUN8|A0A1D5NUN8_CHICK	A0A1D5NUN8	MAPT	Microtubule-associated protein OS=Gallus gallus OX=9031 GN=MAPT PE=4 SV=2	101	18.99	IDSKDKEGAETDEK	[3] Phospho (ST)	AQARIDS*KDKEGA	tr|A0A1D5NUN8|A0A1D5NUN8_CHICK	5365.43	324.602	828.959	11331.4	1738.58	788.589	1050.09	16486.4	1138.21	4117.46	5217.48	585.891	125.629	18625.6	661.066	828.959	1738.58	1138.21	4117.46	661.066	NA	0.813495	1.65455	1.51379	1.69552	1.07857	0.4574	-0.381938	-0.326507	0	0	0	0	0	0.0853834	0.483527	0.377925	0.989547	1.06863	0.31558
tr|F1NB10|F1NB10_CHICK	F1NB10	GPS1	PCI domain-containing protein OS=Gallus gallus OX=9031 GN=GPS1 PE=4 SV=1	464	20.32	NQIHVKSPPREGSQGELTPANSQSR	[7] Phospho (ST)	NQIHVKS*PPREGS	tr|F1NB10|F1NB10_CHICK	2410.91	7037.98	5698.28	770.886	1908.71	6864.29	953.466	2670.98	10770.1	1906.44	2621.44	11043.5	3701.89	2423.77	7343.96	5698.28	1908.71	2670.98	2621.44	3701.89	NA	0.877923	0.976577	0.784111	0.595221	-1.64499	-1.33832	-0.338696	0.366031	0	0	0	0	0	0.0862701	0.343531	0.636977	0.746303	1.06414	0.464034
sp|E1C2Q8|AMER2_CHICK	E1C2Q8	AMER2	APC membrane recruitment protein 2 OS=Gallus gallus OX=9031 GN=AMER2 PE=3 SV=1	36	18.35	RKSGGTMPSIFGVR	[6] Phospho (ST)	RRKSGGT*MPSIFG	sp|E1C2Q8|AMER2_CHICK	657.87	453.297	3056.25	647.194	215.517	311.431	2775.54	132.196	6898.65	532.869	3363.41	1458.09	211.568	131.775	8380.55	657.87	311.431	2775.54	1458.09	211.568	NA	0.850641	0.870444	1.34922	1.25788	-1.07265	1.17455	-0.304023	-1.63668	0	0	0	0	0	0.0866517	0.585149	0.591923	0.456392	1.06222	0.232734
tr|E1C695|E1C695_CHICK	E1C695	ZBTB21	Zinc finger and BTB domain containing 21 OS=Gallus gallus OX=9031 GN=ZBTB21 PE=4 SV=2	347	10.22	SLSMDSQVPIYSPSVDLKPSQVSSSSSSGTTDSQK	[6] Phospho (ST)	RSLSMDS*QVPIYS	tr|E1C695|E1C695_CHICK	12369	5189.15	2039.84	1409.43	5606.65	847.397	1506.24	9798.63	521.61	3993.76	2001.59	3116.48	7932.36	4063.05	2706.38	5189.15	1409.43	1506.24	3116.48	4063.05	NA	0.921561	1.30222	0.909828	0.394594	-1.26734	-1.96741	-1.37436	-0.352936	0	0	0	0	0	0.0868394	0.17807	0.213452	0.548129	1.06128	0.749408
tr|A0A3Q2TUN4|A0A3Q2TUN4_CHICK	A0A3Q2TUN4	NAV3	Calponin-homology (CH) domain-containing protein OS=Gallus gallus OX=9031 GN=NAV3 PE=4 SV=1	1659	18.05	QHSSESVSSINSATSHSSIGSGNDADSK	[15] Phospho (ST)	SINSATS*HSSIGS	tr|A0A3Q2TUN4|A0A3Q2TUN4_CHICK	1550	5323.12	7328.62	1828.56	1127.67	2701.5	836.981	1210.98	3109.49	2353.76	2475.1	3087.52	5328.45	3100.16	11159.1	5323.12	1828.56	1210.98	2475.1	5328.45	NA	0.885405	0.397704	0.775044	0.787578	-1.43978	-1.23686	-1.10479	0.606614	0	0	0	0	0	0.0870492	0.0117606	0.282655	0.403315	1.06024	1.92957
tr|F1NUT7|F1NUT7_CHICK	F1NUT7	NEFM	Neurofilament medium polypeptide OS=Gallus gallus OX=9031 GN=NEFM PE=3 SV=1	44	114.52	GSGSTVSSSYK	[2] Phospho (ST)	QSWSRGS*GSTVSS	tr|F1NUT7|F1NUT7_CHICK	7719.42	4440.61	7355.47	16708.6	4247.2	16324.3	43875.2	7850.8	18266.9	3177.55	20149.7	6658.57	17227.6	16955.2	20134.7	7355.47	16324.3	18266.9	6658.57	17227.6	NA	0.401006	0.629628	1.1546	0.276683	1.11403	1.31235	-0.143606	1.4528	0	0	0	0	0	0.0882106	0.0173163	0.750844	0.00454309	1.05448	1.76154
tr|R4GJK4|R4GJK4_CHICK	R4GJK4	SSR3	Uncharacterized protein OS=Gallus gallus OX=9031 GN=SSR3 PE=4 SV=1	107	110.88	KLSEADNR	[3] Phospho (ST)	EVTRKLS*EADNRK	tr|R4GJK4|R4GJK4_CHICK	196619	135457	68413.9	96144.4	39983.7	73237	64106.9	71883.6	57291.1	79195	84691.9	66387.5	48593.3	102863	63717.8	135457	73237	64106.9	79195	63717.8	NA	0.65267	0.455772	0.429346	0.551007	-1.03213	-0.914104	-0.677542	-0.397117	0	0	0	0	0	0.0887178	0.0517147	0.116907	0.154382	1.05199	1.28639
tr|A0A0U4VU53|A0A0U4VU53_CHICK	A0A0U4VU53	Sip1	Smad-interacting protein 1 OS=Gallus gallus OX=9031 GN=Sip1 PE=2 SV=1	225	20.9	LTSLKEHIK	[3] Phospho (ST)	GYKRLTS*LKEHIK	tr|A0A0U4VU53|A0A0U4VU53_CHICK	6703.84	4772.66	3272.38	2888.49	1553.66	3649.56	3177.01	1452.54	537.388	4255.48	3437.62	4954.6	3351.28	3212.32	933.249	4772.66	2888.49	1452.54	4255.48	3212.32	NA	0.687284	0.493629	0.506981	0.399768	-1.21467	-1.71621	-0.473384	-1.00027	0	0	0	0	0	0.0892641	0.00752292	0.644541	0.0280578	1.04932	2.12361
tr|A0A3Q2U400|A0A3Q2U400_CHICK	A0A3Q2U400	TNKS1BP1	Tankyrase 1 binding protein 1 OS=Gallus gallus OX=9031 GN=TNKS1BP1 PE=4 SV=1	1088	19.74	EFSPSRPACADEYITK	[3] Phospho (ST)	TQDREFS*PSRPAC	tr|A0A3Q2U400|A0A3Q2U400_CHICK	2582.33	448.288	3384.86	10298.9	1880.84	2589.8	8712.31	1564.68	1452.04	1196.55	11658.7	2918.41	212.037	5733.2	1909.84	2582.33	2589.8	1564.68	2918.41	1909.84	NA	0.644833	0.71361	1.6062	1.60797	1.99575	1.75438	-0.213913	-0.825642	0	0	0	0	0	0.0911504	0.339248	0.425732	0.879514	1.04024	0.469483
tr|F1NYV3|F1NYV3_CHICK	F1NYV3	MAP7D1	MAP7 domain containing 1 OS=Gallus gallus OX=9031 GN=MAP7D1 PE=4 SV=4	434	10.45	SALSHERSLK	[8] Phospho (ST)	ALSHERS*LKKRQS	tr|F1NYV3|F1NYV3_CHICK	777.372	428.201	1276.48	103.874	486.691	520.618	11951.6	523.199	286.327	87.9259	204.803	1192.47	335.424	255.237	2486.5	777.372	486.691	523.199	204.803	335.424	NA	0.926718	1.5113	0.808955	0.838945	-1.29387	0.289073	-1.06405	-0.746447	0	0	0	0	0	0.0913516	0.606111	0.0947677	0.556804	1.03928	0.217448
tr|A0A3Q2TSM1|A0A3Q2TSM1_CHICK	A0A3Q2TSM1	MPDZ	Uncharacterized protein OS=Gallus gallus OX=9031 GN=MPDZ PE=4 SV=1	1605	49.95	NIHPPTAICSSNSPEPEPVK	[13] Phospho (ST)	AICSSNS*PEPEPV	tr|A0A3Q2TSM1|A0A3Q2TSM1_CHICK	39315	16092.2	88425.2	86111	37277.3	82719.8	78926.4	23800.2	85947.6	16691.5	90696.1	126145	12996.7	80746.1	102552	39315	82719.8	78926.4	90696.1	80746.1	NA	0.420877	0.348424	1.10804	1.15304	1.13112	0.564609	0.512558	0.213831	0	0	0	0	0	0.0918276	0.159458	0.49148	0.729598	1.03703	0.797355
tr|E1C8H6|E1C8H6_CHICK	E1C8H6	PTPN13	Protein tyrosine phosphatase non-receptor type 13 OS=Gallus gallus OX=9031 GN=PTPN13 PE=4 SV=3	1209	41.49	RPSSVQDNEAESSSEEPSR	[3] Phospho (ST)	TYVRRPS*SVQDNE	tr|E1C8H6|E1C8H6_CHICK	12556.3	18042.4	17078.7	5748.5	5477.48	18966.2	11467.8	8173.54	4930.71	12664	9953.52	19692	18705.6	6896.33	24133.7	17078.7	5748.5	8173.54	12664	18705.6	NA	0.686495	0.586899	0.347083	0.564814	-1.12716	-1.14236	0.0123137	0.498848	0	0	0	0	0	0.0921935	0.0584474	0.544017	0.846266	1.0353	1.23323
tr|F1P3R3|F1P3R3_CHICK	F1P3R3	MAP1A	Microtubule associated protein 1A OS=Gallus gallus OX=9031 GN=MAP1A PE=4 SV=4	1421	45.52	MVSDLTNRFPSEAVKPMDLMEQSPGVYEKSPGVTTK	[30] Phospho (ST)	PGVYEKS*PGVTTK	tr|F1P3R3|F1P3R3_CHICK	10426.8	22128.3	56998.1	30797.4	55335.4	49765.5	72513.3	40480.4	75271	38062.1	53751.9	27364.8	25972.1	30102	93634.5	22128.3	49765.5	72513.3	38062.1	30102	NA	0.518762	0.925221	0.7313	0.321294	1.32231	0.871332	1.28042	0.716126	0	0	0	0	0	0.0922576	0.0660646	0.350212	0.0393371	1.035	1.18003
tr|A0A1D5NY13|A0A1D5NY13_CHICK	A0A1D5NY13	SRCIN1	SRC kinase signaling inhibitor 1 OS=Gallus gallus OX=9031 GN=SRCIN1 PE=4 SV=2	337	15.52	RLNNMSPAPHLASGSPPPVLQSSSPSR	[24] Phospho (ST)	PVLQSSS*PSRSRM	tr|A0A1D5NY13|A0A1D5NY13_CHICK	586.958	3601.29	5122.06	8298.8	11438.1	4147.58	9062.31	5898.39	13864.2	831.188	4269.52	2095.12	3872.62	7555.59	16322.4	3601.29	8298.8	9062.31	2095.12	7555.59	NA	1.1771	1.16433	0.525746	0.592717	1.66725	1.43657	0.245557	1.67206	0	0	0	0	0	0.0931175	0.0433636	0.708752	0.0117018	1.03097	1.36287
tr|E1C4M9|E1C4M9_CHICK	E1C4M9	SLC43A2	Solute carrier family 43 member 2 OS=Gallus gallus OX=9031 GN=SLC43A2 PE=4 SV=4	271	15.08	RLSVGSSMKGPK	[6] Phospho (ST)	RRLSVGS*SMKGPK	tr|E1C4M9|E1C4M9_CHICK	1299.22	4888	7198.15	5408.48	13417.1	5939.71	10028.7	10167	4760.23	5853.28	4366.15	6283.22	4588.62	3614.03	4606.83	4888	5939.71	10028.7	5853.28	4588.62	NA	0.649865	1.07069	1.0004	1.00281	1.45676	1.05658	-0.162884	-0.435636	0	0	0	0	0	0.0930983	0.195644	0.362581	0.704633	1.03106	0.708534
tr|E1C4M9|E1C4M9_CHICK	E1C4M9	SLC43A2	Solute carrier family 43 member 2 OS=Gallus gallus OX=9031 GN=SLC43A2 PE=4 SV=4	272	15.08	RLSVGSSMKGPK	[7] Phospho (ST)	RLSVGSS*MKGPKE	tr|E1C4M9|E1C4M9_CHICK	1299.22	4888	7198.15	5408.48	13417.1	5939.71	10028.7	10167	4760.23	5853.28	4366.15	6283.22	4588.62	3614.03	4606.83	4888	5939.71	10028.7	5853.28	4588.62	NA	0.649865	1.07069	1.0004	1.00281	1.45676	1.05658	-0.162884	-0.435636	0	0	0	0	0	0.0930983	0.195644	0.362581	0.704633	1.03106	0.708534
tr|Q9DDU8|Q9DDU8_CHICK	Q9DDU8	TRA2B	Transformer-2 beta OS=Gallus gallus OX=9031 GN=TRA2B PE=2 SV=1	201	46.26	RPHTPTPGIYMGR	[4] Phospho (ST)	ITKRPHT*PTPGIY	tr|Q9DDU8|Q9DDU8_CHICK	8637.6	31729.8	174304	31344.1	25157.1	601915	34623.3	10440.2	589561	23652.5	21065.4	358100	5017.25	23247.2	284941	31729.8	31344.1	34623.3	23652.5	23247.2	NA	0.605372	0.765024	0.581169	0.57971	1.78795	1.75803	1.03875	-0.44878	0	0	0	0	0	0.0931347	0.433753	0.263858	0.671048	1.03089	0.362757
tr|A0A1L1RQ08|A0A1L1RQ08_CHICK	A0A1L1RQ08	RPL7A	60S ribosomal protein L7a OS=Gallus gallus OX=9031 GN=RPL7A PE=4 SV=1	78	26.77	QRSILYKR	[3] Phospho (ST)	RLQRQRS*ILYKRL	tr|A0A1L1RQ08|A0A1L1RQ08_CHICK	1185.74	440.537	4981.72	93.2103	54.6592	8350.33	8755.56	196.951	157.782	259.996	123.475	2922.54	135.1	1729.58	3209.03	1185.74	93.2103	196.951	259.996	1729.58	NA	1.45224	1.57586	0.543749	1.32252	-3.01073	-1.16143	-1.83505	-0.634508	0	0	0	0	0	0.0929902	0.528798	0.0121042	0.613011	1.03156	0.27671
tr|A0A1D5PJ10|A0A1D5PJ10_CHICK	A0A1D5PJ10	SRGAP3	Uncharacterized protein OS=Gallus gallus OX=9031 GN=SRGAP3 PE=4 SV=2	885	22.01	GLGPGIDTPPR	[8] Phospho (ST)	LGPGIDT*PPRAAA	tr|A0A1D5PJ10|A0A1D5PJ10_CHICK	38.3479	393.848	541.089	2294.4	2323.41	370.636	2200.91	4109.94	533.214	314.385	1004.04	591.515	3474.66	2851.23	1104.5	393.848	2294.4	2200.91	591.515	2851.23	NA	1.47918	1.31707	0.950883	1.49271	2.56053	3.38341	1.3501	2.85587	0	0	0	0	0	0.093708	0.059165	0.0727369	0.0459517	1.02822	1.22794
tr|A0A3Q2TS84|A0A3Q2TS84_CHICK	A0A3Q2TS84	MKI67	FHA domain-containing protein OS=Gallus gallus OX=9031 GN=MKI67 PE=4 SV=1	2492	51.97	EVSPAQQPASISR	[3] Phospho (ST)	QSTKEVS*PAQQPA	tr|A0A3Q2TS84|A0A3Q2TS84_CHICK	66904.2	78226.6	55853.4	9417.51	39091.9	57890.6	8224.62	39259	52517.1	125568	27923	26070.4	56251.8	64184.3	18734.3	66904.2	39091.9	39259	27923	56251.8	NA	0.806436	0.784049	0.941568	0.429852	-1.00079	-0.994636	-1.09923	-0.285438	0	0	0	0	0	0.0935657	0.0945333	0.376265	0.133627	1.02888	1.02442
tr|A0A3Q2UNX7|A0A3Q2UNX7_CHICK	A0A3Q2UNX7	LOC100858386	Mitogen-activated protein kinase OS=Gallus gallus OX=9031 GN=LOC100858386 PE=3 SV=1	446	35.56	AFLTEYVATR	[6] Phospho (Y)	KAFLTEY*VATRWY	tr|A0A3Q2UNX7|A0A3Q2UNX7_CHICK	6337.82	5877.29	7894.89	2427.1	6450.32	3590.94	4239.16	7187.11	5118.96	4391.99	5772.64	6370.24	3640.32	7201.08	6215.91	6337.82	3590.94	5118.96	5772.64	6215.91	NA	0.609884	0.384928	0.17609	0.384829	-1.13656	-0.580206	-0.309573	-0.344955	0	0	0	0	0	0.0939535	0.358139	0.313286	0.398777	1.02709	0.445948
tr|Q5F3S6|Q5F3S6_CHICK	Q5F3S6	FXR1	Uncharacterized protein OS=Gallus gallus OX=9031 GN=FXR1 PE=2 SV=1	529	21.92	SSISSVLKDPDSNPYSLLDNTESDQTVDTDASESHHSSNRR	[38] Phospho (ST)	SESHHSS*NRRRRS	tr|Q5F3S6|Q5F3S6_CHICK	17966.3	15582.8	42058.9	45528.1	31881.3	39224.5	82990	34627	78029.1	47312.7	19027.7	10140.8	35033.7	19651.4	86000.8	17966.3	39224.5	78029.1	19027.7	35033.7	NA	0.446696	0.51783	0.880932	0.244141	1.03276	1.15195	0.288148	0.963449	0	0	0	0	0	0.0943941	0.0140757	0.876844	0.0385511	1.02506	1.85153
tr|E1BUP8|E1BUP8_CHICK	E1BUP8	AHNAK2	PDZ domain-containing protein OS=Gallus gallus OX=9031 GN=AHNAK2 PE=4 SV=4	2987	13.11	SSSDKDSIQR	[3] Phospho (ST)	VVLKSSS*DKDSIQ	tr|E1BUP8|E1BUP8_CHICK	11748	7300.32	2779.11	3572.89	417.653	3487.91	480.636	5470.15	1806.06	8356.82	5584.02	3276.08	6365.86	4393.21	848.83	7300.32	3487.91	1806.06	5584.02	4393.21	NA	1.17384	0.798957	0.289085	0.324396	-1.71726	-0.621773	-0.386655	-0.883991	0	0	0	0	0	0.0956332	0.12003	0.48536	0.0210446	1.01939	0.920709
tr|H9L022|H9L022_CHICK	H9L022	SAFB	Uncharacterized protein OS=Gallus gallus OX=9031 GN=SAFB PE=4 SV=2	368	14.54	ESSASEGGDQKKSPVEEDRDTK	[2] Phospho (ST)	SPATKES*SASEGG	tr|H9L022|H9L022_CHICK	346.146	306.53	18.541	17.9874	138.099	18.2787	78933.1	52.8156	18.3555	18.2885	18.5462	18.3211	83897.6	18.4552	18.5686	306.53	18.2787	52.8156	18.3211	18.5686	NA	0.944562	1.71888	1.46475	1.72073	-1.15032	-0.0145019	-4.04683	0.00215086	0	0	0	0	0	0.0959591	0.460254	0.0461874	0.642378	1.01791	0.337002
tr|A0A1D5PV03|A0A1D5PV03_CHICK	A0A1D5PV03	MACF1	Microtubule actin crosslinking factor 1 OS=Gallus gallus OX=9031 GN=MACF1 PE=4 SV=2	1323	18.61	AFVESQQKSPMKR	[9] Phospho (ST)	VESQQKS*PMKRRR	tr|A0A1D5PV03|A0A1D5PV03_CHICK	16504.2	24530	26949.5	55765	50493.6	24404.2	73215.6	36354.2	56707.5	18910.7	63360	28327.8	45469.9	42345.2	84943.1	24530	50493.6	56707.5	28327.8	45469.9	NA	0.585348	0.582377	0.538736	0.289185	1.04155	1.07328	0.19637	1.46208	0	0	0	0	0	0.0964688	0.0286385	0.209595	0.00972743	1.01561	1.54305
tr|E1BSS0|E1BSS0_CHICK	E1BSS0	EP300	E1A binding protein p300 OS=Gallus gallus OX=9031 GN=EP300 PE=4 SV=2	1053	12.86	TEMTEGEERPTTPATQSSPAAGQSK	[15] Phospho (ST)	RPTTPAT*QSSPAA	tr|E1BSS0|E1BSS0_CHICK	18.148	18.5975	50.0874	17.9874	4104.9	199.454	1769.97	18.7891	18.3555	18.2885	18.5462	227.871	4099.38	336.417	70.8942	18.5975	199.454	18.7891	18.5462	336.417	NA	1.67492	1.69591	0.937311	1.52894	1.99354	0.0147901	0.0111226	4.17707	0	0	0	0	0	0.0967202	0.371496	0.256071	0.0576147	1.01448	0.430046
tr|Q5F3I7|Q5F3I7_CHICK	Q5F3I7	TAF5	Uncharacterized protein OS=Gallus gallus OX=9031 GN=TAF5 PE=2 SV=1	113	83.71	LLGEDLGAAALSPAGAGLPGASGGEGDASSSEALLSR	[12] Phospho (ST)	LGAAALS*PAGAGL	tr|Q5F3I7|Q5F3I7_CHICK	22000.7	49225.3	33756.2	24455.8	21560.9	13458.7	23093.5	30587.8	27278.5	35501.8	33684.7	11071.7	26191.8	24217.1	19943.9	33756.2	21560.9	27278.5	33684.7	24217.1	NA	0.617036	0.25984	0.758335	0.498846	-1.19099	-0.307389	-0.547308	-0.759204	0	0	0	0	0	0.0967906	0.299763	0.395361	0.212198	1.01417	0.523222
tr|Q9DDU8|Q9DDU8_CHICK	Q9DDU8	TRA2B	Transformer-2 beta OS=Gallus gallus OX=9031 GN=TRA2B PE=2 SV=1	203	12.74	RPHTPTPGIYMGR	[6] Phospho (ST)	KRPHTPT*PGIYMG	tr|Q9DDU8|Q9DDU8_CHICK	162.86	29.6618	282.535	70.503	775.859	8366.36	1382.13	18.8497	282.125	449.084	195.478	5863.05	7685.13	39.1453	110.067	162.86	775.859	282.125	449.084	110.067	NA	0.851023	1.31368	0.944695	1.64148	4.70912	-0.00209279	2.72033	0.400237	0	0	0	0	0	0.0968705	0.379306	0.00971044	0.373071	1.01381	0.42101
tr|R4GI80|R4GI80_CHICK	R4GI80	SYNPO	Synaptopodin OS=Gallus gallus OX=9031 GN=SYNPO PE=4 SV=3	767	92.57	SPSQPSKTPPASLYGNNPTENEAELSK	[8] Phospho (ST)	PSQPSKT*PPASLY	tr|R4GI80|R4GI80_CHICK	58525.2	40476.1	446207	130410	93844.9	407953	239391	63378.5	284974	320127	232180	493868	115075	42945.3	188899	58525.2	130410	239391	320127	115075	NA	0.43178	0.851363	0.633316	0.674066	1.15593	0.646924	2.45152	0.0854321	0	0	0	0	0	0.097992	0.301293	0.0423576	0.911819	1.00881	0.521011
tr|A0A1D5P0Q8|A0A1D5P0Q8_CHICK	A0A1D5P0Q8	SUPT3H	Uncharacterized protein OS=Gallus gallus OX=9031 GN=SUPT3H PE=4 SV=2	318	22.15	SAAACGMEAQSDAIQPSHIR	[1] Phospho (ST)	QRKRKKS*AAACGM	tr|A0A1D5P0Q8|A0A1D5P0Q8_CHICK	1700.99	2896.13	2962.18	15386.1	2413.2	7641.23	8011.92	514.35	8080.04	3097.76	8564.41	16294.3	335.058	5059.38	5430.38	2896.13	7641.23	8011.92	8564.41	5059.38	NA	1.04177	0.895096	0.549895	0.731339	1.36714	1.4477	1.56423	0.804833	0	0	0	0	0	0.0990991	0.719533	0.0134733	0.794799	1.00393	0.142949
tr|A0A1D5P2Q6|A0A1D5P2Q6_CHICK	A0A1D5P2Q6	NA	Sphingosine-1-phosphate phosphatase 1 OS=Gallus gallus OX=9031 PE=4 SV=1	231	12.67	GPVANGGSPPGGR	[8] Phospho (ST)	PVANGGS*PPGGRR	tr|A0A1D5P2Q6|A0A1D5P2Q6_CHICK	19392.4	48687.4	45396.6	22657.9	13871.2	19643.9	13423.8	16851	63900.6	35913.7	32775.4	35178.7	29582.3	15414.1	50406.6	45396.6	19643.9	16851	35178.7	29582.3	NA	0.752731	0.66398	0.593789	0.624138	-1.20851	-0.530698	-0.367885	0.151026	0	0	0	0	0	0.0999751	0.312934	0.968184	0.608719	1.00011	0.504547
tr|F1P1B9|F1P1B9_CHICK	F1P1B9	HIVEP2	Human immunodeficiency virus type I enhancer binding protein 2 OS=Gallus gallus OX=9031 GN=HIVEP2 PE=4 SV=5	2211	14.98	RDLSPRR	[4] Phospho (ST)	SVRRDLS*PRRERR	tr|F1P1B9|F1P1B9_CHICK	5127.06	2097.06	4981.08	123.918	579.248	6246.85	26766.8	1351.28	2788.12	127.691	628.038	2613.01	891142	426.681	1315.18	4981.08	579.248	2788.12	628.038	1315.18	NA	1.25382	1.24529	0.884295	1.72508	-1.85612	-0.634047	-1.73945	-1.92119	0	0	0	0	0	0.100134	0.704848	0.0489579	0.668813	0.999418	0.151905
tr|Q5F3M9|Q5F3M9_CHICK	Q5F3M9	PRKD1	Serine/threonine-protein kinase OS=Gallus gallus OX=9031 GN=PRKD1 PE=2 SV=1	228	51.48	SNSQSYIGRPIQLDK	[3] Phospho (ST)	REKRSNS*QSYIGR	tr|Q5F3M9|Q5F3M9_CHICK	23659.5	33219.7	22214.4	10467.3	13239.9	24956.7	11667.4	13853.1	17368.1	16208.1	16164.7	37550.6	27766.6	20203.4	15430.3	23659.5	13239.9	13853.1	16208.1	20203.4	NA	0.620712	0.34124	0.676493	0.368975	-1.17653	-1.01994	-0.545707	-0.525731	0	0	0	0	0	0.101011	0.0338663	0.561532	0.303691	0.99563	1.47023
tr|A0A3Q2U6P0|A0A3Q2U6P0_CHICK	A0A3Q2U6P0	MITF	BHLH domain-containing protein OS=Gallus gallus OX=9031 GN=MITF PE=4 SV=1	481	11.79	RSSVSMEDTDHAC	[3] Phospho (ST)	TSSRRSS*VSMEDT	tr|A0A3Q2U6P0|A0A3Q2U6P0_CHICK	18.148	18.5975	18.541	17.9874	60.8994	2574.12	26100.7	18.7891	19751.7	18.2885	18.5462	2848.05	18.4712	18.4552	18.5686	18.541	60.8994	19751.7	18.5462	18.4712	NA	1.65478	0.893346	1.69858	0.0128466	1.71132	10.057	0.0111226	0.00215086	0	0	0	0	0	0.101517	0.0422362	0.22401	0.978421	0.993463	1.37432
tr|A0A1D5P2N4|A0A1D5P2N4_CHICK	A0A1D5P2N4	GTPBP1	Tr-type G domain-containing protein OS=Gallus gallus OX=9031 GN=GTPBP1 PE=4 SV=1	14	17.87	SRSPAGGSPVPACMFAPEPGSPGGRPR	[8] Phospho (ST)	RSPAGGS*PVPACM	tr|A0A1D5P2N4|A0A1D5P2N4_CHICK	12730.5	2045.52	21274.2	3130.67	2307.83	10405	4956.13	1086.83	7854.53	3920.17	14276.1	30331.5	2264.13	9090.66	10940.4	12730.5	3130.67	4956.13	14276.1	9090.66	NA	0.733765	0.205533	1.23023	1.38545	-1.03183	-1.36101	0.511711	-0.959441	0	0	0	0	0	0.102469	0.0059781	0.59327	0.691486	0.989406	2.22344
sp|P23614|BASP1_CHICK	P23614	BASP1	Brain acid soluble protein 1 homolog OS=Gallus gallus OX=9031 GN=BASP1 PE=2 SV=4	144	17.9	TSEPSSDAKASQPSEATAPSK	[11] Phospho (ST)	SSDAKAS*QPSEAT	sp|P23614|BASP1_CHICK	89772.5	80669.9	20189	30480.8	26427.7	24934.3	25551.9	27913	13526.8	61806.5	42438.8	29909.3	75685.6	36264	12256.9	80669.9	26427.7	25551.9	42438.8	36264	NA	0.820902	0.477602	0.568838	0.312788	-1.55837	-1.53109	-0.538515	-0.719978	0	0	0	0	0	0.102219	0.0158968	0.480601	0.0619205	0.99047	1.79869
tr|A0A3Q2TW91|A0A3Q2TW91_CHICK	A0A3Q2TW91	DOCK4	Dedicator of cytokinesis 4 OS=Gallus gallus OX=9031 GN=DOCK4 PE=3 SV=1	1726	10.45	ENSCLSPR	[6] Phospho (ST)	RENSCLS*PRERPC	tr|A0A3Q2TW91|A0A3Q2TW91_CHICK	316.69	89.8263	9243.93	3518.07	337.796	6480.72	1720.9	273.421	5147.97	1348.8	1745.65	15345.3	478.042	2118.8	4420.78	316.69	3518.07	1720.9	1745.65	2118.8	NA	1.03063	0.809775	1.13593	1.53132	1.91094	1.60591	2.09054	0.594064	0	0	0	0	0	0.102195	0.205704	0.0332171	0.331901	0.99057	0.686757
tr|A0A3Q2TVR4|A0A3Q2TVR4_CHICK	A0A3Q2TVR4	NA	DOP1 leucine zipper like protein B OS=Gallus gallus OX=9031 PE=4 SV=1	1041	20.86	ESGVSESNSEENLPLSQFTAVDR	[9] Phospho (ST)	GVSESNS*EENLPL	tr|A0A3Q2TVR4|A0A3Q2TVR4_CHICK	1686.07	3119.51	3458	4092.7	2732.89	8446.86	3456.48	1677.23	11056.1	5702.17	4918.33	7612.88	1702.7	1838.54	4446.12	3119.51	4092.7	3456.48	5702.17	1838.54	NA	0.469935	0.691779	0.384121	0.364666	1.27939	1.03564	1.13851	0.0141581	0	0	0	0	0	0.102514	0.348772	0.0193905	0.69852	0.989218	0.457458
tr|A0A1D5NZD4|A0A1D5NZD4_CHICK	A0A1D5NZD4	NAV1	Neuron navigator 1 OS=Gallus gallus OX=9031 GN=NAV1 PE=4 SV=2	1015	10.52	QNSSDSISSLNSITSHSSISSSK	[4] Phospho (ST)	IKRQNSS*DSISSL	tr|A0A1D5NZD4|A0A1D5NZD4_CHICK	1914.97	4377.11	513.769	1801.91	9325.53	6748.56	6915.66	7971.8	5430.92	2943.75	1454.33	2877.93	20924.1	5529.02	2894.88	1914.97	6748.56	6915.66	2877.93	5529.02	NA	1.24455	0.86649	1.10865	0.814449	1.09121	1.85254	0.620332	2.49431	0	0	0	0	0	0.102997	0.0193248	0.582967	0.0423219	0.987176	1.71389
tr|A0A1D5NU15|A0A1D5NU15_CHICK	A0A1D5NU15	MAGI1	Membrane associated guanylate kinase, WW and PDZ domain containing 1 OS=Gallus gallus OX=9031 GN=MAGI1 PE=4 SV=2	605	35.95	EARPSSPAEVSSNGPHGYPNDTVSLASSIATQPELITVHIVK	[18] Phospho (Y)	SNGPHGY*PNDTVS	tr|A0A1D5NU15|A0A1D5NU15_CHICK	17970.6	133120	75169.9	107092	279959	65901.6	230610	277811	257965	119354	106494	26201.5	95316.1	48088.9	122251	75169.9	107092	257965	106494	95316.1	NA	0.890119	0.957081	1.3518	1.05641	1.07249	1.77895	-0.32195	0.701613	0	0	0	0	0	0.104467	0.0183994	0.76018	0.551054	0.98102	1.7352
tr|A0A1D5NTV3|A0A1D5NTV3_CHICK	A0A1D5NTV3	ACACA	Uncharacterized protein OS=Gallus gallus OX=9031 GN=ACACA PE=4 SV=1	50	50.6	SLSPVSVCSDSLSDLGLPSAQDGLANHMR	[3] Phospho (ST)	EKERSLS*PVSVCS	tr|A0A1D5NTV3|A0A1D5NTV3_CHICK	2639.45	3371.15	4729.73	30840.6	12193.1	3326.56	32743.8	4178.95	14183.8	13211.5	25190	2445.33	6244.53	12753.3	11804.6	3371.15	12193.1	14183.8	13211.5	11804.6	NA	1.0663	1.08212	0.814082	0.271869	1.85475	1.58441	2.32348	1.31952	0	0	0	0	0	0.104361	0.055721	0.172309	0.00441523	0.981461	1.25398
tr|A0A1D5P1L7|A0A1D5P1L7_CHICK	A0A1D5P1L7	GABBR2	Gamma-aminobutyric acid type B receptor subunit 2 OS=Gallus gallus OX=9031 GN=GABBR2 PE=3 SV=1	771	48.82	KEDSKTSTSVTSVNQASTSR	[9] Phospho (ST)	DSKTSTS*VTSVNQ	tr|A0A1D5P1L7|A0A1D5P1L7_CHICK	18.148	18.5975	208.706	383.618	580.783	86.4141	4436.28	18.7891	4830.03	47.0037	18.5462	18.3211	18.4712	18.5371	18.5686	18.5975	383.618	4436.28	18.5462	18.5371	NA	0.892946	1.50352	1.03392	0.756287	4.40178	4.53249	-0.00398236	-0.00468984	0	0	0	0	0	0.104515	0.0571663	0.527402	0.257509	0.980823	1.24286
tr|E1BSR5|E1BSR5_CHICK	E1BSR5	NA	PWI domain-containing protein OS=Gallus gallus OX=9031 PE=4 SV=3	189	64.88	LGACNSPNQPNAVKR	[6] Phospho (ST)	KLGACNS*PNQPNA	tr|E1BSR5|E1BSR5_CHICK	29648.4	6528.96	147713	66794.4	13343.4	136350	133190	12037.3	157803	6832.97	44611.1	154236	8831.77	79878.3	165439	29648.4	66794.4	133190	44611.1	79878.3	NA	0.410987	0.727433	1.33212	1.46501	1.0312	0.882589	0.0623475	0.163503	0	0	0	0	0	0.10422	0.085582	0.823912	0.591205	0.982049	1.06762
tr|A0A1D5NW24|A0A1D5NW24_CHICK	A0A1D5NW24	GTF3C3	Uncharacterized protein OS=Gallus gallus OX=9031 GN=GTF3C3 PE=4 SV=1	44	22.62	EKDSENASAEENTDDTDAPSSSR	[13] Phospho (ST)	ASAEENT*DDTDAP	tr|A0A1D5NW24|A0A1D5NW24_CHICK	3228.74	7729.95	22.9065	3984.86	17813.6	3070.17	132.5	15762.7	5103.65	3026.49	3203.22	19.8642	3456.47	8240.75	3907.66	3228.74	3984.86	5103.65	3026.49	3907.66	NA	1.66526	1.70807	0.383772	1.69991	1.20445	1.02798	-0.205585	0.098331	0	0	0	0	0	0.105381	0.600467	0.204282	0.231703	0.977239	0.221511
tr|A0A1D5PC14|A0A1D5PC14_CHICK	A0A1D5PC14	ARHGAP39L	Rho GTPase activating protein 39 OS=Gallus gallus OX=9031 GN=ARHGAP39L PE=4 SV=3	284	33.99	RAELAGSCSPLLGR	[9] Phospho (ST)	ELAGSCS*PLLGRG	tr|A0A1D5PC14|A0A1D5PC14_CHICK	447.359	103.201	7633.66	3262.33	456.009	4970.21	2394.44	551.014	3728.27	18.3997	1526.47	6819.31	124.514	1913.13	5573.44	447.359	3262.33	2394.44	1526.47	1913.13	NA	0.808274	0.752531	1.57976	1.59839	2.1436	2.41663	-0.16275	-0.453806	0	0	0	0	0	0.108154	0.195057	0.872525	0.661148	0.965957	0.709838
tr|A0A1D5PWM2|A0A1D5PWM2_CHICK	A0A1D5PWM2	PDZD2	PDZ domain containing 2 OS=Gallus gallus OX=9031 GN=PDZD2 PE=4 SV=2	655	19.87	LRSPSLTPCATPTLLSR	[3] Phospho (ST)	VRTRLRS*PSLTPC	tr|A0A1D5PWM2|A0A1D5PWM2_CHICK	865.867	204.893	14816.9	2500.58	417.837	13067	1324.57	168.509	15470.3	317.998	1620.38	20635.4	78.7358	975.682	15478.7	865.867	2500.58	1324.57	1620.38	975.682	NA	0.520033	0.319576	1.26913	1.25543	1.02807	0.0622496	0.477875	0.0630397	0	0	0	0	0	0.108505	0.66107	0.504186	0.771509	0.96455	0.179752
tr|Q5ZLW7|Q5ZLW7_CHICK	Q5ZLW7	LUC7L2	Uncharacterized protein OS=Gallus gallus OX=9031 GN=LUC7L2 PE=2 SV=1	18	29.02	AMLDQLMGTSR	[10] Phospho (ST)	DQLMGTS*RDGDTT	tr|Q5ZLW7|Q5ZLW7_CHICK	113.801	643.507	377.94	2390.28	3702.85	216.09	4493.98	2304.47	166.272	726.174	1165.76	2183.41	922.66	1546.68	896.412	377.94	2390.28	2304.47	1165.76	922.66	NA	1.16592	1.49587	0.533071	0.76903	2.52461	1.84041	2.53035	1.26514	0	0	0	0	0	0.109818	0.201428	0.0113537	0.0187712	0.959327	0.695881
tr|A0A1D5PD53|A0A1D5PD53_CHICK	A0A1D5PD53	MIA2	Uncharacterized protein OS=Gallus gallus OX=9031 GN=MIA2 PE=4 SV=1	795	30.93	TYNMQSFEK	[6] Phospho (ST)	RTYNMQS*FEKIDG	tr|A0A1D5PD53|A0A1D5PD53_CHICK	1293.45	4208.13	1088.49	15114.4	11383.2	836.438	15728.2	9415.42	3431.81	3388.42	5546.78	127.115	5575.61	6311.14	4050.13	1293.45	11383.2	9415.42	3388.42	5575.61	NA	1.15277	0.937365	0.926202	0.466544	1.43565	1.65664	0.398472	1.89564	0	0	0	0	0	0.111835	0.0168681	0.676026	0.0198684	0.951423	1.77294
tr|A0A1D5NTV3|A0A1D5NTV3_CHICK	A0A1D5NTV3	ACACA	Uncharacterized protein OS=Gallus gallus OX=9031 GN=ACACA PE=4 SV=1	80	36.26	PSMSGLHLVK	[4] Phospho (ST)	HMRPSMS*GLHLVK	tr|A0A1D5NTV3|A0A1D5NTV3_CHICK	4638.33	6280.79	2435.64	17553.1	15309.1	1955.3	11095.1	12177.7	1810.25	12667	7688.97	2281.63	8537.79	10718.9	2658.35	4638.33	15309.1	11095.1	7688.97	8537.79	NA	0.63766	0.503618	0.590975	0.258397	1.28537	0.955219	0.291844	0.771137	0	0	0	0	0	0.111571	0.223335	0.235424	0.0853087	0.952448	0.651044
tr|A0A3Q2U2T5|A0A3Q2U2T5_CHICK	A0A3Q2U2T5	CLASP2	Uncharacterized protein OS=Gallus gallus OX=9031 GN=CLASP2 PE=4 SV=1	793	25.98	VLNTGSDVEEAVADALKKPVRR	[6] Phospho (ST)	RVLNTGS*DVEEAV	tr|A0A3Q2U2T5|A0A3Q2U2T5_CHICK	357.435	1213.18	7012.67	425.79	182.382	3241.45	129.674	705.01	7642.76	366.215	459.648	901.967	352.102	1195.19	6596.88	1213.18	425.79	705.01	459.648	1195.19	NA	0.888456	0.550313	0.905223	0.0264307	-1.11332	-0.783073	-1.40019	-0.0216888	0	0	0	0	0	0.11186	0.134494	0.0861559	0.830792	0.951325	0.871298
tr|A0A3Q2U858|A0A3Q2U858_CHICK	A0A3Q2U858	AKAP2	AKAP2_C domain-containing protein OS=Gallus gallus OX=9031 GN=AKAP2 PE=4 SV=1	911	52.02	SASASSPPEELDSGLDDLSVR	[3] Phospho (ST)	QLPKSAS*ASSPPE	tr|A0A3Q2U858|A0A3Q2U858_CHICK	4199.42	591.887	1007.5	1995.73	7815.32	12767.6	4541.05	3018.67	8094.7	3142.1	10354.8	15764.5	2537.7	4308.4	4892.55	1007.5	7815.32	4541.05	10354.8	4308.4	NA	0.819729	0.736627	0.812789	0.795689	3.66363	2.35052	3.96782	2.2798	0	0	0	0	0	0.112387	0.0442449	0.0709862	0.154731	0.949284	1.35414
tr|A0A3Q2UNF7|A0A3Q2UNF7_CHICK	A0A3Q2UNF7	POM121C	Uncharacterized protein OS=Gallus gallus OX=9031 GN=POM121C PE=4 SV=1	132	16.45	KRGSLSPPSASGSSGKR	[4] Phospho (ST)	VRRKRGS*LSPPSA	tr|A0A3Q2UNF7|A0A3Q2UNF7_CHICK	8721.43	11643.4	5134.61	3518.2	13819.5	2067.64	5293.89	10182.4	3418.79	3901.3	3962.27	278.08	12330.2	9021.26	8197.47	8721.43	3518.2	5293.89	3901.3	9021.26	NA	0.681231	0.196406	0.724424	0.341961	-1.30973	-0.586767	-1.55511	0.499556	0	0	0	0	0	0.11303	0.101134	0.0288942	0.426358	0.946807	0.995103
sp|P83038|HDAC4_CHICK	P83038	HDAC4	Histone deacetylase 4 OS=Gallus gallus OX=9031 GN=HDAC4 PE=2 SV=1	209	28.92	TQHSSLDQSSPPQSGVSGTYNHPVLGMYDSK	[5] Phospho (ST)	GKTQHSS*LDQSSP	sp|P83038|HDAC4_CHICK	8580.47	13757.4	39759.3	64665	41096.5	28598.1	118382	27575.2	87936.9	16105.7	21517.8	21693.1	21484.9	18161	92618.5	13757.4	41096.5	87936.9	21517.8	21484.9	NA	0.926334	1.12407	0.523864	0.311584	1.57881	1.14517	0.645327	1.22001	0	0	0	0	0	0.113804	0.0377808	0.639674	0.0285877	0.943842	1.42273
tr|A0A1D5PCQ0|A0A1D5PCQ0_CHICK	A0A1D5PCQ0	APBA1	Amyloid beta precursor protein binding family A member 1 OS=Gallus gallus OX=9031 GN=APBA1 PE=4 SV=2	355	35.34	SPYTPDEPKEPIWVMR	[4] Phospho (ST)	TIRSPYT*PDEPKE	tr|A0A1D5PCQ0|A0A1D5PCQ0_CHICK	1669.99	3461.02	6541.65	8852.93	9333.7	4931.44	10116	3089.51	15761.4	3029.65	7187.27	4051.95	3554.33	7493.11	16988	3461.02	8852.93	10116	4051.95	7493.11	NA	0.782123	0.850913	0.516647	0.113456	1.43125	1.26867	0.859313	1.11437	0	0	0	0	0	0.113892	0.1016	0.412078	0.00485706	0.943505	0.993107
tr|Q9YHW6|Q9YHW6_CHICK	Q9YHW6	ER81	Ets domain protein OS=Gallus gallus OX=9031 GN=ER81 PE=2 SV=1	97	59.68	EPHSPCSELGSACSQEQPFK	[7] Phospho (ST)	EPHSPCS*ELGSAC	tr|Q9YHW6|Q9YHW6_CHICK	4641.94	4617.66	10446	10458.7	3753.76	49031.3	6810.53	3495.02	65185	4682.9	3514.45	25790.2	2907.7	5998.83	63731.1	4641.94	10458.7	6810.53	4682.9	5998.83	NA	0.758455	1.0569	0.653137	1.11589	1.1719	0.553039	0.0126739	0.377517	0	0	0	0	0	0.113773	0.225838	0.506544	0.352892	0.94396	0.646203
tr|E1BVA1|E1BVA1_CHICK	E1BVA1	EPS8	Epidermal growth factor receptor pathway substrate 8 OS=Gallus gallus OX=9031 GN=EPS8 PE=4 SV=4	594	23.38	QPDPVPATPSPPPMPAPVPAAVPLPPSTPAPIPVPVPK	[10] Phospho (ST)	PVPATPS*PPPMPA	tr|E1BVA1|E1BVA1_CHICK	16614.2	15018.1	13860.1	6158.55	5069.86	17426.9	8804.42	6178.39	9052.68	24518.6	22182.1	7485.69	14446.3	16322.8	16410.6	15018.1	6158.55	8804.42	22182.1	16322.8	NA	0.79629	0.22744	0.464296	0.153834	-1.43176	-0.916121	0.561457	0.120185	0	0	0	0	0	0.11466	0.0185103	0.856243	0.813451	0.940588	1.73259
tr|A0A1D5PF65|A0A1D5PF65_CHICK	A0A1D5PF65	MARK1	Non-specific serine/threonine protein kinase OS=Gallus gallus OX=9031 GN=MARK1 PE=4 SV=2	465	20.83	KLSSTTVGSKGEMAASPLVGPER	[5] Phospho (ST)	SRKLSST*TVGSKG	tr|A0A1D5PF65|A0A1D5PF65_CHICK	3509.68	12231	9343.73	14760	24688	7951.81	21025.4	19046.4	13248.5	8972.92	13196.9	3484.49	9167.27	13730.7	14234.8	9343.73	14760	19046.4	8972.92	13730.7	NA	0.722061	0.870244	0.833979	0.439723	1.01327	0.638977	0.109655	0.60735	0	0	0	0	0	0.115127	0.0687923	0.983047	0.092356	0.938824	1.16246
tr|E1BQZ3|E1BQZ3_CHICK	E1BQZ3	SIPA1L1	Uncharacterized protein OS=Gallus gallus OX=9031 GN=SIPA1L1 PE=4 SV=3	1489	27.54	HQSDGNEMAHPR	[3] Phospho (ST)	TRKRHQS*DGNEMA	tr|E1BQZ3|E1BQZ3_CHICK	631.879	656.725	1832.13	41.9147	34.065	4332.17	31.6045	30.2254	2570.89	138.781	637.551	1269.33	34.1987	1713.11	2413.63	656.725	41.9147	31.6045	637.551	1713.11	NA	1.60838	1.56563	0.605	0.962729	-3.91412	-4.32145	-0.529452	0.397687	0	0	0	0	0	0.116491	0.070183	0.140851	0.559378	0.933708	1.15377
tr|R4GM79|R4GM79_CHICK	R4GM79	TOP1	DNA topoisomerase I OS=Gallus gallus OX=9031 GN=TOP1 PE=3 SV=3	705	24.09	LNYLDPR	[3] Phospho (Y)	STSKLNY*LDPRIS	tr|R4GM79|R4GM79_CHICK	1854.57	8103.97	18.7444	20.5685	3563.74	18.2787	17.5947	4443.75	18.3555	7959.33	20.2291	18.3211	5073.03	18.4552	18.5686	1854.57	20.5685	18.3555	20.2291	18.5686	NA	1.01616	0.948321	1.27955	1.11357	-1.18523	-0.866849	-0.0329586	-0.0135966	0	0	0	0	0	0.116976	0.155739	0.391495	0.355503	0.931902	0.807603
tr|Q9DDU8|Q9DDU8_CHICK	Q9DDU8	TRA2B	Transformer-2 beta OS=Gallus gallus OX=9031 GN=TRA2B PE=2 SV=1	99	72.09	HSHSHSPMSTR	[6] Phospho (ST)	RHSHSHS*PMSTRR	tr|Q9DDU8|Q9DDU8_CHICK	11955.3	35451.6	18169.1	46433.6	28905.1	40141.5	21018	16947.9	29775	28625.6	32443.8	48536.3	8041.8	27502.9	22639.1	18169.1	40141.5	21018	32443.8	22639.1	NA	0.667184	0.547442	0.473608	0.340302	1.14361	0.712613	1.25966	-0.366267	0	0	0	0	0	0.117027	0.759891	0.105321	0.492608	0.931712	0.119249
tr|A0A1L1RIR0|A0A1L1RIR0_CHICK	A0A1L1RIR0	MCRS1	Microspherule protein 1 OS=Gallus gallus OX=9031 GN=MCRS1 PE=4 SV=2	153	20.03	SVSTPVAPSPVPAPSLAK	[3] Phospho (ST)	KVSKSVS*TPVAPS	tr|A0A1L1RIR0|A0A1L1RIR0_CHICK	4483.89	2185.67	2867.9	1248.8	407.364	4235.22	1611.02	1783.49	4311.66	1618.8	440.762	5163.62	405.154	1697.52	2695.29	2867.9	1248.8	1783.49	1618.8	1697.52	NA	1.11228	0.64501	1.11802	0.748456	-1.84421	-0.293369	-1.46983	-0.364645	0	0	0	0	0	0.117473	0.442203	0.230224	0.185504	0.930062	0.354379
tr|A0A1D5NU15|A0A1D5NU15_CHICK	A0A1D5NU15	MAGI1	Membrane associated guanylate kinase, WW and PDZ domain containing 1 OS=Gallus gallus OX=9031 GN=MAGI1 PE=4 SV=2	726	18.82	KDSQNSSQHSVSSHR	[7] Phospho (ST)	KDSQNSS*QHSVSS	tr|A0A1D5NU15|A0A1D5NU15_CHICK	18.148	1971.96	18.541	2894.61	4955.09	18.2787	17.5947	130.156	1751.37	18.2885	18.5462	269.301	18.4712	1494.79	2566.94	18.541	2894.61	130.156	18.5462	1494.79	NA	1.67634	1.70394	1.56499	1.69915	1.32928	-0.0446714	0.0111226	0.0254642	0	0	0	0	0	0.120081	0.703787	0.681302	0.278986	0.920525	0.152559
tr|A0A1D5P3B7|A0A1D5P3B7_CHICK	A0A1D5P3B7	ASAP3	ArfGAP with SH3 domain, ankyrin repeat and PH domain 3 OS=Gallus gallus OX=9031 GN=ASAP3 PE=4 SV=2	770	21.35	RAHSEELPPPLPLKNPTR	[4] Phospho (ST)	PPRRAHS*EELPPP	tr|A0A1D5P3B7|A0A1D5P3B7_CHICK	38027	39911.9	65306.5	16730.8	18877.1	74672.8	18250.1	21173.9	56278.5	50919	34395.2	71057.5	29606.3	22535.3	30168.2	39911.9	18877.1	21173.9	50919	29606.3	NA	0.57911	0.332329	0.21776	0.268452	-1.08018	-0.914528	0.12176	-0.824628	0	0	0	0	0	0.120528	0.0561221	0.697986	0.0394746	0.918911	1.25087
sp|E1C2Q8|AMER2_CHICK	E1C2Q8	AMER2	APC membrane recruitment protein 2 OS=Gallus gallus OX=9031 GN=AMER2 PE=3 SV=1	33	25.36	SGGTMPSIFGVR	[1] Phospho (ST)	LFKRRKS*GGTMPS	sp|E1C2Q8|AMER2_CHICK	18.148	18.5975	2194.3	955.066	793.405	630.919	4614.52	18.7891	5895.76	863.962	18.5462	1116.85	497.827	18.4552	4431.4	18.5975	793.405	4614.52	863.962	497.827	NA	0.872342	1.69484	1.65244	1.47588	5.41488	1.42592	-0.00398236	1.01401	0	0	0	0	0	0.121522	0.136721	0.344234	0.151298	0.915346	0.864165
tr|A0A1D5NY54|A0A1D5NY54_CHICK	A0A1D5NY54	NEDD4L	Uncharacterized protein OS=Gallus gallus OX=9031 GN=NEDD4L PE=4 SV=2	455	23.75	SLSSPTVTLSAPLEGMKDSPVRR	[19] Phospho (ST)	LEGMKDS*PVRRAV	tr|A0A1D5NY54|A0A1D5NY54_CHICK	19038.4	26853.8	27141.5	59379.2	55242.7	22771.8	56850.8	41851.1	38265.6	23831.5	27834.4	12566.1	38651.2	34788.4	46098.7	26853.8	55242.7	41851.1	23831.5	38651.2	NA	0.568995	0.438493	0.444587	0.219695	1.04066	0.640142	0.0517463	0.764225	0	0	0	0	0	0.121828	0.0434788	0.555443	0.0401798	0.914253	1.36172
tr|Q9I9H0|Q9I9H0_CHICK	Q9I9H0	SNCG1	Gamma-synuclein OS=Gallus gallus OX=9031 GN=SNCG1 PE=2 SV=1	9	29.71	KGFSIAK	[4] Phospho (ST)	VFKKGFS*IAKEGV	tr|Q9I9H0|Q9I9H0_CHICK	1027.3	2894.31	592.764	3961.72	6417.53	473.956	4396.45	9138.83	2183.42	2766.58	2410.92	159.215	3996.54	4023.28	1742	1027.3	3961.72	4396.45	2410.92	3996.54	NA	0.667701	0.151453	1.00296	0.460616	1.1488	1.88106	-0.263633	1.55521	0	0	0	0	0	0.122595	0.000993006	0.746676	0.0258918	0.911529	3.00305
tr|A0A1L1RP17|A0A1L1RP17_CHICK	A0A1L1RP17	MIA3	SH3 domain-containing protein OS=Gallus gallus OX=9031 GN=MIA3 PE=4 SV=2	1746	18.2	DGSFGPSPVSGGNPSPTQMMEVPSRPLSAPQR	[3] Phospho (ST)	PLSRDGS*FGPSPV	tr|A0A1L1RP17|A0A1L1RP17_CHICK	13704.3	30363.5	26392.3	39136.6	61293.9	22427.7	57189.2	61773	42100.9	30875.9	22714.4	9082.12	23934	18540.6	60438	26392.3	39136.6	57189.2	22714.4	23934	NA	0.528051	0.530252	0.902156	0.553198	1.0134	1.02464	-0.418734	0.80443	0	0	0	0	0	0.123093	0.0229767	0.68063	0.409327	0.909766	1.63871
tr|A0A1L1RP17|A0A1L1RP17_CHICK	A0A1L1RP17	MIA3	SH3 domain-containing protein OS=Gallus gallus OX=9031 GN=MIA3 PE=4 SV=2	1750	18.2	DGSFGPSPVSGGNPSPTQMMEVPSRPLSAPQR	[7] Phospho (ST)	DGSFGPS*PVSGGN	tr|A0A1L1RP17|A0A1L1RP17_CHICK	13704.3	30363.5	26392.3	39136.6	61293.9	22427.7	57189.2	61773	42100.9	30875.9	22714.4	9082.12	23934	18540.6	60438	26392.3	39136.6	57189.2	22714.4	23934	NA	0.528051	0.530252	0.902156	0.553198	1.0134	1.02464	-0.418734	0.80443	0	0	0	0	0	0.123093	0.0229767	0.68063	0.409327	0.909766	1.63871
tr|A0A3Q2U8Y3|A0A3Q2U8Y3_CHICK	A0A3Q2U8Y3	KIAA1462	Junctional cadherin 5 associated OS=Gallus gallus OX=9031 GN=KIAA1462 PE=4 SV=1	1099	32.94	EQAFEQPVSPSQGGDQNLVSKPTVCQHSEK	[9] Phospho (ST)	AFEQPVS*PSQGGD	tr|A0A3Q2U8Y3|A0A3Q2U8Y3_CHICK	1496.01	424.556	3611.52	12685.2	854.854	3031.67	13326.2	1930.39	4596.24	1374.93	17074.5	1816.18	223.212	11052.3	4294	1496.01	3031.67	4596.24	1816.18	4294	NA	1.08912	0.780275	1.6434	1.60604	1.00972	2.18487	-0.121764	0.249716	0	0	0	0	0	0.122959	0.0332275	0.368328	0.667473	0.91024	1.4785
tr|E1BR36|E1BR36_CHICK	E1BR36	ACTL6A	Actin like 6A OS=Gallus gallus OX=9031 GN=ACTL6A PE=3 SV=2	233	19.72	EAVREGSPANWK	[7] Phospho (ST)	EAVREGS*PANWKR	tr|E1BR36|E1BR36_CHICK	6361.95	8083.38	39497.2	2012.5	2116.37	55300.6	2873.77	1567.11	36948.6	1292.19	5173.98	48841.2	1689.14	6093.32	31167.3	8083.38	2116.37	2873.77	5173.98	6093.32	NA	0.973637	0.714386	0.748325	0.485466	-1.66048	-1.14653	-0.643683	-0.407729	0	0	0	0	0	0.123272	0.0711197	0.199764	0.105157	0.909137	1.14801
tr|A0A3Q2UBT4|A0A3Q2UBT4_CHICK	A0A3Q2UBT4	MLK4	Mitogen-activated protein kinase kinase kinase OS=Gallus gallus OX=9031 GN=MLK4 PE=3 SV=1	945	14.41	LPILSVTGTLHSPSLQR	[12] Phospho (ST)	VTGTLHS*PSLQRR	tr|A0A3Q2UBT4|A0A3Q2UBT4_CHICK	410.621	18.5975	18.541	822.285	878.815	18.2787	1338.73	1199.04	18.3555	18.2885	18.5462	18.3211	212.669	330.777	18.5686	18.5975	822.285	1199.04	18.3211	212.669	NA	1.57781	1.57215	0.809049	1.52803	1.00183	1.70498	-0.0172111	0.00215086	0	0	0	0	0	0.12306	0.107259	0.227526	0.409379	0.909882	0.969564
tr|F1NG97|F1NG97_CHICK	F1NG97	AMPD3	AMP deaminase OS=Gallus gallus OX=9031 GN=AMPD3 PE=3 SV=2	105	32.6	APSAIPTVSPTTPVLQSAFLPVQVPYDVPEFQR	[9] Phospho (ST)	SAIPTVS*PTTPVL	tr|F1NG97|F1NG97_CHICK	2815.84	11673.5	8113.31	4009.58	3897.77	1530.97	10377.2	13108.6	13881.7	9870.5	13682.6	1724.76	16377.1	5586.46	12991.8	8113.31	3897.77	13108.6	9870.5	12991.8	NA	1.04056	0.617665	1.03893	1.06918	-1.58251	0.774816	0.229112	0.679235	0	0	0	0	0	0.122317	0.0785647	0.942462	0.411283	0.912514	1.10477
tr|A0A140T8H1|A0A140T8H1_CHICK	A0A140T8H1	IGSF11	Uncharacterized protein OS=Gallus gallus OX=9031 GN=IGSF11 PE=4 SV=1	343	23.36	ANHATDSFTR	[7] Phospho (ST)	ANHATDS*FTRFSN	tr|A0A140T8H1|A0A140T8H1_CHICK	10086.8	12352.2	23878.6	23359.7	37563.5	19149.9	41638.2	35883.3	22135.1	19086.1	21532.6	8320.08	53593.3	24317.7	18811.4	12352.2	23359.7	35883.3	19086.1	24317.7	NA	0.556493	0.608774	0.641252	0.872646	1.21155	1.53855	0.801755	0.977243	0	0	0	0	0	0.124267	0.0772318	0.916121	0.174629	0.905646	1.1122
tr|A0A3Q2U1T6|A0A3Q2U1T6_CHICK	A0A3Q2U1T6	FAM188B	MINDY lysine 48 deubiquitinase 4 OS=Gallus gallus OX=9031 GN=FAM188B PE=4 SV=1	229	18.32	STSISSTAPLKGEK	[3] Phospho (ST)	KSKRSTS*ISSTAP	tr|A0A3Q2U1T6|A0A3Q2U1T6_CHICK	3156.98	628.857	614.531	7032.14	2595.53	484.715	2182.43	3414.1	1090.62	3361.04	1454.12	676.326	6626.15	1183.37	3039.64	628.857	2595.53	2182.43	1454.12	3039.64	NA	0.703261	0.943276	0.475848	0.574685	1.15542	0.82759	0.138233	1.06963	0	0	0	0	0	0.1249	0.218489	0.231876	0.0204668	0.903439	0.660571
tr|A0A1D5PAN9|A0A1D5PAN9_CHICK	A0A1D5PAN9	NDC1	NDC1 transmembrane nucleoporin OS=Gallus gallus OX=9031 GN=NDC1 PE=4 SV=1	538	81.78	SSLMPLKASPGSDIGSPFSSPALNCK	[2] Phospho (ST)	SSLAKSS*LMPLKA	tr|A0A1D5PAN9|A0A1D5PAN9_CHICK	12556.4	2051.63	45219.8	37353.4	4441.57	37035.8	38463.8	4144.37	61480	12372.9	41136	30055.4	4264.45	15874.6	44101.9	12556.4	37035.8	38463.8	30055.4	15874.6	NA	0.548247	0.399967	1.53466	1.35876	1.1143	1.01439	-0.0212405	-0.0361113	0	0	0	0	0	0.125639	0.02951	0.322211	0.669699	0.900875	1.53003
tr|A0A3Q3ALM7|A0A3Q3ALM7_CHICK	A0A3Q3ALM7	LOC112533501	Uncharacterized protein OS=Gallus gallus OX=9031 GN=LOC112533501 PE=4 SV=1	1086	15.75	TLSRGSLGGGVGANAVP	[6] Phospho (ST)	RTLSRGS*LGGGVG	tr|A0A3Q3ALM7|A0A3Q3ALM7_CHICK	15750.4	17749.6	35195.7	6204.6	8560.35	41509.9	6377.48	11794.5	20770.1	12574.4	9924.1	67829.7	10255.6	14300.5	24549.8	17749.6	8560.35	11794.5	12574.4	14300.5	NA	0.627929	0.241654	0.66734	0.11043	-1.05205	-0.760892	-0.32489	-0.519684	0	0	0	0	0	0.126753	0.0250543	0.8755	0.0781849	0.897042	1.60112
tr|A0A1D5PR75|A0A1D5PR75_CHICK	A0A1D5PR75	DDX51	DEAD-box helicase 51 OS=Gallus gallus OX=9031 GN=DDX51 PE=3 SV=3	255	13.53	VVLITGQK	[5] Phospho (ST)	LKVVLIT*GQKSFA	tr|A0A1D5PR75|A0A1D5PR75_CHICK	31674.4	39007.2	289706	12888.7	48443.2	112505	10226	41888.4	68181.5	34942.9	70352.6	448424	4744.77	65896.4	72381.1	39007.2	48443.2	41888.4	70352.6	65896.4	NA	0.717959	0.847286	0.238685	1.2371	-1.29721	-1.63107	0.630273	-2.00091	0	0	0	0	0	0.127206	0.0734518	0.115354	0.174434	0.895493	1.134
sp|P83038|HDAC4_CHICK	P83038	HDAC4	Histone deacetylase 4 OS=Gallus gallus OX=9031 GN=HDAC4 PE=2 SV=1	338	13.28	LVNREGSVTQLPLYTSPSLPNITLGLPATGPSSGGSAQQDAER	[7] Phospho (ST)	LVNREGS*VTQLPL	sp|P83038|HDAC4_CHICK	51.1778	1398.68	900.399	1907.98	1288.84	1815.18	723.396	829.458	13984.7	19.2003	209.103	182.23	401.081	496.559	5670.05	900.399	1815.18	829.458	182.23	496.559	NA	1.54284	0.818044	0.486988	0.818047	1.01148	3.82119	-2.3048	2.65473	0	0	0	0	0	0.12737	0.0951318	0.00334612	0.268042	0.894932	1.02167
tr|A0A1D5PB41|A0A1D5PB41_CHICK	A0A1D5PB41	ZNF407	Zinc finger protein 407 OS=Gallus gallus OX=9031 GN=ZNF407 PE=4 SV=2	1873	40.04	LKGQGATFVETASPFTAAALGEVSPVKEK	[24] Phospho (ST)	AALGEVS*PVKEKV	tr|A0A1D5PB41|A0A1D5PB41_CHICK	935.369	1251.97	13883.7	10707.8	3042.76	10306.6	14775.3	2326.56	20444.4	9979.03	6231.37	5827.85	5842.4	722.463	20668.1	1251.97	10306.6	14775.3	6231.37	5842.4	NA	1.18102	1.27997	0.958853	1.09874	1.28117	0.893998	2.31535	0.574019	0	0	0	0	0	0.128391	0.078472	0.209341	0.345145	0.891464	1.10529
tr|A0A1D5PDE6|A0A1D5PDE6_CHICK	A0A1D5PDE6	MARCKS	Myristoylated alanine-rich C-kinase substrate OS=Gallus gallus OX=9031 GN=MARCKS PE=4 SV=1	185	11.8	AAAEEASAAAAGSAEAAKEEAGDSQEAKSDEAAPEK	[7] Phospho (ST)	AAAEEAS*AAAAGS	tr|A0A1D5PDE6|A0A1D5PDE6_CHICK	4.93468e+06	6.88818e+06	2.10522e+06	2.0982e+06	2.39423e+06	2.65586e+06	1.43547e+06	2.04964e+06	1.15592e+06	4.67885e+06	3.27389e+06	3.52687e+06	3.24084e+06	2.25051e+06	1.00196e+06	4.93468e+06	2.39423e+06	1.43547e+06	3.52687e+06	2.25051e+06	NA	0.747319	0.388141	0.585215	0.339722	-1.2338	-1.74875	-0.0768019	-1.07115	0	0	0	0	0	0.129674	0.00694655	0.769212	0.0201627	0.887146	2.15823
tr|A0A3Q2U4T5|A0A3Q2U4T5_CHICK	A0A3Q2U4T5	SLC38A2	Sodium-coupled neutral amino acid transporter 2 OS=Gallus gallus OX=9031 GN=SLC38A2 PE=4 SV=1	28	22.67	FNISPDEDSSSYSSNSNDFSYPYPTKPAAMK	[20] Phospho (ST)	SNSNDFS*YPYPTK	tr|A0A3Q2U4T5|A0A3Q2U4T5_CHICK	5845.48	16497.5	12444.8	14902.2	12863.3	34655.7	18450	11176.5	44054.6	10746.4	10111.6	24186.1	10421.9	12178.9	14580.2	12444.8	14902.2	18450	10746.4	12178.9	NA	0.537795	0.632163	0.504959	0.426398	1.35013	1.65823	0.878464	0.228459	0	0	0	0	0	0.129788	0.160834	0.439532	0.561698	0.886765	0.793622
tr|A0A1D5PM46|A0A1D5PM46_CHICK	A0A1D5PM46	TSC2	TSC complex subunit 2 OS=Gallus gallus OX=9031 GN=TSC2 PE=4 SV=1	1456	27.47	AAGSGGLDGSGPTTSPRSPSGHRPR	[18] Phospho (ST)	PTTSPRS*PSGHRP	tr|A0A1D5PM46|A0A1D5PM46_CHICK	261.328	2544.65	12138.2	123.67	34.8011	13269.1	2325.09	837.913	40.1451	413.577	258.688	14898.3	24.1185	1821.93	12777.6	2544.65	123.67	837.913	413.577	1821.93	NA	1.02854	1.63929	0.796617	0.785543	-1.07937	-1.6026	0.29559	-0.482001	0	0	0	0	0	0.131789	0.383414	0.436817	0.194365	0.88012	0.416332
tr|A0A1D5NXW2|A0A1D5NXW2_CHICK	A0A1D5NXW2	CAMSAP2	Calmodulin regulated spectrin associated protein family member 2 OS=Gallus gallus OX=9031 GN=CAMSAP2 PE=3 SV=1	936	30.51	EQQAWVISPPQPSPQK	[13] Phospho (ST)	ISPPQPS*PQKQLR	tr|A0A1D5NXW2|A0A1D5NXW2_CHICK	1993.47	3083.42	9312.37	17257	9645.72	6010.27	13476.4	12822.8	15122.2	4782.59	8945.17	5202.22	4685.81	3070.97	19743.9	3083.42	9645.72	13476.4	5202.22	4685.81	NA	0.989756	0.614283	0.631513	0.397747	1.64536	2.05611	1.26251	1.08419	0	0	0	0	0	0.132191	0.0156981	0.313729	0.0909281	0.878798	1.80415
tr|A0A3Q3ABX0|A0A3Q3ABX0_CHICK	A0A3Q3ABX0	CIZ1	C2H2-type domain-containing protein OS=Gallus gallus OX=9031 GN=CIZ1 PE=4 SV=1	172	10.3	LKSVTEESALENAAGSKEELSTHVQADGTNNVK	[3] Phospho (ST)	AAKRLKS*VTEESA	tr|A0A3Q3ABX0|A0A3Q3ABX0_CHICK	47893.6	59491.4	88215.8	21047.1	21153.2	110864	31276.4	35211.6	89788.5	65251.6	50549.7	69622.6	37164.7	47330.3	42188.7	59491.4	21153.2	35211.6	65251.6	42188.7	NA	0.72793	0.305346	0.314793	0.26026	-1.18621	-0.614757	-0.234978	-0.365901	0	0	0	0	0	0.133317	0.168227	0.886752	0.0889277	0.875115	0.774104
tr|A0A1D5NU70|A0A1D5NU70_CHICK	A0A1D5NU70	FAM91A1	Family with sequence similarity 91 member A1 OS=Gallus gallus OX=9031 GN=FAM91A1 PE=4 SV=1	356	52.21	SPVQEAGSSATDTDTNSQDDPAETASVSSLNLSSGHTK	[17] Phospho (ST)	TDTDTNS*QDDPAE	tr|A0A1D5NU70|A0A1D5NU70_CHICK	11408.5	14516.8	21939	56296	29177.3	17483.1	56321.5	32497.5	17891.4	18678.4	31750.6	7196.11	22305.9	18019.6	31324.8	14516.8	29177.3	32497.5	18678.4	22305.9	NA	0.824281	0.785864	0.690014	0.240209	1.00712	1.1626	0.711255	0.51381	0	0	0	0	0	0.133606	0.129331	0.908645	0.0686716	0.874174	0.888296
tr|E1BUP8|E1BUP8_CHICK	E1BUP8	AHNAK2	PDZ domain-containing protein OS=Gallus gallus OX=9031 GN=AHNAK2 PE=4 SV=4	398	59.92	KESKPSLEADLK	[3] Phospho (ST)	DVKRKES*KPSLEA	tr|E1BUP8|E1BUP8_CHICK	220755	187062	61141.7	86131.6	68636	79250.8	96621.2	108146	67228.1	100438	96728.4	122833	169892	135875	51278.9	187062	79250.8	96621.2	100438	135875	NA	0.77427	0.494564	0.885418	0.0728053	-1.35783	-0.790543	-0.951507	-0.377835	0	0	0	0	0	0.134745	0.145797	0.531758	0.140069	0.870486	0.836252
tr|A0A3Q3AQN2|A0A3Q3AQN2_CHICK	A0A3Q3AQN2	ARHGAP24	Rho GTPase activating protein 24 OS=Gallus gallus OX=9031 GN=ARHGAP24 PE=4 SV=1	370	34.74	RTSSLKGAVTK	[4] Phospho (ST)	QARRTSS*LKGAVT	tr|A0A3Q3AQN2|A0A3Q3AQN2_CHICK	46040.6	43386.7	65923.1	21642	15139.9	82713.8	21725.9	20139.6	47582	26478	20106	69359.7	28248.1	38440.8	33896.1	46040.6	21642	21725.9	26478	33896.1	NA	0.711354	0.26519	0.448685	0.286799	-1.08907	-1.08349	-0.79811	-0.704752	0	0	0	0	0	0.14002	0.0240195	0.14105	0.0769006	0.85381	1.61944
tr|E1BTH9|E1BTH9_CHICK	E1BTH9	WASL	Uncharacterized protein OS=Gallus gallus OX=9031 GN=WASL PE=4 SV=4	430	21.4	KVEQNSRPVSCSGR	[10] Phospho (ST)	QNSRPVS*CSGRDA	tr|E1BTH9|E1BTH9_CHICK	9377.79	740.955	16243.7	147.585	221.305	26793.7	57190.4	373.091	28474.8	365.561	33042.4	27944.4	13072.7	18535.1	14514	9377.79	221.305	28474.8	27944.4	14514	NA	1.33373	1.0545	1.63435	1.51462	-1.74335	0.809806	0.782679	0.479239	0	0	0	0	0	0.140954	0.337661	0.80966	0.214595	0.850923	0.471519
tr|A0A3Q2UGC3|A0A3Q2UGC3_CHICK	A0A3Q2UGC3	SH2D3C	SH2 domain containing 3C OS=Gallus gallus OX=9031 GN=SH2D3C PE=4 SV=1	552	13.22	ASPSPSVNSYSDPDTGHYCQLHPTSPSSR	[25] Phospho (ST)	CQLHPTS*PSSRER	tr|A0A3Q2UGC3|A0A3Q2UGC3_CHICK	677.357	635.312	37570.1	11249	4919.51	15635.7	23638.8	4330.67	30854.8	149.502	9912.81	33369.5	205.623	5983.2	51492.7	677.357	11249	23638.8	9912.81	5983.2	NA	0.982078	1.28308	1.56081	1.34766	2.95298	2.76905	-0.171055	0.454784	0	0	0	0	0	0.145869	0.0798191	0.694708	0.570425	0.836036	1.09789
tr|E1C977|E1C977_CHICK	E1C977	GPBP1L1	Uncharacterized protein OS=Gallus gallus OX=9031 GN=GPBP1L1 PE=4 SV=3	300	12.57	ESPSSTTPPIEICSSR	[7] Phospho (ST)	ESPSSTT*PPIEIC	tr|E1C977|E1C977_CHICK	78.2472	375.842	294.221	1302.3	278.726	620.963	4157.35	311.573	571.296	537.607	624.125	687.532	250.453	3571.53	2478.36	294.221	620.963	571.296	624.125	2478.36	NA	1.35606	1.60356	0.782034	0.478585	1.07761	0.957338	1.22453	3.07441	0	0	0	0	0	0.146765	0.167309	0.0299667	0.00340955	0.833379	0.776482
tr|A0A3Q2UGH5|A0A3Q2UGH5_CHICK	A0A3Q2UGH5	WWC2	WW and C2 domain containing 2 OS=Gallus gallus OX=9031 GN=WWC2 PE=4 SV=1	956	16.84	SQTFSPGER	[3] Phospho (ST)	MIVRSQT*FSPGER	tr|A0A3Q2UGH5|A0A3Q2UGH5_CHICK	5195.06	4048.21	5167.58	908.27	424.687	10719	550.467	2587.9	2039.28	3774.81	644.45	9549.77	2448.19	1957.73	2105.95	5167.58	908.27	2039.28	3774.81	2105.95	NA	1.424	0.702608	0.943097	0.089896	-2.51595	-1.34143	-0.460734	-1.08543	0	0	0	0	0	0.148358	0.0366974	0.377882	0.00533194	0.828688	1.43537
tr|A0A1D5NXC8|A0A1D5NXC8_CHICK	A0A1D5NXC8	RIMS2	Regulating synaptic membrane exocytosis 2 OS=Gallus gallus OX=9031 GN=RIMS2 PE=4 SV=2	420	28.32	NDSLSSDQSESVRPPPPKPHK	[3] Phospho (ST)	TMLRNDS*LSSDQS	tr|A0A1D5NXC8|A0A1D5NXC8_CHICK	18828.4	22070.8	55178.9	66458.6	68689.7	36808.4	77110.5	58014	40156	34480.1	19619.5	31767.8	31268.7	43896.2	49320	22070.8	66458.6	58014	31767.8	43896.2	NA	0.634714	0.679775	0.594841	0.371077	1.63795	1.39426	-0.169851	0.731809	0	0	0	0	0	0.14982	0.147597	0.94277	0.180285	0.82443	0.830922
tr|A0A3Q2U2W1|A0A3Q2U2W1_CHICK	A0A3Q2U2W1	MAPT	Microtubule-associated protein OS=Gallus gallus OX=9031 GN=MAPT PE=4 SV=1	363	27.72	DGGEDRDAAVEEAVLGTGGCRTPK	[22] Phospho (ST)	GTGGCRT*PKKKPG	tr|A0A3Q2U2W1|A0A3Q2U2W1_CHICK	18214.8	4302.35	10952.5	36433.7	16492.4	8421.46	41298.9	5611.3	14611.2	8477.15	32241.6	5500.6	9621.34	56422.2	34259.1	10952.5	16492.4	14611.2	8477.15	34259.1	NA	0.700664	0.334903	1.43496	1.1886	1.00016	0.415814	-0.993603	1.64522	0	0	0	0	0	0.150021	0.0738225	0.789008	0.213978	0.823847	1.13181
tr|A0A1D5NVM3|A0A1D5NVM3_CHICK	A0A1D5NVM3	EEPD1	Endonuclease/exonuclease/phosphatase family domain containing 1 OS=Gallus gallus OX=9031 GN=EEPD1 PE=4 SV=1	25	200.88	KFSAACNFSNILVNQER	[3] Phospho (ST)	CHSRKFS*AACNFS	tr|A0A1D5NVM3|A0A1D5NVM3_CHICK	6835.7	4143.93	101179	20549.6	9943.62	74463.1	24190	10997.7	138128	5979.81	14957.8	108242	4029.66	7797.85	93076.1	6835.7	20549.6	24190	14957.8	7797.85	NA	0.574147	0.433863	0.824107	0.593903	1.26277	1.40813	0.0973598	-0.120421	0	0	0	0	0	0.152367	0.0234576	0.304389	0.981904	0.817109	1.62972
tr|E1BT72|E1BT72_CHICK	E1BT72	NVL	Uncharacterized protein OS=Gallus gallus OX=9031 GN=NVL PE=4 SV=3	7	48.72	SGSFVDLR	[3] Phospho (ST)	MRSRSGS*FVDLRL	tr|E1BT72|E1BT72_CHICK	7701.7	5537.23	3061.21	3716.91	2763.07	3619.6	4545.32	3281.87	2597.03	3023.01	5547.14	7321.04	5283.02	4570.21	4432.88	5537.23	3619.6	3281.87	5547.14	4570.21	NA	0.55367	0.219099	0.811918	0.411371	-1.00289	-0.754644	0.00257929	-0.276904	0	0	0	0	0	0.152195	0.0717543	0.961139	0.76913	0.8176	1.14415
tr|E1BWL0|E1BWL0_CHICK	E1BWL0	KAT14	N-acetyltransferase domain-containing protein OS=Gallus gallus OX=9031 GN=KAT14 PE=4 SV=1	535	17.85	EGVSRSPVGQATYR	[6] Phospho (ST)	KEGVSRS*PVGQAT	tr|E1BWL0|E1BWL0_CHICK	6632.14	9254.88	20215.8	9662.57	1979.43	8224.01	5948.13	3018.12	12909.8	2685.93	11282.1	7505.06	6807.4	9600.7	17415.7	9254.88	8224.01	5948.13	7505.06	9600.7	NA	0.965969	0.460586	0.721753	0.101054	-1.29757	-0.647017	-1.30405	0.037629	0	0	0	0	0	0.152311	0.0881675	0.139607	0.846909	0.81727	1.05469
tr|A0A1D5NYB5|A0A1D5NYB5_CHICK	A0A1D5NYB5	ANKLE2	Ankyrin repeat and LEM domain containing 2 OS=Gallus gallus OX=9031 GN=ANKLE2 PE=4 SV=2	479	46.2	GICDYFPSPSK	[8] Phospho (ST)	ICDYFPS*PSKSSL	tr|A0A1D5NYB5|A0A1D5NYB5_CHICK	866.493	160.072	3250.85	2655.33	1213.21	1921.73	4147.97	352.722	7201.35	218.523	3127.06	3430.9	283.517	2147.37	9578.54	866.493	1921.73	4147.97	3127.06	2147.37	NA	0.946177	0.484993	1.57013	1.24487	1.61563	1.14745	0.0777673	1.55899	0	0	0	0	0	0.156616	0.00935906	0.574722	0.346143	0.805164	2.02877
tr|E1BU29|E1BU29_CHICK	E1BU29	TAB3	TGF-beta activated kinase 1 (MAP3K7) binding protein 3 OS=Gallus gallus OX=9031 GN=TAB3 PE=4 SV=4	508	45.63	SSSSGSDDYAYTQALLLHQR	[4] Phospho (ST)	YQRSSSS*GSDDYA	tr|E1BU29|E1BU29_CHICK	677.962	1082.76	3167.97	2528.15	794.08	6769.01	5860.08	582.93	10870.3	2323.18	918.476	5421.61	1242.18	250.013	6272.04	1082.76	2528.15	5860.08	2323.18	1242.18	NA	0.681372	0.976959	0.657735	0.719729	1.09539	1.77877	0.775164	0.873593	0	0	0	0	0	0.157651	0.184943	0.169796	0.916578	0.802304	0.732961
tr|A0A3Q2U1A5|A0A3Q2U1A5_CHICK	A0A3Q2U1A5	CTNND1	Catenin delta 1 OS=Gallus gallus OX=9031 GN=CTNND1 PE=4 SV=1	311	10.94	RAGTPSDAR	[4] Phospho (ST)	TARRAGT*PSDARR	tr|A0A3Q2U1A5|A0A3Q2U1A5_CHICK	55008.7	45557.3	16736.1	24779.3	20653.3	21000.2	17650.6	39485.6	10991.4	40380.1	32908.9	29127.9	33295.3	58745.8	9851.16	45557.3	21000.2	17650.6	32908.9	33295.3	NA	0.644234	0.447863	0.548442	0.483126	-1.14131	-0.606588	-0.446014	-0.724343	0	0	0	0	0	0.158319	0.0846589	0.921995	0.323428	0.800467	1.07233
tr|F1NGB1|F1NGB1_CHICK	F1NGB1	NUCB2	Uncharacterized protein OS=Gallus gallus OX=9031 GN=NUCB2 PE=4 SV=1	89	10.27	LQTADIEEIKSGKLSR	[15] Phospho (ST)	IKSGKLS*RELDLV	tr|F1NGB1|F1NGB1_CHICK	2830.14	7188.13	20911.3	486.892	3252.72	30145.1	1211.49	4545.59	22369.5	6087.76	749.973	63079.8	5208.04	935.076	17755.2	7188.13	3252.72	4545.59	6087.76	5208.04	NA	0.968351	0.461667	0.851016	0.913674	-1.14397	-0.66115	1.10504	-0.236038	0	0	0	0	0	0.158176	0.150429	0.872165	0.418939	0.800859	0.822669
tr|A0A1D5P7A3|A0A1D5P7A3_CHICK	A0A1D5P7A3	FAM160A2	Family with sequence similarity 160 member A2 OS=Gallus gallus OX=9031 GN=FAM160A2 PE=4 SV=2	685	19.31	SPGTPSGSPAHR	[6] Phospho (ST)	RSPGTPS*GSPAHR	tr|A0A1D5P7A3|A0A1D5P7A3_CHICK	2086.17	654.972	1096.95	176.59	80.766	2763.95	76.7438	490.913	4035.78	84.5803	1686.69	1234.31	2496.79	5023.77	6287.69	1096.95	176.59	490.913	1234.31	5023.77	NA	1.53412	1.29685	1.01982	0.682725	-3.01961	-0.415967	0.17021	2.51903	0	0	0	0	0	0.161022	0.462648	0.468559	0.0424894	0.793116	0.334749
tr|A0A1D5NXC8|A0A1D5NXC8_CHICK	A0A1D5NXC8	RIMS2	Regulating synaptic membrane exocytosis 2 OS=Gallus gallus OX=9031 GN=RIMS2 PE=4 SV=2	1163	54.74	NDGSQSDTAVGTVGGGSK	[6] Phospho (ST)	KNDGSQS*DTAVGT	tr|A0A1D5NXC8|A0A1D5NXC8_CHICK	483.108	5688.83	2618.61	14565	38218.8	977.795	25884.9	17311.7	4252.56	2748.04	1553.79	2276.74	18285.3	13837.2	8329.38	2618.61	14565	17311.7	2276.74	13837.2	NA	1.26342	1.52432	1.30407	1.39675	2.74808	1.60555	-0.201827	1.66941	0	0	0	0	0	0.161931	0.0672832	0.881953	0.0461293	0.790669	1.17209
tr|A0A1D5NWK8|A0A1D5NWK8_CHICK	A0A1D5NWK8	DENND4C	DENN domain containing 4C OS=Gallus gallus OX=9031 GN=DENND4C PE=4 SV=2	1219	61.82	LPEAEEKLVSPVAAR	[10] Phospho (ST)	AEEKLVS*PVAARN	tr|A0A1D5NWK8|A0A1D5NWK8_CHICK	5152.64	2545.45	13678.9	1577.3	898.289	20370.5	1276.77	777.076	21466.1	38.5869	281.016	17072.9	896.515	2322.01	14961.6	5152.64	1577.3	1276.77	281.016	2322.01	NA	0.935598	1.05579	1.51206	0.670407	-1.50267	-1.71179	-3.1792	-0.132547	0	0	0	0	0	0.162009	0.169984	0.0896031	0.263352	0.79046	0.769591
tr|A0A3Q2TTJ2|A0A3Q2TTJ2_CHICK	A0A3Q2TTJ2	DTX2	Deltex E3 ubiquitin ligase 2 OS=Gallus gallus OX=9031 GN=DTX2 PE=4 SV=1	231	25.72	YRHSMTNFPNSSAAPQVSGR	[6] Phospho (ST)	RYRHSMT*NFPNSS	tr|A0A3Q2TTJ2|A0A3Q2TTJ2_CHICK	484.286	436.626	1208.88	1044.04	1762.9	857.869	1915.75	2164.36	1729.67	998.553	2036.18	1069.55	655.066	732.179	995.154	484.286	1044.04	1915.75	1069.55	732.179	NA	0.725203	0.527033	0.762241	0.335556	1.10825	1.98398	1.04398	0.43578	0	0	0	0	0	0.16486	0.0195919	0.123147	0.364455	0.782885	1.70792
sp|P83038|HDAC4_CHICK	P83038	HDAC4	Histone deacetylase 4 OS=Gallus gallus OX=9031 GN=HDAC4 PE=2 SV=1	208	16.28	TQHSSLDQSSPPQSGVSGTYNHPVLGMYDSKDDFPLR	[4] Phospho (ST)	YGKTQHS*SLDQSS	sp|P83038|HDAC4_CHICK	7899.08	15917.5	34514.1	37730.5	34338.9	24008.2	65130	19636.9	47463.2	23419.6	26304	10441.3	19652.5	15950.3	59498.1	15917.5	34338.9	47463.2	23419.6	19652.5	NA	0.813031	1.10776	0.81173	0.427539	1.10923	0.459623	0.724663	0.785656	0	0	0	0	0	0.165633	0.119257	0.806155	0.109121	0.780854	0.923516
sp|P09244|TBB7_CHICK	P09244	NA	Tubulin beta-7 chain OS=Gallus gallus OX=9031 PE=2 SV=1	322	41.79	GRMSMKEVDEQMLNVQNK	[4] Phospho (ST)	VFRGRMS*MKEVDE	sp|P09244|TBB7_CHICK	6567.27	17857.1	14917.6	18035.6	13175	33880.9	14772.1	10449.2	29437.9	18147.1	12860.6	22111.9	7581.9	13134.7	16012.6	14917.6	18035.6	14772.1	18147.1	13134.7	NA	0.547158	0.556521	0.62375	0.224943	1.18346	0.980666	0.56781	0.102193	0	0	0	0	0	0.165983	0.38816	0.312032	0.86249	0.779936	0.410989
tr|A0A1L1RX46|A0A1L1RX46_CHICK	A0A1L1RX46	TMPO	Uncharacterized protein OS=Gallus gallus OX=9031 GN=TMPO PE=4 SV=2	195	32.43	MKTPVTLK	[3] Phospho (ST)	LKGRMKT*PVTLKQ	tr|A0A1L1RX46|A0A1L1RX46_CHICK	2435.34	7691.2	4008.78	5954.79	5783.92	9282.44	7804.04	4757.84	9513.8	3995.84	5433.1	3869.69	3883.76	4136.28	7532.72	4008.78	5954.79	7804.04	3995.84	4136.28	NA	0.512822	0.639153	0.436906	0.528529	1.21134	1.24686	-0.0509457	0.673332	0	0	0	0	0	0.166942	0.241926	0.88026	0.640747	0.777435	0.616317
tr|A0A3Q2UCF1|A0A3Q2UCF1_CHICK	A0A3Q2UCF1	KIAA1522	KIAA1522 OS=Gallus gallus OX=9031 GN=KIAA1522 PE=4 SV=1	1074	21.48	KLVIETPSSPEAQADLKR	[9] Phospho (ST)	VIETPSS*PEAQAD	tr|A0A3Q2UCF1|A0A3Q2UCF1_CHICK	15551.5	10764	12257.9	6740	14137.8	5272.32	11741.2	15397.5	13456.1	9156.93	8948.42	7276.51	16645.1	14004.2	14290.4	12257.9	6740	13456.1	8948.42	14290.4	NA	0.701491	0.308612	0.206549	0.0983102	-1.20623	0.13455	-0.752388	0.22134	0	0	0	0	0	0.1679	0.785024	0.0792349	0.311397	0.77495	0.105117
tr|F1NSI5|F1NSI5_CHICK	F1NSI5	TERF2	Telomeric repeat-binding factor 2 OS=Gallus gallus OX=9031 GN=TERF2 PE=4 SV=1	377	23.64	DVARAPSPAETTK	[7] Phospho (ST)	DVARAPS*PAETTK	tr|F1NSI5|F1NSI5_CHICK	18.148	169.21	5240.24	60.7256	596.445	3246.72	17.5947	18.7891	6149.36	311.059	115.411	238.314	18.4712	18.4552	6907.46	169.21	596.445	18.7891	238.314	18.4712	NA	0.652112	0.750416	1.62714	0.772431	1.74249	-0.0446714	-0.552036	0.0254642	0	0	0	0	0	0.168583	0.269779	0.869121	0.341431	0.773186	0.568992
tr|A0A1D5P524|A0A1D5P524_CHICK	A0A1D5P524	KIF1C	Kinesin family member 1B OS=Gallus gallus OX=9031 GN=KIF1C PE=3 SV=2	1556	50.49	ASSPCPEMEQFQIIPAVENSYLAR	[3] Phospho (ST)	ANSRASS*PCPEME	tr|A0A1D5P524|A0A1D5P524_CHICK	1373.11	768.832	27106.3	5794.61	2021.8	17488.6	4211.68	712.84	30756.9	1280.17	2881.73	3908.87	723.895	3418.96	22782.4	1373.11	5794.61	4211.68	2881.73	3418.96	NA	0.716905	0.690321	1.17811	1.12386	1.3949	0.182282	-0.10111	-0.250706	0	0	0	0	0	0.168421	0.252915	0.751393	0.668694	0.773603	0.597026
tr|A0A1L1RML3|A0A1L1RML3_CHICK	A0A1L1RML3	TCOF1	LisH domain-containing protein OS=Gallus gallus OX=9031 GN=TCOF1 PE=4 SV=2	297	24.74	AVQVNSTPVK	[7] Phospho (ST)	AVQVNST*PVKSAP	tr|A0A1L1RML3|A0A1L1RML3_CHICK	17219.7	20152.8	29508.6	24638	5316.39	13380.4	5088	25080.3	36173.5	17475.9	13192.4	18706.8	3131.52	15304.4	20869.9	20152.8	13380.4	25080.3	17475.9	15304.4	NA	0.874622	0.58856	0.278989	0.581361	-1.14101	0.293801	-0.611269	-0.499711	0	0	0	0	0	0.169868	0.500707	0.203622	0.103125	0.769888	0.300416
tr|A0A1D5NY13|A0A1D5NY13_CHICK	A0A1D5NY13	SRCIN1	SRC kinase signaling inhibitor 1 OS=Gallus gallus OX=9031 GN=SRCIN1 PE=4 SV=2	326	11.5	RLNNMSPAPHLASGSPPPVLQSSSPSR	[13] Phospho (ST)	PAPHLAS*GSPPPV	tr|A0A1D5NY13|A0A1D5NY13_CHICK	4999.16	1876.24	2681.36	3159.11	11018.5	6606.38	9852.61	5386.42	15041.1	3277.53	3386.02	426.535	4155.47	9136.03	22409.5	2681.36	6606.38	9852.61	3277.53	9136.03	NA	0.889658	0.544006	0.966748	0.80377	1.3009	1.52148	-0.609077	2.28372	0	0	0	0	0	0.170513	0.00990866	0.338215	0.0919763	0.768242	2.00398
sp|P13648|LMNA_CHICK	P13648	LMNA	Lamin-A OS=Gallus gallus OX=9031 GN=LMNA PE=2 SV=1	621	29.54	GYRSSGGGIGEGLLGR	[2] Phospho (Y)	VTVSRGY*RSSGGG	sp|P13648|LMNA_CHICK	253.193	1252.2	4415.97	588.351	100.619	848.012	677.502	1428.96	1720.31	145.782	917.583	1492.72	491.18	551.928	1670.56	1252.2	588.351	1428.96	917.583	551.928	NA	1.46088	0.831039	0.362106	0.961363	-2.38058	0.190501	-0.796427	-1.18191	0	0	0	0	0	0.170753	0.894881	0.0429234	0.404022	0.767632	0.0482345
tr|A0A3Q2U8Y3|A0A3Q2U8Y3_CHICK	A0A3Q2U8Y3	KIAA1462	Junctional cadherin 5 associated OS=Gallus gallus OX=9031 GN=KIAA1462 PE=4 SV=1	284	32.51	SPPHHTASPHPLSEVPNNATYASSDQQDTAER	[13] Phospho (ST)	ASPHPLS*EVPNNA	tr|A0A3Q2U8Y3|A0A3Q2U8Y3_CHICK	10448.6	11820.8	23006.3	40393.8	29481.3	15220	27621.3	28847.9	10556	37702.4	23117.1	11930.9	20138.9	15001.6	26428.2	11820.8	29481.3	27621.3	23117.1	20138.9	NA	0.686904	0.653273	0.762574	0.289404	1.31847	1.28713	0.967629	0.343787	0	0	0	0	0	0.171314	0.436517	0.368104	0.124839	0.766208	0.359999
tr|A0A3Q2TTW7|A0A3Q2TTW7_CHICK	A0A3Q2TTW7	RANBP3L	RAN binding protein 3 like OS=Gallus gallus OX=9031 GN=RANBP3L PE=4 SV=1	143	47.97	SSSFTILPR	[3] Phospho (ST)	KRGRSSS*FTILPR	tr|A0A3Q2TTW7|A0A3Q2TTW7_CHICK	2264.7	1379.09	963.328	1025.56	174.711	1501.27	4094.12	1478.81	1739.02	1260.82	867.528	17005.3	1167.12	636.632	1720.7	1379.09	1025.56	1739.02	1260.82	1167.12	NA	1.05296	0.271415	1.56853	0.813966	-1.14291	0.852172	-0.668733	-0.956367	0	0	0	0	0	0.174917	0.089774	0.490057	0.45319	0.757167	1.04685
tr|A0A1D5NXC8|A0A1D5NXC8_CHICK	A0A1D5NXC8	RIMS2	Regulating synaptic membrane exocytosis 2 OS=Gallus gallus OX=9031 GN=RIMS2 PE=4 SV=2	957	11.81	VIDDHYSPDRDR	[7] Phospho (ST)	VIDDHYS*PDRDRS	tr|A0A1D5NXC8|A0A1D5NXC8_CHICK	15641.2	15848.4	19648.9	43143.9	35234.2	14167	41806.2	30246.7	35905.4	40734.4	23130.8	20634.4	45916	23018	45537	15848.4	35234.2	35905.4	23130.8	45537	NA	0.55566	0.218364	0.472559	0.333315	1.15264	0.932438	0.54548	1.21259	0	0	0	0	0	0.178991	0.0104985	0.128851	0.0207855	0.747169	1.97887
tr|A0A1D5PDE6|A0A1D5PDE6_CHICK	A0A1D5PDE6	MARCKS	Myristoylated alanine-rich C-kinase substrate OS=Gallus gallus OX=9031 GN=MARCKS PE=4 SV=1	202	278.87	AAAEEASAAAAGSAEAAKEEAGDSQEAK	[24] Phospho (ST)	KEEAGDS*QEAKSD	tr|A0A1D5PDE6|A0A1D5PDE6_CHICK	1.28214e+07	1.12724e+07	2.74097e+06	5.02668e+06	5.19302e+06	3.71157e+06	3.84154e+06	4.69988e+06	1.54467e+06	1.36234e+07	8.88919e+06	4.41348e+06	7.54151e+06	5.32013e+06	1.08683e+06	1.12724e+07	5.02668e+06	3.84154e+06	8.88919e+06	5.32013e+06	NA	0.729631	0.3099	0.362576	0.198869	-1.11815	-1.26209	0.0875318	-1.08326	0	0	0	0	0	0.180039	0.0092293	0.665324	0.010487	0.744634	2.03483
tr|F1ND22|F1ND22_CHICK	F1ND22	NEFH	Neurofilament heavy OS=Gallus gallus OX=9031 GN=NEFH PE=3 SV=2	499	14.06	SPEKPSTPSKEEAK	[6] Phospho (ST)	KSPEKPS*TPSKEE	tr|F1ND22|F1ND22_CHICK	114393	40666.4	35910.9	45385.9	6121.08	60006.6	115.334	4749.57	187885	49.1544	59461.5	38124.5	34.4412	212856	7635.91	40666.4	45385.9	4749.57	38124.5	7635.91	NA	1.1037	1.67516	0.897711	1.63154	-1.33368	-3.09797	0.0862941	-2.23355	0	0	0	0	0	0.179931	0.221187	0.256635	0.274714	0.744895	0.655241
tr|A0A3Q2UMV5|A0A3Q2UMV5_CHICK	A0A3Q2UMV5	MCM3	DNA helicase OS=Gallus gallus OX=9031 GN=MCM3 PE=3 SV=1	655	58.12	KKQVEDDSETEKEEEEEETQPEK	[10] Phospho (ST)	VEDDSET*EKEEEE	tr|A0A3Q2UMV5|A0A3Q2UMV5_CHICK	117.137	9687.08	746.238	4175.57	43676.9	293.287	23326.3	19789.8	257.659	2563.89	2853.06	1409.84	6040.63	3164.65	1069.21	746.238	4175.57	19789.8	2563.89	3164.65	NA	1.42613	1.70131	1.49965	1.64663	2.17274	1.03062	0.91782	0.518838	0	0	0	0	0	0.180258	0.275859	0.396178	0.391839	0.744104	0.559312
tr|A0A1D5P1T4|A0A1D5P1T4_CHICK	A0A1D5P1T4	BTAF1	B-TFIID TATA-box binding protein associated factor 1 OS=Gallus gallus OX=9031 GN=BTAF1 PE=4 SV=1	223	25.46	SRDAVEANEK	[1] Phospho (ST)	LFAKQRS*RDAVEA	tr|A0A1D5P1T4|A0A1D5P1T4_CHICK	19007	9918.8	2141.8	8472.91	737.907	3577.86	8299.52	12932.3	3493.96	241.486	7610.51	1633.6	127.234	18447.6	4295.87	9918.8	3577.86	8299.52	1633.6	4295.87	NA	1.14377	0.549245	0.84464	0.863385	-1.1656	0.382742	-0.390767	0.8952	0	0	0	0	0	0.182762	0.941697	0.162239	0.425067	0.738114	0.026089
tr|A0A3Q2UN12|A0A3Q2UN12_CHICK	A0A3Q2UN12	AQP4	Uncharacterized protein OS=Gallus gallus OX=9031 GN=AQP4 PE=3 SV=1	415	31.29	GRDPSSEVLSSV	[10] Phospho (ST)	PSSEVLS*SV	tr|A0A3Q2UN12|A0A3Q2UN12_CHICK	29208.7	41770.2	19427.3	9409.02	16448.6	29292.6	7836.54	21091.9	19156.2	19585.7	11844.2	21454.2	38856.2	29950.7	12108.8	29208.7	16448.6	19156.2	19585.7	29950.7	NA	0.896915	0.623684	0.598432	0.431361	-1.34451	-0.985787	-0.576598	-0.479885	0	0	0	0	0	0.18443	0.0847376	0.175338	0.467073	0.734168	1.07192
tr|A0A3Q2U0Y5|A0A3Q2U0Y5_CHICK	A0A3Q2U0Y5	DOCK7	Dedicator of cytokinesis 7 OS=Gallus gallus OX=9031 GN=DOCK7 PE=3 SV=1	487	100.91	TTSGDEACNLTSFR	[3] Phospho (ST)	SLERTTS*GDEACN	tr|A0A3Q2U0Y5|A0A3Q2U0Y5_CHICK	38060.6	11237	119659	77424.7	28298	89670.6	91650.2	16479.6	235839	22247.5	52764.1	47125.8	9121.4	37289	182255	38060.6	77424.7	91650.2	47125.8	37289	NA	0.517264	0.241793	1.28505	0.913046	1.02449	0.978873	-0.774654	0.607025	0	0	0	0	0	0.185585	0.0202583	0.965028	0.918043	0.731457	1.6934
tr|A0A1L1RTK9|A0A1L1RTK9_CHICK	A0A1L1RTK9	EIF4B	Eukaryotic translation initiation factor 4B OS=Gallus gallus OX=9031 GN=EIF4B PE=4 SV=2	516	51.9	ERYPSSR	[5] Phospho (ST)	PRERYPS*SRSEDN	tr|A0A1L1RTK9|A0A1L1RTK9_CHICK	214814	154099	138736	94813.8	6012.78	243882	60057.7	130274	104429	122973	129359	202705	19575.6	132282	83715.7	154099	94813.8	104429	129359	83715.7	NA	1.20499	0.48487	0.476109	0.754886	-1.17992	-0.409813	-0.252474	-0.728772	0	0	0	0	0	0.186646	0.109201	0.657557	0.127285	0.728982	0.961774
tr|F1NIJ3|F1NIJ3_CHICK	F1NIJ3	LOC107051846	Insulin receptor substrate 1 OS=Gallus gallus OX=9031 GN=LOC107051846 PE=4 SV=4	535	17.16	THSAGTSPTISHQK	[7] Phospho (ST)	THSAGTS*PTISHQ	tr|F1NIJ3|F1NIJ3_CHICK	14441.5	19901.1	13882.7	3928.9	2019.79	29445.7	5242.65	19947.4	11127.6	2608.33	13050.7	15736.2	1054.15	11333.1	13738.5	14441.5	3928.9	11127.6	13050.7	11333.1	NA	1.34692	0.452631	0.725595	0.843412	-1.87802	-0.319148	-0.608719	-0.812297	0	0	0	0	0	0.187366	0.184437	0.175798	0.150222	0.727308	0.734151
tr|R4GLV7|R4GLV7_CHICK	R4GLV7	TTF1	Transcription termination factor 1 OS=Gallus gallus OX=9031 GN=TTF1 PE=4 SV=3	221	20.61	KQGEDVESPSTTGEGGVAAAQCR	[12] Phospho (ST)	VESPSTT*GEGGVA	tr|R4GLV7|R4GLV7_CHICK	1598.39	2753.22	9957.87	523.676	608.542	17566.8	1877.93	482.967	11311.3	856.779	1646.75	7365.6	2069.26	4154.41	12573.1	2753.22	608.542	1877.93	1646.75	4154.41	NA	1.11785	0.683119	0.16711	0.0988141	-1.60988	0.183858	-0.741501	0.372494	0	0	0	0	0	0.190538	0.34803	0.0477752	0.0988526	0.720019	0.458383
tr|A0A1D5NY13|A0A1D5NY13_CHICK	A0A1D5NY13	SRCIN1	SRC kinase signaling inhibitor 1 OS=Gallus gallus OX=9031 GN=SRCIN1 PE=4 SV=2	356	11.75	MSYSGGRPPSYAGSPVHHGER	[14] Phospho (ST)	PPSYAGS*PVHHGE	tr|A0A1D5NY13|A0A1D5NY13_CHICK	2483.97	1760.35	3447.64	14991.1	12227.6	1440.24	18091.9	11135.3	16023.8	1422.26	3998.24	2725.79	9052.99	12091.1	18095.8	2483.97	12227.6	16023.8	2725.79	12091.1	NA	0.79162	0.219228	0.762902	0.306818	2.59339	2.6612	-0.338936	2.39198	0	0	0	0	0	0.19139	0.000390609	0.978905	0.00124035	0.718082	3.40826
tr|A0A1D5NU15|A0A1D5NU15_CHICK	A0A1D5NU15	MAGI1	Membrane associated guanylate kinase, WW and PDZ domain containing 1 OS=Gallus gallus OX=9031 GN=MAGI1 PE=4 SV=2	1248	64.01	SADNTLER	[1] Phospho (ST)	RREGTRS*ADNTLE	tr|A0A1D5NU15|A0A1D5NU15_CHICK	13477.1	7270.99	1567.29	7711.58	21488.8	6916.21	33570	24132.3	1025.94	11785.9	21904.2	3881.5	14148.5	9639.74	5813.95	7270.99	7711.58	24132.3	11785.9	9639.74	NA	0.732514	0.632819	0.524433	0.720999	1.56336	1.31667	1.30835	0.406841	0	0	0	0	0	0.192918	0.205168	0.112028	0.157375	0.714626	0.68789
tr|F1P0V6|F1P0V6_CHICK	F1P0V6	PLCH2	Phosphoinositide phospholipase C OS=Gallus gallus OX=9031 GN=PLCH2 PE=4 SV=4	1535	24.5	LQSLGQLSGSPIEER	[10] Phospho (ST)	LGQLSGS*PIEERG	tr|F1P0V6|F1P0V6_CHICK	369.215	2676.55	344.17	519.25	1234.38	130.56	246.163	679.934	288.735	591.943	517.956	321.021	617.161	530.063	216.273	369.215	519.25	288.735	517.956	530.063	NA	0.762107	0.512435	0.775026	0.90997	-1.11658	-0.584843	-0.100453	-0.670269	0	0	0	0	0	0.194714	0.0872042	0.425821	0.328191	0.710602	1.05946
tr|E1C0P9|E1C0P9_CHICK	E1C0P9	U2SURP	U2 snRNP associated SURP domain containing OS=Gallus gallus OX=9031 GN=U2SURP PE=4 SV=4	993	15.21	SSHKDSPRDVSK	[6] Phospho (ST)	RSSHKDS*PRDVSK	tr|E1C0P9|E1C0P9_CHICK	1811.23	5564.52	3596.77	2533.15	2477.4	1467.71	10101.3	1665.97	4665.39	559.395	1577.24	1615.03	2218.27	2724.37	4641.7	3596.77	2477.4	4665.39	1577.24	2724.37	NA	0.747991	1.17255	0.256904	0.443922	-1.16743	0.375296	-1.69503	0.292462	0	0	0	0	0	0.195391	0.68957	0.00403297	0.763243	0.709096	0.161421
tr|A0A1D5P2E5|A0A1D5P2E5_CHICK	A0A1D5P2E5	SNCAIP	Synuclein alpha interacting protein OS=Gallus gallus OX=9031 GN=SNCAIP PE=4 SV=1	791	29.12	SALKSPSSK	[5] Phospho (ST)	PKSALKS*PSSKRR	tr|A0A1D5P2E5|A0A1D5P2E5_CHICK	19453.2	8209.55	7101.81	9568.96	449.374	12020.7	1797.46	10278.8	4693.5	5476.31	8086.44	15195.8	8371.14	8347.01	6849.1	8209.55	9568.96	4693.5	8086.44	8347.01	NA	1.13621	0.86748	0.826297	0.403721	-1.02357	-0.597522	-0.0217973	-0.0522725	0	0	0	0	0	0.195861	0.198413	0.712222	0.302812	0.708053	0.702431
tr|A0A3Q2UAA4|A0A3Q2UAA4_CHICK	A0A3Q2UAA4	AFAP1L2	Actin filament associated protein 1 like 2 OS=Gallus gallus OX=9031 GN=AFAP1L2 PE=4 SV=1	372	32.37	KKSSSLDSPER	[3] Phospho (ST)	NLGRKKS*SSLDSP	tr|A0A3Q2UAA4|A0A3Q2UAA4_CHICK	967.031	739.166	95.0742	508.855	7403.77	247.476	67702.7	2482.64	458.911	13223.9	1200.84	3183.89	565.634	536.329	787.369	739.166	508.855	2482.64	3183.89	565.634	NA	1.13854	1.46036	0.989312	1.37727	1.38016	2.27109	3.77344	-0.46278	0	0	0	0	0	0.199534	0.0239662	0.0252059	0.545005	0.699982	1.6204
tr|A0A1D5PQD8|A0A1D5PQD8_CHICK	A0A1D5PQD8	PPP1R9B	Uncharacterized protein OS=Gallus gallus OX=9031 GN=PPP1R9B PE=4 SV=2	1226	37.07	SHTLTFSSNEALDDEFTTTGK	[5] Phospho (ST)	GRSHTLT*FSSNEA	tr|A0A1D5PQD8|A0A1D5PQD8_CHICK	4113.1	8644.01	5015.1	5552.17	4078.67	2293.86	5582.89	3628.4	2535.26	5893.46	4605.05	2413.91	2725.25	2445.84	4770.92	5015.1	4078.67	3628.4	4605.05	2725.25	NA	0.672831	0.681233	0.656094	0.530157	-1.0836	-0.984145	-0.908485	-0.593837	0	0	0	0	0	0.20441	0.224594	0.311178	0.124893	0.689497	0.648602
tr|E1C4M6|E1C4M6_CHICK	E1C4M6	USP14	Ubiquitin carboxyl-terminal hydrolase OS=Gallus gallus OX=9031 GN=USP14 PE=3 SV=4	274	26.27	LQEEITKLSPTLQR	[9] Phospho (ST)	EEITKLS*PTLQRD	tr|E1C4M6|E1C4M6_CHICK	15499	9764.71	6203.69	1795.73	2430.71	14312.2	2346.22	2772.72	5442.05	5415.24	3941.06	46990.1	4688.25	3516.47	2649.45	9764.71	2430.71	2772.72	5415.24	3516.47	NA	1.37936	0.883444	1.49716	0.171663	-2.0062	-1.81627	-1.30899	-1.47345	0	0	0	0	0	0.205084	0.0442649	0.976887	0.00298163	0.688068	1.35394
tr|A0A3Q3A587|A0A3Q3A587_CHICK	A0A3Q3A587	MBP	Myelin basic protein OS=Gallus gallus OX=9031 GN=MBP PE=4 SV=1	168	23.12	HRDSGLLDSLGR	[4] Phospho (ST)	SPRHRDS*GLLDSL	tr|A0A3Q3A587|A0A3Q3A587_CHICK	18.148	18.5975	74.8494	524.347	190.654	18.2787	292.924	1095.56	18.3555	18.2885	18.5462	18.3211	904.461	817.158	263.388	18.5975	190.654	292.924	18.3211	817.158	NA	1.10739	1.20886	0.583398	0.777398	3.35777	4.01264	-0.00398236	5.45743	0	0	0	0	0	0.206621	0.186643	0.265374	0.0109335	0.684825	0.728987
tr|F1NTZ8|F1NTZ8_CHICK	F1NTZ8	HECW2	HECT, C2 and WW domain containing E3 ubiquitin protein ligase 2 OS=Gallus gallus OX=9031 GN=HECW2 PE=4 SV=2	1034	38.35	QRSHSAGEVGEDSR	[3] Phospho (ST)	HLTRQRS*HSAGEV	tr|F1NTZ8|F1NTZ8_CHICK	5900.22	1418.94	343.185	1164.67	2539.01	129.205	84.6871	8840.34	80.7105	217.766	5984.63	1439.56	1304.96	779.267	325.596	1418.94	1164.67	84.6871	1439.56	779.267	NA	1.107	1.6328	0.854686	0.635864	-1.40933	-2.08816	2.06857	-0.864621	0	0	0	0	0	0.206737	0.348806	0.903969	0.102179	0.684583	0.457417
tr|A0A3Q2U360|A0A3Q2U360_CHICK	A0A3Q2U360	NCOA7	Nuclear receptor coactivator 7 OS=Gallus gallus OX=9031 GN=NCOA7 PE=4 SV=1	38	58.68	QNTETVSANSPGSPVSK	[13] Phospho (ST)	SANSPGS*PVSKTP	tr|A0A3Q2U360|A0A3Q2U360_CHICK	8830.3	18426.1	26223.2	27385.6	47887.8	16372.9	41430.8	40603.3	25095.6	24671.9	15662.5	46570.2	29420.6	43743.2	68320	18426.1	27385.6	40603.3	24671.9	43743.2	NA	0.62108	0.726474	0.538213	0.180399	1.3779	1.13984	0.828564	1.38147	0	0	0	0	0	0.207189	0.0911128	0.169588	0.00317172	0.683634	1.04042
tr|A0A1D5NTE0|A0A1D5NTE0_CHICK	A0A1D5NTE0	AKAP12	A-kinase anchoring protein 12 OS=Gallus gallus OX=9031 GN=AKAP12 PE=4 SV=2	845	10.23	KKSDGKPEPTHLK	[3] Phospho (ST)	GRRKKKS*DGKPEP	tr|A0A1D5NTE0|A0A1D5NTE0_CHICK	5658.55	489.487	1922.06	2149.81	202.558	2877.39	8529.88	4047.51	3088.06	3250.46	3897.44	2068.68	2002.06	3172.31	1185.35	1922.06	2149.81	4047.51	3250.46	2002.06	NA	0.832128	1.02137	1.2883	1.39467	-1.27293	0.684048	0.106055	-0.697342	0	0	0	0	0	0.207418	0.0694889	0.404816	0.870152	0.683153	1.15808
tr|A0A1D5P2C1|A0A1D5P2C1_CHICK	A0A1D5P2C1	C2CD2L	SMP_C2CD2L domain-containing protein OS=Gallus gallus OX=9031 GN=C2CD2L PE=4 SV=1	433	16.33	VDCKLDSPSR	[7] Phospho (ST)	VDCKLDS*PSRSPS	tr|A0A1D5P2C1|A0A1D5P2C1_CHICK	819.331	532.394	4987.75	5831.13	293.592	12040.3	4675.08	256.18	11519.9	473.943	387.925	6198.01	522.787	4058.33	10999.3	819.331	5831.13	4675.08	473.943	4058.33	NA	1.00679	0.936108	0.409817	1.05053	1.27141	1.20767	-0.456716	1.14095	0	0	0	0	0	0.208523	0.299425	0.388519	0.218304	0.680846	0.523712
tr|A0A1D5PHH7|A0A1D5PHH7_CHICK	A0A1D5PHH7	KIF1A	Kinesin family member 1A OS=Gallus gallus OX=9031 GN=KIF1A PE=3 SV=2	1337	15.71	NLFGSGSLR	[7] Phospho (ST)	NLFGSGS*LRASES	tr|A0A1D5PHH7|A0A1D5PHH7_CHICK	2495.64	1591.49	1168.46	623.219	677.734	1920.37	697.154	371.597	1687.38	1173.23	1261	5800.23	2126.3	1166.49	917.589	1591.49	677.734	697.154	1261	1166.49	NA	0.981833	1.05178	1.20777	0.0755229	-1.23159	-1.83986	-0.335812	-0.348694	0	0	0	0	0	0.21043	0.135454	0.713774	0.159423	0.676893	0.868209
tr|A0A1D5PQ16|A0A1D5PQ16_CHICK	A0A1D5PQ16	MYO6	Unconventional myosin-VI OS=Gallus gallus OX=9031 GN=MYO6 PE=3 SV=2	405	28.07	GTVIKVPLKVEQANNAR	[2] Phospho (ST)	AGGAKGT*VIKVPL	tr|A0A1D5PQ16|A0A1D5PQ16_CHICK	16763.3	11670.2	20761.1	3363.01	5593.58	33545	2119.82	7517.43	13793.4	10310.8	3150.21	41867.7	6666.2	4483.95	7580.59	16763.3	5593.58	7517.43	10310.8	6666.2	NA	0.97964	0.637428	0.956417	0.0427558	-1.06099	-0.634517	-0.701153	-1.37999	0	0	0	0	0	0.210766	0.0719242	0.4481	0.00240174	0.676199	1.14313
tr|A0A3Q2UE30|A0A3Q2UE30_CHICK	A0A3Q2UE30	HID1	HID1 domain containing OS=Gallus gallus OX=9031 GN=HID1 PE=4 SV=1	700	43.07	RLSSASSSGQWSPTPDWVMSWK	[4] Phospho (ST)	DRRRLSS*ASSSGQ	tr|A0A3Q2UE30|A0A3Q2UE30_CHICK	1113.1	6070.52	4654.36	13543.1	12726.6	2588.97	23210.6	5833.77	23072.7	4169.99	10582	1537.45	3440.07	7786.26	13687	4654.36	12726.6	23072.7	4169.99	7786.26	NA	1.27656	1.17914	0.884805	0.411548	1.06795	2.30953	0.80172	1.55615	0	0	0	0	0	0.211751	0.0692972	0.648874	0.0315169	0.674174	1.15928
tr|A0A1D5P1Z0|A0A1D5P1Z0_CHICK	A0A1D5P1Z0	GRIP1	Glutamate receptor interacting protein 1 OS=Gallus gallus OX=9031 GN=GRIP1 PE=4 SV=1	966	11.33	QASFQER	[3] Phospho (ST)	QLGRQAS*FQERST	tr|A0A1D5P1Z0|A0A1D5P1Z0_CHICK	866.355	2009.2	2558.94	2532.68	4031.71	1760.71	3204.75	4906.01	3368.92	1918.05	2536.75	912.093	3710.75	4158.79	3861.91	2009.2	2532.68	3368.92	1918.05	3861.91	NA	0.600024	0.479483	0.726995	0.559668	1.00477	1.28793	0.336361	1.04954	0	0	0	0	0	0.214134	0.0294432	0.997734	0.0318161	0.669315	1.53102
tr|A0A3Q3ABJ5|A0A3Q3ABJ5_CHICK	A0A3Q3ABJ5	PRKAR1A	cAMP-dependent protein kinase type I-alpha regulatory subunit OS=Gallus gallus OX=9031 GN=PRKAR1A PE=4 SV=1	75	14.09	SDSREDEISPPPPMNPVVK	[1] Phospho (ST)	QKSGSRS*DSREDE	tr|A0A3Q3ABJ5|A0A3Q3ABJ5_CHICK	11721.1	2133.48	1018.18	2945.24	862.909	1723.35	2921.12	6856.1	1293.28	1631.02	955.05	824.519	1844.03	2883.66	2056.55	2133.48	1723.35	2921.12	955.05	2056.55	NA	1.01131	0.95452	0.721063	0.802164	-1.30592	0.345042	-1.15956	0.434696	0	0	0	0	0	0.214249	0.992001	0.0623788	0.65951	0.66908	0.00348795
tr|A0A3Q2UFG1|A0A3Q2UFG1_CHICK	A0A3Q2UFG1	GDAP2	Ganglioside induced differentiation associated protein 2 OS=Gallus gallus OX=9031 GN=GDAP2 PE=4 SV=1	268	54.22	ITEKPGIPDDASDEEGLEADLSFIGSHAFAR	[12] Phospho (ST)	GIPDDAS*DEEGLE	tr|A0A3Q2UFG1|A0A3Q2UFG1_CHICK	886.626	685.52	2637.48	30.9281	1795.69	773.374	1840.8	1113.63	19357.4	3657.52	267.828	1465.44	1382.54	468.161	10882	886.626	773.374	1840.8	1465.44	1382.54	NA	1.44882	0.863344	1.24822	0.842928	-1.76992	1.05393	-0.847827	0.64092	0	0	0	0	0	0.214694	0.0370455	0.948289	0.288367	0.66818	1.43126
tr|A0A1D5PQ40|A0A1D5PQ40_CHICK	A0A1D5PQ40	NCAM1	Neural cell adhesion molecule 1 OS=Gallus gallus OX=9031 GN=NCAM1 PE=4 SV=1	1072	42.67	TEKTPVEDKSEVQATETK	[4] Phospho (ST)	PAKTEKT*PVEDKS	tr|A0A1D5PQ40|A0A1D5PQ40_CHICK	100874	152070	104693	214005	341752	75385.9	335375	368168	132436	187364	116802	45626.4	286645	215967	196532	104693	214005	335375	116802	215967	NA	0.499785	0.441792	0.728748	0.35461	1.0851	1.27563	-0.380665	0.908596	0	0	0	0	0	0.215367	0.0323205	0.658834	0.0290615	0.666822	1.49052
tr|A0A3Q2U978|A0A3Q2U978_CHICK	A0A3Q2U978	CIT	Citron Rho-interacting kinase OS=Gallus gallus OX=9031 GN=CIT PE=3 SV=1	479	41.95	RVSEVEAVLSQK	[3] Phospho (ST)	RLHRRVS*EVEAVL	tr|A0A3Q2U978|A0A3Q2U978_CHICK	5180.56	3578.5	3388.06	11322.1	10070.3	2258.88	10786.9	9194.35	6734.98	6411.71	3691.93	3454.41	12156.1	6786.85	9743.09	3578.5	10070.3	9194.35	3691.93	9743.09	NA	0.584514	0.141007	0.111786	0.206544	1.12796	1.0581	0.0450188	1.2305	0	0	0	0	0	0.217182	0.00652526	0.621942	0.00677806	0.663176	2.1854
tr|A0A1D5PNH9|A0A1D5PNH9_CHICK	A0A1D5PNH9	PRDM11	PR/SET domain 11 OS=Gallus gallus OX=9031 GN=PRDM11 PE=4 SV=2	28	35.07	TEACSPHRDQEYGQPCSGR	[5] Phospho (ST)	IKTEACS*PHRDQE	tr|A0A1D5PNH9|A0A1D5PNH9_CHICK	78037.7	3238.99	312884	293412	2021.21	678915	656413	2333.63	514646	54533.9	347389	463794	18602.4	633833	640077	78037.7	293412	514646	347389	633833	NA	0.717745	1.16892	1.6803	1.70213	1.1176	0.717954	0.567857	1.03262	0	0	0	0	0	0.219309	0.211371	0.22447	0.354765	0.658943	0.674955
tr|F1NP45|F1NP45_CHICK	F1NP45	TANC2	Tetratricopeptide repeat, ankyrin repeat and coiled-coil containing 2 OS=Gallus gallus OX=9031 GN=TANC2 PE=4 SV=4	1796	39.04	SQSASYYPMCHSK	[3] Phospho (ST)	QIGRSQS*ASYYPM	tr|F1NP45|F1NP45_CHICK	23.0377	213.596	1525.05	14832.4	46.3631	7664.4	11185.3	25.0526	9462.96	43.8629	319.42	6604.79	236.447	4560.96	12444.8	213.596	7664.4	9462.96	319.42	4560.96	NA	1.7111	1.69876	0.594846	0.534601	2.32932	2.63343	0.929004	3.35945	0	0	0	0	0	0.221809	0.30327	0.0363201	0.000722575	0.654022	0.518171
tr|F1P3R3|F1P3R3_CHICK	F1P3R3	MAP1A	Microtubule associated protein 1A OS=Gallus gallus OX=9031 GN=MAP1A PE=4 SV=4	2059	28.9	GSEHHSPSAATAYASPTDTFYQEKPASHTDAACPDKNTILSGQEQISLPLESK	[6] Phospho (ST)	RGSEHHS*PSAATA	tr|F1P3R3|F1P3R3_CHICK	1183.52	867.533	31202.5	17529	1871.06	15977.3	50875.4	7676.17	72353	5683.01	15895.9	6779.54	121.169	3458.4	76951.6	1183.52	15977.3	50875.4	6779.54	3458.4	NA	1.34281	1.20989	1.20983	0.895762	1.10886	3.1454	2.26357	1.30229	0	0	0	0	0	0.223329	0.0181703	0.346162	0.998075	0.651054	1.74064
tr|E1BYA0|E1BYA0_CHICK	E1BYA0	PPP1R1C	Protein phosphatase 1 regulatory inhibitor subunit 1C OS=Gallus gallus OX=9031 GN=PPP1R1C PE=4 SV=2	146	23.78	HLKSQSDSAFPEEEEGIGEREEEWDH	[4] Phospho (ST)	GIKHLKS*QSDSAF	tr|E1BYA0|E1BYA0_CHICK	27650.2	43039.9	20393.4	66418.4	130344	12703.1	35324.7	131790	13880.3	29639.8	48990.4	11537.1	35367.4	36050.9	21853.2	27650.2	66418.4	35324.7	29639.8	35367.4	NA	0.618472	0.740448	0.338448	0.20783	1.26429	0.353385	0.100245	0.0997431	0	0	0	0	0	0.223809	0.382993	0.607528	0.787915	0.650122	0.416809
tr|F1NXS9|F1NXS9_CHICK	F1NXS9	PSIP1	Lens epithelium-derived growth factor OS=Gallus gallus OX=9031 GN=PSIP1 PE=4 SV=2	113	29.71	ETIQESSPEAAEGSEEK	[7] Phospho (ST)	ETIQESS*PEAAEG	tr|F1NXS9|F1NXS9_CHICK	13860.1	37464.7	1811.65	39470.2	79746.4	1189.83	45530.6	61805.8	929.043	6921.16	11428.7	323.699	26615.9	29739.3	10517.4	13860.1	39470.2	45530.6	6921.16	26615.9	NA	0.594789	0.767436	0.492945	0.925861	1.08989	0.722212	-1.71286	0.941351	0	0	0	0	0	0.22857	0.442755	0.00915321	0.176646	0.640981	0.353837
tr|E1C125|E1C125_CHICK	E1C125	SLITRK4	SLIT and NTRK like family member 4 OS=Gallus gallus OX=9031 GN=SLITRK4 PE=4 SV=2	775	14.16	KRLSTIDELDELFPGR	[5] Phospho (ST)	SRKRLST*IDELDE	tr|E1C125|E1C125_CHICK	1488.57	1113.13	2047.45	388.185	2134.95	646.829	1206.49	2989.57	227.548	1033.95	1490.02	270.476	1415.52	773.672	1572.2	1488.57	646.829	1206.49	1033.95	1415.52	NA	1.13193	1.10715	0.836426	0.163851	-1.66237	-0.30311	-0.525753	-0.381044	0	0	0	0	0	0.231268	0.510407	0.235853	0.205866	0.635884	0.292083
tr|F1NP45|F1NP45_CHICK	F1NP45	TANC2	Tetratricopeptide repeat, ankyrin repeat and coiled-coil containing 2 OS=Gallus gallus OX=9031 GN=TANC2 PE=4 SV=4	1531	104.42	DSAYISGSPLGSHQVFDFR	[8] Phospho (ST)	SAYISGS*PLGSHQ	tr|F1NP45|F1NP45_CHICK	2209.67	1747.16	24840.7	7029.05	7055.87	12708.3	22464.6	8462.11	33981.6	8273.29	3705.64	8660.13	3767.41	1848.49	61686.6	2209.67	7055.87	22464.6	8273.29	3767.41	NA	0.71376	0.811733	0.819944	0.408095	1.6695	2.276	1.08471	0.769742	0	0	0	0	0	0.232576	0.0290276	0.549882	0.0919535	0.633435	1.53719
tr|A0A1D5PMH2|A0A1D5PMH2_CHICK	A0A1D5PMH2	NA	Uncharacterized protein OS=Gallus gallus OX=9031 PE=4 SV=2	85	37.66	RASISHEDNITAK	[3] Phospho (ST)	RPPKRAS*ISHEDN	tr|A0A1D5PMH2|A0A1D5PMH2_CHICK	131135	74879.9	58298.9	62889.1	11600.4	104730	13002	76545.8	47423.7	73844.3	61388.9	99976.7	93282.5	104599	58127	74879.9	62889.1	47423.7	73844.3	93282.5	NA	1.0728	0.750551	0.585558	0.332675	-1.06017	-0.297859	-0.2866	-0.00426028	0	0	0	0	0	0.235147	0.190844	0.792553	0.988027	0.628661	0.719321
tr|F1NLZ2|F1NLZ2_CHICK	F1NLZ2	CHGA	Chromogranin A OS=Gallus gallus OX=9031 GN=CHGA PE=4 SV=3	326	58.15	HRLEDEGMQTEEDTFQSR	[10] Phospho (ST)	EDEGMQT*EEDTFQ	tr|F1NLZ2|F1NLZ2_CHICK	4030.83	3047.28	11747.3	12838.9	16713	5418.19	12296.2	22055	25110.4	6819.33	2936.38	18913.1	10536.4	4899.59	42628.1	4030.83	12838.9	22055	6819.33	10536.4	NA	0.826195	0.656595	0.280566	0.386133	1.67137	1.60906	0.687062	1.38624	0	0	0	0	0	0.242568	0.010306	0.185078	0.0154313	0.615166	1.98691
tr|F1NVD4|F1NVD4_CHICK	F1NVD4	ADSSL1	Adenylosuccinate synthetase isozyme 1 OS=Gallus gallus OX=9031 GN=ADSSL1 PE=3 SV=4	25	66.52	ARSEPGGNKVTVVLGAQWGDEGK	[3] Phospho (ST)	GLKRARS*EPGGNK	tr|F1NVD4|F1NVD4_CHICK	50795.2	65565.7	30265.9	22054	31799.1	44473.7	32773.3	38483.3	77491.8	49389.7	31931.7	23361.7	43087.6	40590.7	33233.4	50795.2	31799.1	38483.3	31931.7	40590.7	NA	0.732967	0.888262	0.327904	0.280138	-1.04396	-0.632171	-0.373551	-0.237419	0	0	0	0	0	0.250033	0.978526	0.187831	0.365617	0.602003	0.00942781
tr|A0A1D5PTQ1|A0A1D5PTQ1_CHICK	A0A1D5PTQ1	NA	FERM domain containing 4A OS=Gallus gallus OX=9031 PE=4 SV=2	479	36.64	HKSAGNLVSSNSGSMPNLAAR	[3] Phospho (ST)	QRQRHKS*AGNLVS	tr|A0A1D5PTQ1|A0A1D5PTQ1_CHICK	1470.73	3273.18	3126.19	3399.36	2069.14	7772.44	1907.02	1695.54	12044.4	1866.93	2620.57	4839.35	1992.92	2640.61	8087.35	3126.19	3399.36	1907.02	2620.57	2640.61	NA	0.565615	0.923458	0.313185	0.575977	1.20873	0.374787	0.344136	0.438351	0	0	0	0	0	0.253487	0.497214	0.509202	0.284368	0.596044	0.303457
tr|A0A1D5NZD4|A0A1D5NZD4_CHICK	A0A1D5NZD4	NAV1	Neuron navigator 1 OS=Gallus gallus OX=9031 GN=NAV1 PE=4 SV=2	1204	19.4	VAPGPSAVPGSIPGHITSTSASSSPR	[24] Phospho (ST)	STSASSS*PRRSLG	tr|A0A1D5NZD4|A0A1D5NZD4_CHICK	6433.65	5379.15	11523.8	21511	11219.1	6956.55	21028.7	21786.8	11989.4	10742.4	17493	3850.57	14787.6	15862.1	20117.1	6433.65	11219.1	21028.7	10742.4	15862.1	NA	0.681992	0.560498	0.833736	0.258351	1.0605	1.70865	0.739606	1.20068	0	0	0	0	0	0.255359	0.0527207	0.708413	0.0099455	0.592848	1.27802
tr|E1C3B3|E1C3B3_CHICK	E1C3B3	RAB3IL1	Sec2p domain-containing protein OS=Gallus gallus OX=9031 GN=RAB3IL1 PE=4 SV=1	192	119.14	NKSTSSAVVTAVSQNATPTPVSR	[6] Phospho (ST)	RNKSTSS*AVVTAV	tr|E1C3B3|E1C3B3_CHICK	126620	172535	215758	50517	78069.3	337832	59665.4	78743.1	272901	214723	65294.6	375063	77793.4	83294.8	97882.5	172535	78069.3	78743.1	214723	83294.8	NA	0.817578	0.632912	0.608369	0.165658	-1.14407	-1.08553	0.761974	-1.05059	0	0	0	0	0	0.255679	0.185204	0.928903	0.0121552	0.592304	0.732349
tr|E1BUP8|E1BUP8_CHICK	E1BUP8	AHNAK2	PDZ domain-containing protein OS=Gallus gallus OX=9031 GN=AHNAK2 PE=4 SV=4	3334	23.38	TLSAEFK	[3] Phospho (ST)	TEVKTLS*AEFKTS	tr|E1BUP8|E1BUP8_CHICK	2775.77	2659.57	1023.36	883.318	664.931	2113.17	747.364	1134.7	1080.53	2346.81	1638.95	3903.02	1251.02	947.829	645.011	2659.57	883.318	1080.53	2346.81	947.829	NA	1.17203	0.71281	1.0143	0.290421	-1.65188	-1.22888	-0.242188	-1.14979	0	0	0	0	0	0.257383	0.0855711	0.61534	0.0144857	0.589421	1.06767
tr|A0A1D5P797|A0A1D5P797_CHICK	A0A1D5P797	SPTBN1	Spectrin beta chain OS=Gallus gallus OX=9031 GN=SPTBN1 PE=3 SV=2	2173	47.62	AAIQAQTAATLPAK	[10] Phospho (ST)	QAQTAAT*LPAKTQ	tr|A0A1D5P797|A0A1D5P797_CHICK	37221.7	41234.7	50542.6	15580.5	16456.9	82045.6	11136.1	37602	25125	51193	18743.9	61698	35695	18042.3	16630	41234.7	16456.9	25125	51193	18042.3	NA	0.861821	0.549162	0.484892	0.585508	-1.2564	-1.00838	0.287723	-1.19248	0	0	0	0	0	0.259763	0.0642239	0.772008	0.0724553	0.585423	1.1923
tr|A0A3Q2TYM6|A0A3Q2TYM6_CHICK	A0A3Q2TYM6	MICALL1	Uncharacterized protein OS=Gallus gallus OX=9031 GN=MICALL1 PE=4 SV=1	415	30.55	STDALSPPASHPVPR	[2] Phospho (ST)	PAPRRST*DALSPP	tr|A0A3Q2TYM6|A0A3Q2TYM6_CHICK	5116.72	1986.71	4117.19	10734.9	11271.4	2175.21	14113.6	10960	1619.18	6092.14	4930.32	4045.84	12721.1	10714.2	2074.28	4117.19	10734.9	10960	4930.32	10714.2	NA	0.953127	0.887445	0.523369	0.880032	1.06901	1.4638	0.251729	1.31394	0	0	0	0	0	0.261542	0.34865	0.23013	0.294394	0.582459	0.45761
tr|F1NUT3|F1NUT3_CHICK	F1NUT3	GPR158	G_PROTEIN_RECEP_F3_4 domain-containing protein OS=Gallus gallus OX=9031 GN=GPR158 PE=4 SV=4	792	18.61	VFSLKK	[3] Phospho (ST)	LKNRVFS*LKKSHS	tr|F1NUT3|F1NUT3_CHICK	221.105	403.794	255.023	2182.96	1731.27	84.8699	1956.91	1667.85	241.228	518.692	273.991	226.671	1957.28	525.289	1382.14	255.023	1731.27	1667.85	273.991	1382.14	NA	0.992169	0.856712	0.696137	0.728363	2.10014	2.0463	-0.170024	2.43821	0	0	0	0	0	0.262722	0.0655322	0.724331	0.0373436	0.580503	1.18355
sp|F1NBT0|STK10_CHICK	F1NBT0	STK10	Serine/threonine-protein kinase 10 OS=Gallus gallus OX=9031 GN=STK10 PE=3 SV=2	191	38.9	RDSFIGTPYWMAPEVVMCETMK	[3] Phospho (ST)	TLQKRDS*FIGTPY	sp|F1NBT0|STK10_CHICK	778.122	490.922	2766.5	1830.41	7032.24	1146.23	12318.3	1076.18	12847.3	2202.54	1248.66	1031.37	73.6316	329.717	3764.6	778.122	1830.41	12318.3	1248.66	329.717	NA	1.32247	0.962279	0.701499	0.894067	1.2341	2.21533	1.34682	-0.574266	0	0	0	0	0	0.265303	0.0148128	0.533025	0.245222	0.576258	1.82936
tr|A0A1D5P561|A0A1D5P561_CHICK	A0A1D5P561	TRAK1	Trafficking kinesin protein 1 OS=Gallus gallus OX=9031 GN=TRAK1 PE=4 SV=2	613	18.39	RLSLAESFTNLR	[3] Phospho (ST)	CTPRRLS*LAESFT	tr|A0A1D5P561|A0A1D5P561_CHICK	218.084	138.15	596.955	532.545	531.028	317.484	471.461	426.279	867.164	332.308	149.716	447.996	977.131	322.014	943.269	218.084	531.028	471.461	332.308	943.269	NA	0.731557	0.366638	0.346526	0.538171	1.28802	1.11225	0.115989	1.22089	0	0	0	0	0	0.265316	0.021053	0.753994	0.0242776	0.576236	1.67669
sp|O93388|STMN3_CHICK	O93388	STMN3	Stathmin-3 OS=Gallus gallus OX=9031 GN=STMN3 PE=2 SV=1	73	152.42	SPSDLSPESPILSSPPK	[14] Phospho (ST)	ESPILSS*PPKKKD	sp|O93388|STMN3_CHICK	454653	537151	436628	202174	216648	699791	188942	207317	486973	503178	346334	1.48379e+06	342250	239240	241329	454653	216648	207317	503178	241329	NA	0.833443	0.646073	0.859026	0.267307	-1.16917	-1.26682	0.146304	-0.8554	0	0	0	0	0	0.267315	0.105187	0.47428	0.0336098	0.572977	0.978038
tr|Q25QX5|Q25QX5_CHICK	Q25QX5	BNAS1	BASH/BLNK N-terminal associated protein 1 OS=Gallus gallus OX=9031 GN=BNAS1 PE=2 SV=1	202	30.12	RNSSSSLEEK	[3] Phospho (ST)	FYWRRNS*SSSLEE	tr|Q25QX5|Q25QX5_CHICK	46013.9	32464.9	1046.79	19455.9	729.281	3069.93	311.056	26628.9	2460.88	38808.3	11169.5	4905.87	11784.9	15489.2	2457.68	32464.9	3069.93	2460.88	11169.5	11784.9	NA	1.4009	1.12359	1.21356	1.11895	-1.24186	-0.285888	-0.245704	-1.06762	0	0	0	0	0	0.268676	0.309724	0.862343	0.45195	0.570771	0.509026
tr|E1BYA0|E1BYA0_CHICK	E1BYA0	PPP1R1C	Protein phosphatase 1 regulatory inhibitor subunit 1C OS=Gallus gallus OX=9031 GN=PPP1R1C PE=4 SV=2	131	83.48	KQSVYTPPALK	[3] Phospho (ST)	PKQRKQS*VYTPPA	tr|E1BYA0|E1BYA0_CHICK	22813.5	32220.6	32643.5	68006.7	69774.7	19404.4	46210.2	98828.4	20963.4	55748.4	46615.5	23113.9	28763.7	47727.5	24810.9	32220.6	68006.7	46210.2	46615.5	28763.7	NA	0.633894	0.636372	0.568223	0.316584	1.11472	1.01832	0.532825	0.334362	0	0	0	0	0	0.270808	0.260723	0.357913	0.586832	0.567339	0.58382
tr|A0A1D5P1M9|A0A1D5P1M9_CHICK	A0A1D5P1M9	PPIP5K2	Inositol hexakisphosphate and diphosphoinositol-pentakisphosphate kinase OS=Gallus gallus OX=9031 GN=PPIP5K2 PE=3 SV=1	984	43.52	KIGSVEVLSESNSNLR	[4] Phospho (ST)	RSRKIGS*VEVLSE	tr|A0A1D5P1M9|A0A1D5P1M9_CHICK	8435.02	6533.28	12941.7	17946.3	15526.1	8266.99	22891.5	16591.1	11861.2	15482.9	5090.99	18938.5	17798.5	15727	27014.9	8435.02	15526.1	16591.1	15482.9	17798.5	NA	0.548149	0.481959	0.394131	0.0810541	1.08922	1.34453	0.549292	1.0773	0	0	0	0	0	0.274797	0.093272	0.359252	0.00526078	0.560988	1.03025
tr|A0A452J842|A0A452J842_CHICK	A0A452J842	IGF2BP1	Insulin-like growth factor 2 mRNA-binding protein 1 OS=Gallus gallus OX=9031 GN=IGF2BP1 PE=4 SV=1	436	26.96	FASASIK	[5] Phospho (ST)	SRFASAS*IKIAPP	tr|A0A452J842|A0A452J842_CHICK	324.916	2250.37	406.632	1100.4	62.3323	141.09	263.79	751.965	88.7509	406.419	2555.49	120.885	193.586	73.3674	184.097	406.632	141.09	263.79	406.419	184.097	NA	1.47875	0.691901	0.581805	0.812304	-1.52711	-1.58143	0.183436	-1.14325	0	0	0	0	0	0.279071	0.0344404	0.467297	0.0864218	0.554285	1.46293
tr|A0A3Q2TT74|A0A3Q2TT74_CHICK	A0A3Q2TT74	KNDC1	Uncharacterized protein OS=Gallus gallus OX=9031 GN=KNDC1 PE=4 SV=1	1110	17.57	LLENLYQVVNGERASPLR	[15] Phospho (ST)	VNGERAS*PLRITE	tr|A0A3Q2TT74|A0A3Q2TT74_CHICK	1862.86	1470.1	7694.44	3958.73	3415.07	4892.8	5372.67	2971.95	9746.05	4700.71	4922.19	2433.99	1833.12	3781.52	4961.09	1862.86	3958.73	5372.67	4700.71	3781.52	NA	0.54421	0.393364	0.759983	0.734809	1.08752	1.0155	1.33536	-0.0232187	0	0	0	0	0	0.282853	0.036937	0.576153	0.643553	0.548439	1.43254
tr|A0A1D5PHH7|A0A1D5PHH7_CHICK	A0A1D5PHH7	KIF1A	Kinesin family member 1A OS=Gallus gallus OX=9031 GN=KIF1A PE=3 SV=2	1335	19.22	NLFGSGSLR	[5] Phospho (ST)	IRNLFGS*GSLRAS	tr|A0A1D5PHH7|A0A1D5PHH7_CHICK	4299.22	3889.62	1881.6	1583.49	1324.27	3527.33	1609.58	2141.28	3135.98	2829.7	2710.13	10341.8	2776.52	1421.37	1368.26	3889.62	1583.49	2141.28	2829.7	1421.37	NA	1.01938	0.811255	1.21827	0.327509	-1.44097	-0.861159	-0.521267	-0.630795	0	0	0	0	0	0.282513	0.354502	0.577576	0.0474348	0.548962	0.450381
tr|A0A1D5NUC9|A0A1D5NUC9_CHICK	A0A1D5NUC9	RPL21	Ribosomal protein L21 OS=Gallus gallus OX=9031 GN=RPL21 PE=4 SV=2	104	12.39	SRDSFLQR	[4] Phospho (ST)	HSKSRDS*FLQRVK	tr|A0A1D5NUC9|A0A1D5NUC9_CHICK	16388.5	8747.9	5358.16	7071.26	3132.89	9307.29	2387.72	7108.85	4708.21	6882.82	5039.4	13201.5	4747.7	4958.31	5603.96	8747.9	7071.26	4708.21	6882.82	4958.31	NA	0.921149	0.662173	0.986425	0.603285	-1.21265	-0.299321	-0.795685	-0.819087	0	0	0	0	0	0.283828	0.151696	0.695384	0.125751	0.546945	0.819025
tr|F1NP45|F1NP45_CHICK	F1NP45	TANC2	Tetratricopeptide repeat, ankyrin repeat and coiled-coil containing 2 OS=Gallus gallus OX=9031 GN=TANC2 PE=4 SV=4	507	18.32	ELPLTQPPSAHSSIASGSCPGTPEMR	[22] Phospho (ST)	SGSCPGT*PEMRRR	tr|F1NP45|F1NP45_CHICK	15361.4	6059.67	61437.6	54095.9	14220.4	32318.8	67162.6	6354.4	76402.5	5928.39	59735.7	37354.9	3892.92	65079.5	100672	15361.4	32318.8	67162.6	37354.9	65079.5	NA	0.708118	0.839587	1.4944	1.35294	1.23065	0.314498	-0.717823	0.712468	0	0	0	0	0	0.290491	0.163731	0.717502	0.567242	0.536868	0.78587
tr|A0A1D5PDS3|A0A1D5PDS3_CHICK	A0A1D5PDS3	HNRNPH2	Uncharacterized protein OS=Gallus gallus OX=9031 GN=HNRNPH2 PE=4 SV=2	62	25.46	EGRPSGEAFAELESEEDVK	[14] Phospho (ST)	AFAELES*EEDVKL	tr|A0A1D5PDS3|A0A1D5PDS3_CHICK	23570.1	35016.4	20167.5	9774.05	8358.12	40986.3	6512.06	7409.56	21392.9	23859.7	12068.3	29272.7	11582.7	10653.3	10604.5	23570.1	9774.05	7409.56	23859.7	10653.3	NA	1.10437	0.915697	0.595351	0.270712	-1.26993	-1.85577	0.0176194	-1.02499	0	0	0	0	0	0.292612	0.065861	0.539767	0.0109132	0.533708	1.18137
tr|A0A1D5NWS0|A0A1D5NWS0_CHICK	A0A1D5NWS0	ASPH	Asp-B-Hydro_N domain-containing protein OS=Gallus gallus OX=9031 GN=ASPH PE=4 SV=2	18	72.66	GTGGAPGPGSKR	[10] Phospho (ST)	GAPGPGS*KRESKH	tr|A0A1D5NWS0|A0A1D5NWS0_CHICK	40361	11130.6	16466.8	11411.7	20284.2	7905.78	3571.26	25735.8	7303.84	20501.6	34120.1	2941.22	5758.27	11673.2	2788.93	16466.8	11411.7	7303.84	20501.6	5758.27	NA	0.972182	1.26005	1.26351	1.13668	-1.05858	-1.17284	-0.977227	-2.56178	0	0	0	0	0	0.296627	0.293923	0.513971	0.0672676	0.527789	0.531766
tr|A0A1D5NTE0|A0A1D5NTE0_CHICK	A0A1D5NTE0	AKAP12	A-kinase anchoring protein 12 OS=Gallus gallus OX=9031 GN=AKAP12 PE=4 SV=2	528	35.41	RPPEGITNEAELLSSQEKTK	[15] Phospho (ST)	EAELLSS*QEKTKL	tr|A0A1D5NTE0|A0A1D5NTE0_CHICK	25479.7	29525.1	60767.1	9783.74	7527.54	127694	12979	6586.5	80006.6	37228.3	18149.8	188845	13199.1	9134.46	24868.4	29525.1	9783.74	12979	37228.3	13199.1	NA	1.12849	0.830227	0.733696	0.253153	-1.38089	-0.973169	0.547049	-1.28898	0	0	0	0	0	0.300827	0.170933	0.396567	0.00699124	0.521683	0.767174
tr|A0A1D5NU13|A0A1D5NU13_CHICK	A0A1D5NU13	GRAMD1B	GRAM domain containing 1B OS=Gallus gallus OX=9031 GN=GRAMD1B PE=4 SV=1	235	28.12	SSMEAKPEASPQLPK	[10] Phospho (ST)	EAKPEAS*PQLPKK	tr|A0A1D5NU13|A0A1D5NU13_CHICK	1398.66	8994.74	10667.9	16758.4	27408.9	3389.02	21970	23718.6	7504.36	6331.96	11528.2	2577.15	12936.9	11416.7	16342.3	8994.74	16758.4	21970	6331.96	12936.9	NA	1.19262	1.28549	1.10837	1.1286	1.60749	1.39886	0.35802	0.615334	0	0	0	0	0	0.309859	0.150049	0.862444	0.118231	0.508836	0.823766
tr|E1C3A5|E1C3A5_CHICK	E1C3A5	NA	Family with sequence similarity 131 member B OS=Gallus gallus OX=9031 PE=4 SV=4	209	39.28	APLLNKKPSPEEDDVVCR	[9] Phospho (ST)	LLNKKPS*PEEDDV	tr|E1C3A5|E1C3A5_CHICK	17763.6	15501.1	33400.2	37163.5	9333.73	80343.6	41402	4662.46	62851.2	12380.8	36524.3	62071.5	5457.95	34067.2	53146.6	17763.6	37163.5	41402	36524.3	34067.2	NA	0.56681	0.708763	0.520071	0.706942	1.06496	0.912081	0.894072	0.670119	0	0	0	0	0	0.313715	0.854141	0.286304	0.96126	0.503465	0.0684704
tr|A0A1D5NTN2|A0A1D5NTN2_CHICK	A0A1D5NTN2	CLIP4	CAP-Gly domain containing linker protein family member 4 OS=Gallus gallus OX=9031 GN=CLIP4 PE=4 SV=1	576	31.9	SLSTTSASSQR	[3] Phospho (ST)	GFRRSLS*TTSASS	tr|A0A1D5NTN2|A0A1D5NTN2_CHICK	9492.07	3604.63	919.495	4934.63	10101.7	2322.65	10226.9	18508.8	1060.86	1224.6	1534.57	2719.34	6776.49	6511.1	2557.59	3604.63	4934.63	10226.9	1534.57	6511.1	NA	0.639021	0.945214	1.32775	0.585292	1.33686	0.206315	-1.23202	0.85305	0	0	0	0	0	0.32023	0.177376	0.404817	0.257727	0.494538	0.751106
tr|A0A1D5P026|A0A1D5P026_CHICK	A0A1D5P026	TBC1D22B	TBC1 domain family member 22B OS=Gallus gallus OX=9031 GN=TBC1D22B PE=4 SV=2	156	20.68	QQSLPLRPIIPLVAR	[3] Phospho (ST)	PLQKQQS*LPLRPI	tr|A0A1D5P026|A0A1D5P026_CHICK	527.528	176.841	4097.96	1306.1	611.023	1992.43	161.359	321.589	6758.16	1280.11	516.79	5026.39	8048.62	578.571	3087.65	527.528	1306.1	321.589	1280.11	3087.65	NA	0.707254	0.658878	0.397807	1.20573	1.30795	0.721725	1.27895	1.71004	0	0	0	0	0	0.321076	0.949264	0.0394488	0.137802	0.493392	0.022613
tr|R4GIT0|R4GIT0_CHICK	R4GIT0	TMEM47	Transmembrane protein 47 OS=Gallus gallus OX=9031 GN=TMEM47 PE=4 SV=1	4	25.27	ASSGSGMEEVR	[3] Phospho (ST)	MASS*GSGMEE	tr|R4GIT0|R4GIT0_CHICK	18.7039	1759.13	1058.67	297.41	6521.9	267.004	534.503	5152.69	18.477	878.267	19.5703	21.7402	8699.47	2874.79	303.361	1058.67	297.41	534.503	21.7402	2874.79	NA	1.2418	1.49564	1.7303	1.72137	1.89043	1.55047	-5.60574	0.708598	0	0	0	0	0	0.325053	0.937525	0.463372	0.3348	0.488046	0.028017
tr|A0A1D5P3B7|A0A1D5P3B7_CHICK	A0A1D5P3B7	ASAP3	ArfGAP with SH3 domain, ankyrin repeat and PH domain 3 OS=Gallus gallus OX=9031 GN=ASAP3 PE=4 SV=2	292	21.67	KNSGSGYSIHQHQGNK	[5] Phospho (ST)	SRKNSGS*GYSIHQ	tr|A0A1D5P3B7|A0A1D5P3B7_CHICK	661.369	145.148	232.021	255.236	266.207	98.5432	305.171	212.73	343.017	52479.1	202.76	1327.27	1811.97	747.796	203.967	232.021	255.236	305.171	1327.27	747.796	NA	0.935954	0.514026	1.52004	0.732782	-1.23543	0.551502	2.51614	1.45404	0	0	0	0	0	0.326695	0.999826	0.0600222	0.106591	0.485857	7.57541e-05
tr|Q156C7|Q156C7_CHICK	Q156C7	PRKAB2	5'-AMP-activated protein kinase beta-2 non-catalytic subunit transcript variant 2 OS=Gallus gallus OX=9031 GN=PRKAB2 PE=2 SV=1	186	18.69	DLSSSPPGPYGQEMYVYRPEER	[5] Phospho (ST)	GRDLSSS*PPGPYG	tr|Q156C7|Q156C7_CHICK	228.204	1436.35	9537.02	1624.93	416.958	39613.1	20510.7	946.983	40344.8	2719	2259.7	14482.3	1079.57	2363.06	39897.9	1436.35	1624.93	20510.7	2719	2363.06	NA	0.888477	1.599	1.19679	0.467742	2.05437	2.08077	0.65373	2.0647	0	0	0	0	0	0.338489	0.136309	0.0866386	0.015232	0.470456	0.865476
tr|E1C040|E1C040_CHICK	E1C040	HECTD1	HECT domain E3 ubiquitin protein ligase 1 OS=Gallus gallus OX=9031 GN=HECTD1 PE=4 SV=4	1380	18.55	NNCPDKTTAAAGSSSR	[15] Phospho (ST)	AAAGSSS*RKGSSS	tr|E1C040|E1C040_CHICK	3748.34	455.279	5789.37	1230.59	3681.77	16512.3	699.561	3342.36	13991.2	4185.12	2163.72	12118.8	7479.77	7700.48	10042.8	3748.34	3681.77	3342.36	4185.12	7700.48	NA	1.05369	1.10439	0.708996	1.26274	1.51207	1.27304	1.06577	0.99674	0	0	0	0	0	0.345202	0.6284	0.0708028	0.0730983	0.461926	0.201764
tr|A0A1D5P7N1|A0A1D5P7N1_CHICK	A0A1D5P7N1	PID1	Phosphotyrosine interaction domain-containing 1 OS=Gallus gallus OX=9031 GN=PID1 PE=2 SV=1	203	26.4	IHRNSSSEEVSHGFESDDG	[5] Phospho (ST)	GRIHRNS*SSEEVS	tr|A0A1D5P7N1|A0A1D5P7N1_CHICK	55408.1	59914.3	54086	19865	22772.5	111462	22119.2	25487.7	45625.2	61779.5	55143.3	116705	49640	30360.4	18839	55408.1	22772.5	25487.7	61779.5	30360.4	NA	1.04664	0.448396	0.476051	0.482788	-1.39561	-1.2331	0.157032	-0.980709	0	0	0	0	0	0.350302	0.0406454	0.329333	0.0653919	0.455558	1.39099
tr|A0A1D5P904|A0A1D5P904_CHICK	A0A1D5P904	TTC28	Tetratricopeptide repeat domain 28 OS=Gallus gallus OX=9031 GN=TTC28 PE=4 SV=2	2254	23.55	NISPSSGHQSPAGSTPSPALSYSSTGSAR	[3] Phospho (ST)	KSPRNIS*PSSGHQ	tr|A0A1D5P904|A0A1D5P904_CHICK	19.402	2056.65	7466.12	1015.66	453.328	16136.2	2136.86	1091.69	9851.47	936.5	686.797	7142.42	467.612	239.545	8330.28	2056.65	1015.66	2136.86	936.5	467.612	NA	1.61986	1.68916	1.6645	1.60677	1.11187	0.399981	-0.0639452	0.158006	0	0	0	0	0	0.362202	0.272582	0.43786	0.754112	0.441049	0.564503
tr|A0A1L1S0E6|A0A1L1S0E6_CHICK	A0A1L1S0E6	PDGFRA	Platelet-derived growth factor receptor alpha OS=Gallus gallus OX=9031 GN=PDGFRA PE=3 SV=2	791	48.6	KKSLSESEVK	[3] Phospho (ST)	ASYKKKS*LSESEV	tr|A0A1L1S0E6|A0A1L1S0E6_CHICK	7309.65	9290.11	6165.11	3508.44	4633.03	10211.7	9316.12	4384.44	6375.79	9384.49	6739.11	9046.63	5609.58	4178.12	3898.23	7309.65	4633.03	6375.79	9046.63	4178.12	NA	0.767176	0.444391	0.333472	0.258611	-1.00374	0.0484759	0.360476	-0.661307	0	0	0	0	0	0.365257	0.567832	0.658427	0.0464958	0.437402	0.24578
tr|E1C9I7|E1C9I7_CHICK	E1C9I7	NCOA5	Nuclear receptor coactivator 5 OS=Gallus gallus OX=9031 GN=NCOA5 PE=4 SV=2	129	16.12	DRSPLRGSPR	[3] Phospho (ST)	DNRRDRS*PLRGSP	tr|E1C9I7|E1C9I7_CHICK	7174.07	6063.11	12170.3	3182.93	1996.89	24914.6	1881.32	2175.33	10749.7	5064.86	4693.01	22627.6	3138.8	5238.52	7922.46	7174.07	3182.93	2175.33	5064.86	5238.52	NA	1.02172	0.666468	0.58134	0.327644	-1.17244	-1.47882	-0.369545	-0.619351	0	0	0	0	0	0.367525	0.0441097	0.985117	0.07815	0.434713	1.35547
tr|F1N885|F1N885_CHICK	F1N885	UHRF1BP1	UHRF1 binding protein 1 OS=Gallus gallus OX=9031 GN=UHRF1BP1 PE=4 SV=3	962	36.53	SASDGALSTAPPSESMEEK	[3] Phospho (ST)	RLPKSAS*DGALST	tr|F1N885|F1N885_CHICK	3821.29	10373.7	4991.2	14928.2	20845.3	2353.83	18201.7	8222.38	8060.78	7718.48	11838.7	1347.93	7470.02	9531.42	13264.3	4991.2	14928.2	8222.38	7718.48	9531.42	NA	0.808106	0.876788	0.764966	0.474407	1.00679	0.691533	0.190581	0.967052	0	0	0	0	0	0.369558	0.193128	0.740122	0.124172	0.432317	0.714155
tr|E1BRQ9|E1BRQ9_CHICK	E1BRQ9	IWS1	Interacts with SUPT6H, CTD assembly factor 1 OS=Gallus gallus OX=9031 GN=IWS1 PE=4 SV=2	247	83.85	KISDSDDDEKEEEK	[5] Phospho (ST)	RRKISDS*DDDEKE	tr|E1BRQ9|E1BRQ9_CHICK	969.224	42829.3	251.663	5598.95	13298.7	854.889	1353.21	19403.7	111.435	1597	4603.22	128.234	1670.13	9534.01	1691.83	969.224	5598.95	1353.21	1597	1691.83	NA	0.866932	0.716616	1.05826	1.17785	1.76424	-1.14226	-0.972712	0.78506	0	0	0	0	0	0.374803	0.227619	0.231202	0.689335	0.426197	0.642791
tr|A0A1D5PE85|A0A1D5PE85_CHICK	A0A1D5PE85	SMG1	SMG1 nonsense mediated mRNA decay associated PI3K related kinase OS=Gallus gallus OX=9031 GN=SMG1 PE=3 SV=1	3495	19.34	NLATSADTPPSTVPGTGK	[8] Phospho (ST)	LATSADT*PPSTVP	tr|A0A1D5PE85|A0A1D5PE85_CHICK	2010.86	2691.43	4226.48	5572.22	5470.59	2210.37	3286.02	4331.47	3814.05	4281.96	1867.66	3221.35	4078.45	3693.4	6224.44	2691.43	5470.59	3814.05	3221.35	4078.45	NA	0.645364	0.30065	0.677555	0.217491	1.02332	0.686482	-0.391792	0.558488	0	0	0	0	0	0.378574	0.219518	0.899763	0.0440815	0.421849	0.65853
tr|A0A1D5P1N6|A0A1D5P1N6_CHICK	A0A1D5P1N6	SEC16A	Protein transport protein sec16 OS=Gallus gallus OX=9031 GN=SEC16A PE=3 SV=1	405	11.78	TEFACQPHSSPLYHQPMHPQR	[13] Phospho (Y)	PHSSPLY*HQPMHP	tr|A0A1D5P1N6|A0A1D5P1N6_CHICK	49067.6	19429.2	18139.7	23718.4	7700.35	33903.5	33008.6	6071.55	24993.1	15536	32092.7	20167.7	29370.1	27246.5	25363	19429.2	23718.4	24993.1	20167.7	27246.5	NA	0.901807	0.687951	0.654142	0.408523	-1.04877	-0.57193	0.152893	0.483569	0	0	0	0	0	0.382607	0.276655	0.659056	0.838496	0.417247	0.558061
tr|A0A1D5P2M3|A0A1D5P2M3_CHICK	A0A1D5P2M3	EPS15	Uncharacterized protein OS=Gallus gallus OX=9031 GN=EPS15 PE=4 SV=2	104	74.12	FTDTSSPLLLSGTASSDIPWAVKLEDK	[4] Phospho (ST)	PPRFTDT*SSPLLL	tr|A0A1D5P2M3|A0A1D5P2M3_CHICK	960.952	2603.26	15159.4	1799.12	1293.89	5868.55	4208.9	1499.2	26431.1	1523.69	4123.08	719.065	677.19	2021.18	18466.7	2603.26	1799.12	4208.9	1523.69	2021.18	NA	0.900663	0.872634	0.827716	0.309053	-1.0086	0.802029	0.663402	-0.365122	0	0	0	0	0	0.386515	0.313243	0.438405	0.496888	0.412834	0.504119
tr|A0A1D5P6Q7|A0A1D5P6Q7_CHICK	A0A1D5P6Q7	ARHGAP35	Rho GTPase activating protein 35 OS=Gallus gallus OX=9031 GN=ARHGAP35 PE=4 SV=2	1087	37.15	AASPQCNSHPPDSEEDAEPSPYGFCR	[3] Phospho (ST)	GSPRAAS*PQCNSH	tr|A0A1D5P6Q7|A0A1D5P6Q7_CHICK	2086.16	1347.6	5894.86	540.519	295.204	19131.9	467.962	340.167	33953	388.763	129.259	2374.17	11175.4	1605.52	35197.1	2086.16	540.519	467.962	388.763	11175.4	NA	1.39853	1.53346	0.690491	0.623133	-1.94843	-1.98608	-2.42389	2.42141	0	0	0	0	0	0.390969	0.642971	0.00684347	0.0414972	0.407858	0.191808
tr|A0A3Q2TWS8|A0A3Q2TWS8_CHICK	A0A3Q2TWS8	EPB41L3	Erythrocyte membrane protein band 4.1 like 3 OS=Gallus gallus OX=9031 GN=EPB41L3 PE=4 SV=1	407	39.27	KFLTLGSK	[4] Phospho (ST)	PPKKFLT*LGSKFR	tr|A0A3Q2TWS8|A0A3Q2TWS8_CHICK	4462.81	2229.45	417.359	1793.51	243.3	1409.53	1242.12	4448.96	697.182	2201.56	1028.98	1250.86	2019.91	1814.86	815.307	2229.45	1409.53	1242.12	1250.86	1814.86	NA	1.39518	0.693798	1.10438	0.729779	-1.31516	0.740249	-1.01943	-0.296835	0	0	0	0	0	0.394724	0.959077	0.792736	0.76125	0.403706	0.0181464
tr|E1BUP8|E1BUP8_CHICK	E1BUP8	AHNAK2	PDZ domain-containing protein OS=Gallus gallus OX=9031 GN=AHNAK2 PE=4 SV=4	797	13.27	LEKPSLK	[5] Phospho (ST)	WKLEKPS*LKMPKA	tr|E1BUP8|E1BUP8_CHICK	3063.99	5648.66	10274	8207.91	1250.42	3996.42	8761.3	5511.39	8120.56	1893.79	4070.93	3768.76	6494.65	1728.25	15839.7	5648.66	3996.42	8120.56	3768.76	6494.65	NA	1.25228	0.742503	0.320232	0.700613	-1.36222	-0.0354919	-0.694135	0.62454	0	0	0	0	0	0.394757	0.443678	0.0455119	0.999916	0.40367	0.352932
tr|A0A1D5PR58|A0A1D5PR58_CHICK	A0A1D5PR58	MAP7	Ensconsin OS=Gallus gallus OX=9031 GN=MAP7 PE=4 SV=2	347	17.57	SLPSLAGTLK	[1] Phospho (ST)	VWHASKS*LPSLAG	tr|A0A1D5PR58|A0A1D5PR58_CHICK	682.063	791.899	496.366	2145.77	3306.29	172.354	2705.35	3100.33	589.879	1066.48	430.001	246.148	2300.16	1356.7	700.226	682.063	2145.77	2705.35	430.001	1356.7	NA	0.774985	0.525677	0.695448	0.487719	1.65352	1.96903	-0.880976	0.776714	0	0	0	0	0	0.396189	0.0338017	0.391478	0.0427037	0.402098	1.47106
tr|A0A1L1RJU6|A0A1L1RJU6_CHICK	A0A1L1RJU6	FUBP1	Uncharacterized protein OS=Gallus gallus OX=9031 GN=FUBP1 PE=4 SV=2	24	23.01	RPLEDGDGSWTSPSSTTHWEGMPSPFK	[12] Phospho (ST)	GDGSWTS*PSSTTH	tr|A0A1L1RJU6|A0A1L1RJU6_CHICK	9564.5	21624.2	8582.33	28462	49448.4	3966.16	36655.3	30255.6	15111.3	17130.8	30542.8	11197.9	16552.8	26327.2	32171.4	9564.5	28462	30255.6	17130.8	26327.2	NA	0.680675	0.563322	0.169976	0.599404	1.19328	0.816189	0.498183	0.791316	0	0	0	0	0	0.400624	0.0411681	0.0800758	0.0698856	0.397263	1.38544
tr|A0A3Q2U4L9|A0A3Q2U4L9_CHICK	A0A3Q2U4L9	SH3PXD2A	SH3 and PX domains 2A OS=Gallus gallus OX=9031 GN=SH3PXD2A PE=4 SV=1	582	19.69	KEPGQSPSIR	[6] Phospho (ST)	KKEPGQS*PSIRAK	tr|A0A3Q2U4L9|A0A3Q2U4L9_CHICK	5829.04	37897.7	7621.3	21181.6	9778.58	1356.36	21450.6	14475.1	13160.6	9813.51	15915.2	1179.62	36987.9	21679.7	24464.9	7621.3	9778.58	14475.1	9813.51	24464.9	NA	1.45402	0.859425	1.08523	0.856157	-1.95442	0.788114	-1.25171	1.68261	0	0	0	0	0	0.401257	0.572184	0.216684	0.205704	0.396578	0.242464
tr|F1NSM8|F1NSM8_CHICK	F1NSM8	SPP1	Osteopontin OS=Gallus gallus OX=9031 GN=SPP1 PE=4 SV=1	201	15.71	ELAQHQSVENDSRPR	[7] Phospho (ST)	ELAQHQS*VENDSR	tr|F1NSM8|F1NSM8_CHICK	7812.5	3659.51	384.432	18498.3	1618.8	1217.9	48645.2	3963.82	708.052	692.179	33242.8	2131.7	1711.07	2008.69	5302.04	3659.51	1618.8	3963.82	2131.7	2008.69	NA	0.703066	0.910203	0.923712	1.59539	1.24354	0.881126	2.4712	-0.865397	0	0	0	0	0	0.400888	0.0925329	0.653483	0.864285	0.396977	1.0337
sp|O93388|STMN3_CHICK	O93388	STMN3	Stathmin-3 OS=Gallus gallus OX=9031 GN=STMN3 PE=2 SV=1	65	96.92	SPSDLSPESPILSSPPK	[6] Phospho (ST)	KSPSDLS*PESPIL	sp|O93388|STMN3_CHICK	100736	109107	60031.3	45539.4	41319.7	122156	57612.1	52119.6	72993.8	99552.5	75614.3	176358	87476.9	69143.4	56548.1	100736	45539.4	57612.1	99552.5	69143.4	NA	0.979598	0.532052	0.792203	0.197604	-1.1454	-0.806141	-0.017054	-0.20361	0	0	0	0	0	0.404116	0.207196	0.531078	0.243334	0.393494	0.683618
tr|E1C2V9|E1C2V9_CHICK	E1C2V9	ARFGAP2	Arf-GAP domain-containing protein OS=Gallus gallus OX=9031 GN=ARFGAP2 PE=4 SV=3	437	60.27	AISSDMFFGR	[3] Phospho (ST)	AGAKAIS*SDMFFG	tr|E1C2V9|E1C2V9_CHICK	709.969	789.328	1072.79	2068.98	3259.01	379.385	5323.65	1977.16	1360.42	632.155	626.002	813.692	1264.14	413.844	3302.13	789.328	2068.98	1977.16	632.155	1264.14	NA	0.781638	0.877939	0.0840296	0.711661	1.54309	1.32474	-0.334457	0.832329	0	0	0	0	0	0.40702	0.0497083	0.268149	0.433742	0.390384	1.30357
tr|F1NKZ8|F1NKZ8_CHICK	F1NKZ8	CAMKK1	Calcium/calmodulin dependent protein kinase kinase 1 OS=Gallus gallus OX=9031 GN=CAMKK1 PE=4 SV=3	507	27.74	SMSAPGNLLIK	[3] Phospho (ST)	REERSMS*APGNLL	tr|F1NKZ8|F1NKZ8_CHICK	250.437	568.157	942.72	1964.4	2585.7	204.244	4222.42	4939.73	2563.67	609.332	1031.2	281.193	2666.07	2820.21	2329.9	568.157	1964.4	4222.42	609.332	2666.07	NA	0.909986	0.753197	0.724847	0.695131	2.1862	3.12007	0.859967	2.31144	0	0	0	0	0	0.410614	0.00647222	0.858141	0.00941762	0.386566	2.18895
tr|A0A3Q2TVV4|A0A3Q2TVV4_CHICK	A0A3Q2TVV4	PPP1R9A	Protein phosphatase 1 regulatory subunit 9A OS=Gallus gallus OX=9031 GN=PPP1R9A PE=4 SV=1	844	35.17	QTSFGEVSR	[3] Phospho (ST)	IFERQTS*FGEVSR	tr|A0A3Q2TVV4|A0A3Q2TVV4_CHICK	515.891	4441.84	435.916	1573.05	1522.44	1770.12	2897.87	1466.37	2834.92	4148.58	1287.44	2166.35	3923.43	1083.26	3532.19	515.891	1573.05	2834.92	2166.35	3532.19	NA	0.773801	0.804255	0.880432	0.82763	1.60842	2.48985	2.31314	2.92698	0	0	0	0	0	0.414496	0.290175	0.328422	0.351316	0.38248	0.537339
tr|A0A3Q2UEH0|A0A3Q2UEH0_CHICK	A0A3Q2UEH0	IQSEC1	IQ motif and Sec7 domain 1 OS=Gallus gallus OX=9031 GN=IQSEC1 PE=4 SV=1	985	13.77	GVVRPSMSQCSSLKK	[12] Phospho (ST)	SMSQCSS*LKKDSG	tr|A0A3Q2UEH0|A0A3Q2UEH0_CHICK	223.853	376.931	1293.54	1004.18	816.57	507.856	4511.04	1479.43	2400.71	123.91	602.65	1205.55	409.513	2630.28	3821.1	376.931	816.57	2400.71	602.65	2630.28	NA	0.874125	1.15909	0.514767	0.690481	1.11527	1.97267	-0.101642	1.56266	0	0	0	0	0	0.416469	0.0286912	0.820638	0.0200993	0.380417	1.54225
tr|R4GKR8|R4GKR8_CHICK	R4GKR8	BOD1L1	Uncharacterized protein OS=Gallus gallus OX=9031 GN=BOD1L1 PE=4 SV=2	191	27.28	SKSLAEDKILLK	[3] Phospho (ST)	DRRRSKS*LAEDKI	tr|R4GKR8|R4GKR8_CHICK	5381.77	4281.96	15117.5	2392.31	1651.09	31705.4	2824.44	2814.2	20337.5	3026.96	4663.13	33080.2	3427.11	4208.56	15903.9	5381.77	2392.31	2824.44	4663.13	4208.56	NA	0.995775	0.522865	0.648116	0.249805	-1.16968	-0.605548	0.123027	-0.0249466	0	0	0	0	0	0.423295	0.352921	0.772045	0.472192	0.373357	0.452322
tr|A0A3S5ZPQ6|A0A3S5ZPQ6_CHICK	A0A3S5ZPQ6	CXCR4	G_PROTEIN_RECEP_F1_2 domain-containing protein OS=Gallus gallus OX=9031 GN=CXCR4 PE=3 SV=1	362	138.65	GGHSSVSTESESSSFHSS	[18] Phospho (ST)	SSSFHSS*	tr|A0A3S5ZPQ6|A0A3S5ZPQ6_CHICK	6935.72	1393.58	13026.8	22303.8	23264.2	2410.15	24941.9	28196.2	13611.6	37427.6	5973.47	8453.73	8087.16	1521.14	19405	6935.72	22303.8	24941.9	8453.73	8087.16	NA	1.31201	1.25675	0.721074	0.169433	1.68517	1.84645	2.09978	0.221588	0	0	0	0	0	0.429041	0.0746735	0.138251	0.229343	0.367502	1.12683
tr|A0A1D5PZG6|A0A1D5PZG6_CHICK	A0A1D5PZG6	AKAP8L	Uncharacterized protein OS=Gallus gallus OX=9031 GN=AKAP8L PE=3 SV=1	317	13.02	EGSRGEGEDEEGRDSEK	[3] Phospho (ST)	KEEKEGS*RGEGED	tr|A0A1D5PZG6|A0A1D5PZG6_CHICK	67132.5	4905.52	7044.35	1181.18	58563.4	1301.6	52952.2	52029.1	542.84	369.003	33538.7	3172.79	45242.6	32764.4	214.519	7044.35	1301.6	52029.1	3172.79	32764.4	NA	1.68887	1.53878	1.5723	1.48994	-2.43619	-0.34232	-1.15072	-0.569328	0	0	0	0	0	0.436094	0.889721	0.400086	0.594623	0.36042	0.0507462
tr|F1NNV4|F1NNV4_CHICK	F1NNV4	FKBP15	Peptidylprolyl isomerase OS=Gallus gallus OX=9031 GN=FKBP15 PE=4 SV=3	1191	16.98	EVPQQQELGSSPSQKGSSLFEDDDFFK	[13] Phospho (ST)	ELGSSPS*QKGSSL	tr|F1NNV4|F1NNV4_CHICK	5719.67	1719.23	67156.7	28661.4	8187.49	15363.7	4201.77	4929.04	50834	2398.26	7177.14	32350.2	1511.8	1784.95	48811.7	5719.67	15363.7	4929.04	7177.14	1784.95	NA	0.807463	0.842987	1.27098	0.575654	2.25166	-0.401737	-1.05376	-0.460304	0	0	0	0	0	0.453521	0.673121	0.921182	0.178151	0.343403	0.171907
tr|F1NAS5|F1NAS5_CHICK	F1NAS5	NA	Uncharacterized protein OS=Gallus gallus OX=9031 PE=4 SV=4	404	35.2	LDSSSEPFKK	[3] Phospho (ST)	RVVKLDS*SSEPFK	tr|F1NAS5|F1NAS5_CHICK	25609	15025.8	9499.73	11580.7	5824.56	20792.7	15660.5	12177.1	17774	10576.9	9755.21	16414.2	18641.5	18633.1	14244.7	15025.8	11580.7	15660.5	10576.9	18633.1	NA	1.0121	0.616852	0.753689	0.339685	-1.14494	-0.303268	-0.623196	0.310427	0	0	0	0	0	0.458465	0.931189	0.483912	0.650169	0.338694	0.030962
tr|F1NEX8|F1NEX8_CHICK	F1NEX8	RBM45	Uncharacterized protein OS=Gallus gallus OX=9031 GN=RBM45 PE=4 SV=1	138	22.23	ASGSHRDVEDEELTR	[4] Phospho (ST)	QSRASGS*HRDVED	tr|F1NEX8|F1NEX8_CHICK	28454.9	30048.1	10319.8	13406.6	13490.7	20750.6	12290.7	11265.2	15607.9	29129.3	18726.9	22789.5	18336.7	16961	10801.7	28454.9	13490.7	12290.7	22789.5	16961	NA	0.91648	0.829033	0.641392	0.34375	-1.08573	-1.21111	0.0337929	-0.633945	0	0	0	0	0	0.464696	0.236525	0.723113	0.169236	0.332831	0.626122
tr|A0A1D5PR58|A0A1D5PR58_CHICK	A0A1D5PR58	MAP7	Ensconsin OS=Gallus gallus OX=9031 GN=MAP7 PE=4 SV=2	376	11.65	VPSTQARPPSPGNIRPVK	[10] Phospho (ST)	TQARPPS*PGNIRP	tr|A0A1D5PR58|A0A1D5PR58_CHICK	8159.29	14202.4	5363.42	18605.7	37079.8	2333.6	26015.1	28816.7	3939.54	15338.7	14426.1	1872.78	21494.1	19940.1	6648.52	8159.29	18605.7	26015.1	14426.1	19940.1	NA	0.660382	0.618739	0.709577	0.433253	1.18923	1.02077	0.0225479	0.48954	0	0	0	0	0	0.475865	0.191666	0.737566	0.0810975	0.322516	0.717454
tr|A0A1D5PXN4|A0A1D5PXN4_CHICK	A0A1D5PXN4	PRKCD	Protein kinase C delta type OS=Gallus gallus OX=9031 GN=PRKCD PE=3 SV=1	654	19.45	EFLNEKPKLSYSDK	[10] Phospho (ST)	NEKPKLS*YSDKNL	tr|A0A1D5PXN4|A0A1D5PXN4_CHICK	3679.91	3577.51	2652.27	12195.5	15771.6	697.085	8550.02	11014.1	33.7917	6755.27	4623.62	4862.5	8923.13	6304.3	731.321	3577.51	12195.5	8550.02	4862.5	6304.3	NA	0.807135	0.884999	0.189254	0.739822	1.72861	1.21626	0.874473	0.81738	0	0	0	0	0	0.498826	0.553553	0.049961	0.920023	0.302051	0.256841
tr|F1N833|F1N833_CHICK	F1N833	PHB2	Prohibitin OS=Gallus gallus OX=9031 GN=PHB2 PE=3 SV=4	293	25.84	GSDSLLLK	[4] Phospho (ST)	FTRGSDS*LLLKQG	tr|F1N833|F1N833_CHICK	6110.35	6368.94	2102.29	2022.8	2679.96	5632.98	1901.41	2482.28	2125.07	7277.41	2394.68	8555.59	3798.96	2431.37	616.124	6110.35	2679.96	2125.07	7277.41	2431.37	NA	1.16345	0.671736	1.03281	0.393423	-1.24884	-1.35939	0.252169	-1.38928	0	0	0	0	0	0.511144	0.0702086	0.710801	0.0143989	0.291457	1.15361
tr|A0A1D5P1S3|A0A1D5P1S3_CHICK	A0A1D5P1S3	REPS2	Uncharacterized protein OS=Gallus gallus OX=9031 GN=REPS2 PE=4 SV=2	422	17.76	KGEEPPTPPPRPQK	[7] Phospho (ST)	KGEEPPT*PPPRPQ	tr|A0A1D5P1S3|A0A1D5P1S3_CHICK	56823.1	37255.8	30269.7	15730.7	18235.6	81384	24362.9	24643.3	37082.4	32749.8	31423.3	72664.2	31894.6	34922.6	18249.2	37255.8	18235.6	24643.3	32749.8	31894.6	NA	1.15948	0.53055	0.773644	0.294314	-1.0307	-0.596266	-0.245628	-0.730036	0	0	0	0	0	0.513357	0.238834	0.885588	0.0993216	0.289581	0.621904
tr|A0A1D5PZ51|A0A1D5PZ51_CHICK	A0A1D5PZ51	DPYSL3	Amidohydro-rel domain-containing protein OS=Gallus gallus OX=9031 GN=DPYSL3 PE=4 SV=2	603	29.6	GGTPAGSTRGSPTR	[8] Phospho (ST)	GTPAGST*RGSPTR	tr|A0A1D5PZ51|A0A1D5PZ51_CHICK	4022.49	6015.61	9533.92	1598.6	607928	3292.07	1202.28	1717.4	2752.82	1181.66	5035.66	2238.36	9190.41	2018.63	2236	6015.61	3292.07	1717.4	2238.36	2236	NA	1.7131	0.0240145	0.729404	1.21439	-1.33128	-1.79216	-1.76728	-1.57534	0	0	0	0	0	0.51592	0.000907162	0.0376462	0.344368	0.287417	3.04232
tr|A0A1D5PQ40|A0A1D5PQ40_CHICK	A0A1D5PQ40	NCAM1	Neural cell adhesion molecule 1 OS=Gallus gallus OX=9031 GN=NCAM1 PE=4 SV=1	928	88.86	VAPLVDLSDTPSSAPATNNLSSSVLSNQGAVLSPSTVANMAETSK	[33] Phospho (ST)	NQGAVLS*PSTVAN	tr|A0A1D5PQ40|A0A1D5PQ40_CHICK	23386.6	43599.9	73209.2	52347.6	96052.3	32754.9	87444.8	96942.6	169356	73476.9	43538.4	27577.6	92768.7	34739.7	110546	43599.9	52347.6	96942.6	43538.4	92768.7	NA	0.628348	0.308236	0.963433	0.795236	1.1395	1.20996	-0.00203576	0.594543	0	0	0	0	0	0.52436	0.00545406	0.908225	0.22907	0.28037	2.26328
tr|F1NBY1|F1NBY1_CHICK	F1NBY1	TARDBP	TAR DNA-binding protein 43 OS=Gallus gallus OX=9031 GN=TARDBP PE=4 SV=1	183	65.25	LPNSKQSPDEPLR	[7] Phospho (ST)	LPNSKQS*PDEPLR	tr|F1NBY1|F1NBY1_CHICK	95093.3	85869.7	126513	42004	39805.3	282837	48050.2	28451.2	144751	69796.5	62525	277943	56828.4	50211.4	86297.8	95093.3	42004	48050.2	69796.5	56828.4	NA	0.983289	0.648224	0.693895	0.0851222	-1.10919	-0.9848	-0.446187	-0.74273	0	0	0	0	0	0.528472	0.128261	0.867064	0.0272657	0.276978	0.891907
tr|A0A1D5P0H4|A0A1D5P0H4_CHICK	A0A1D5P0H4	PSD2	Pleckstrin and Sec7 domain containing 2 OS=Gallus gallus OX=9031 GN=PSD2 PE=4 SV=1	247	23.64	VKESPELLEQK	[4] Phospho (ST)	QQRVKES*PELLEQ	tr|A0A1D5P0H4|A0A1D5P0H4_CHICK	430.356	1026.17	2689.27	3643.31	3939.84	427.233	3264.38	4281.11	2007.47	3738.22	4094.75	550.269	2624.2	4142.17	6706.2	1026.17	3643.31	3264.38	3738.22	4142.17	NA	1.00187	0.820416	0.989573	0.429576	1.94087	2.06072	1.99651	2.01312	0	0	0	0	0	0.535468	0.100603	0.463476	0.00465882	0.271266	0.997387
tr|F1P4U2|F1P4U2_CHICK	F1P4U2	CHRNB4	Neuronal acetylcholine receptor subunit beta-4 OS=Gallus gallus OX=9031 GN=CHRNB4 PE=3 SV=2	405	51.44	ITDTLDNVSSHQDFR	[10] Phospho (ST)	TLDNVSS*HQDFRL	tr|F1P4U2|F1P4U2_CHICK	322.784	5366.48	8672.51	2319.73	690.85	1709.75	3129.67	3964.79	4607.1	4171.81	2210.82	4924.74	1019.66	1668.88	9122.98	5366.48	1709.75	3964.79	4171.81	1668.88	NA	1.61941	1.43143	1.54906	0.980288	-2.34266	-0.43673	-0.816404	0.0730544	0	0	0	0	0	0.539848	0.5298	0.66015	0.983754	0.267728	0.275888
tr|A0A3Q2UJD3|A0A3Q2UJD3_CHICK	A0A3Q2UJD3	C1QTNF4	C1q and TNF related 4 OS=Gallus gallus OX=9031 GN=C1QTNF4 PE=4 SV=1	369	49.39	RLPGASSLQGSEN	[7] Phospho (ST)	RLPGASS*LQGSEN	tr|A0A3Q2UJD3|A0A3Q2UJD3_CHICK	75724.2	81592.4	63430.1	34134.8	38808.6	141860	30196.6	33621.3	51628.8	121789	61653.6	215451	54355.4	35005.6	24745.1	75724.2	38808.6	33621.3	121789	35005.6	NA	0.971142	0.435674	0.701934	0.349432	-1.07206	-1.27906	0.68556	-1.22085	0	0	0	0	0	0.547599	0.0347847	0.235661	0.0228514	0.261537	1.45861
sp|P02007|HBPI_CHICK	P02007	NA	Hemoglobin subunit pi OS=Gallus gallus OX=9031 PE=1 SV=3	50	13.46	TYFPHFDVSQGSVQLR	[9] Phospho (ST)	FPHFDVS*QGSVQL	sp|P02007|HBPI_CHICK	37.8795	1480.92	298.492	470.998	207.954	828.647	145.266	21.1034	3321.76	653.432	748.926	13044.2	151.868	237.026	1290.03	298.492	470.998	145.266	748.926	237.026	NA	1.26493	1.13105	1.06311	0.818916	1.47307	1.93921	4.10855	2.00333	0	0	0	0	0	0.580027	0.913329	0.104755	0.693835	0.236552	0.0393728
tr|A0A3Q2U858|A0A3Q2U858_CHICK	A0A3Q2U858	AKAP2	AKAP2_C domain-containing protein OS=Gallus gallus OX=9031 GN=AKAP2 PE=4 SV=1	847	81.79	AQKVSCSSEDDANAQNNSADPIR	[8] Phospho (ST)	QKVSCSS*EDDANA	tr|A0A3Q2U858|A0A3Q2U858_CHICK	11449.8	3514.36	46880.4	29454.1	1417.04	94294.5	36114.6	3083.14	73774	990.401	60946	132071	3154.66	39339.2	48324.1	11449.8	29454.1	36114.6	60946	39339.2	NA	0.677325	0.624441	1.3744	1.46335	1.00819	0.654125	1.49426	0.043757	0	0	0	0	0	0.579937	0.168354	0.681967	0.655714	0.236619	0.773776
tr|F1NP45|F1NP45_CHICK	F1NP45	TANC2	Tetratricopeptide repeat, ankyrin repeat and coiled-coil containing 2 OS=Gallus gallus OX=9031 GN=TANC2 PE=4 SV=4	1662	25.66	SFQMPQLPVAVPQQGLR	[1] Phospho (ST)	SKMSQRS*FQMPQL	tr|F1NP45|F1NP45_CHICK	18.148	751.714	124.736	257.992	1700.09	18.2787	286.733	1196.68	978.803	18.2885	18.5462	18.3211	18.4712	93.8774	126.303	124.736	257.992	978.803	18.3211	93.8774	NA	1.36906	0.846413	1.363	0.715491	1.17736	2.97214	-2.7673	0.0180129	0	0	0	0	0	0.589638	0.0213582	0.0676236	0.26589	0.229415	1.67044
tr|A0A1D5PES1|A0A1D5PES1_CHICK	A0A1D5PES1	CMSS1	Uncharacterized protein OS=Gallus gallus OX=9031 GN=CMSS1 PE=4 SV=2	70	46.98	ISDVLEKSPPKPGVPEDLQNLLSQHFGTK	[8] Phospho (ST)	SDVLEKS*PPKPGV	tr|A0A1D5PES1|A0A1D5PES1_CHICK	58189.3	86038.3	13046.4	18951.9	14615.3	68726.2	28094.8	53130.6	64652.4	52283.3	71857.3	17732	76564.8	30768.8	10884.8	58189.3	18951.9	53130.6	52283.3	30768.8	NA	1.5092	1.26043	0.277408	0.573135	-1.61841	-0.695435	-0.154404	-0.261338	0	0	0	0	0	0.591173	0.817971	0.974147	0.370526	0.228286	0.0872619
tr|F2Z4K6|F2Z4K6_CHICK	F2Z4K6	RPL26L1	KOW domain-containing protein OS=Gallus gallus OX=9031 GN=RPL26L1 PE=3 SV=1	23	70.84	HFNAPSHIR	[6] Phospho (ST)	RHFNAPS*HIRRKI	tr|F2Z4K6|F2Z4K6_CHICK	461.13	248.9	37.0819	167.919	500.611	108.682	113.254	37.5783	73.3571	91.1215	288.848	36.6422	36.9424	381.099	37.1372	248.9	167.919	73.3571	91.1215	37.1372	NA	0.735219	1.29957	0.656524	0.843105	1.00812	-2.02562	-0.0172111	0.00215086	0	0	0	0	0	0.597748	0.194675	0.305681	0.366181	0.223482	0.71069
tr|A0A1L1RZ67|A0A1L1RZ67_CHICK	A0A1L1RZ67	YTHDC2	YTH domain containing 2 OS=Gallus gallus OX=9031 GN=YTHDC2 PE=4 SV=2	1201	41.28	STDSSCYPSPCVSPSPVSGK	[13] Phospho (ST)	YPSPCVS*PSPVSG	tr|A0A1L1RZ67|A0A1L1RZ67_CHICK	319.396	1029.31	5310.73	2196.67	129.873	1535.88	8496.5	1369.99	3010.05	192.561	4544.54	10557.8	550.153	2247.91	17485.4	1029.31	1535.88	3010.05	4544.54	2247.91	NA	1.58443	1.55957	0.826306	0.336267	-1.78985	0.412493	0.991329	1.12691	0	0	0	0	0	0.600304	0.286654	0.266053	0.0131827	0.221629	0.542643
tr|A0A1D5PWZ8|A0A1D5PWZ8_CHICK	A0A1D5PWZ8	ANKRD17	Ankyrin repeat domain 17 OS=Gallus gallus OX=9031 GN=ANKRD17 PE=4 SV=2	788	34.12	SSSHLPANNQDVQGYITNQSPESIVEEAQGK	[20] Phospho (ST)	GYITNQS*PESIVE	tr|A0A1D5PWZ8|A0A1D5PWZ8_CHICK	1718.74	9057.05	942.755	6395.04	2273.62	2704.72	4767.75	3773.61	1275.78	1244.43	513.429	1917.33	2361.11	3868.83	6326.08	1718.74	2704.72	3773.61	1244.43	3868.83	NA	0.792996	0.783643	1.07207	1.19402	1.52053	0.43642	-0.465867	0.458117	0	0	0	0	0	0.601934	0.733206	0.333095	0.487308	0.220451	0.134774
tr|A0A1D5NXC8|A0A1D5NXC8_CHICK	A0A1D5NXC8	RIMS2	Regulating synaptic membrane exocytosis 2 OS=Gallus gallus OX=9031 GN=RIMS2 PE=4 SV=2	834	33.35	RQLHGESPTR	[9] Phospho (ST)	LHGESPT*RRLQNK	tr|A0A1D5NXC8|A0A1D5NXC8_CHICK	180.492	2699.74	9880.69	6538.48	848.234	4695.74	701.83	549.569	5242.02	2167.93	3901.19	3979.4	2943.8	10259.2	5097.69	2699.74	4695.74	701.83	3901.19	5097.69	NA	1.67665	1.32371	1.39024	1.21216	-1.07326	-0.91449	0.531097	1.92603	0	0	0	0	0	0.605403	0.663076	0.408845	0.196948	0.217955	0.178437
tr|F1NLZ2|F1NLZ2_CHICK	F1NLZ2	CHGA	Chromogranin A OS=Gallus gallus OX=9031 GN=CHGA PE=4 SV=3	222	56.25	GPRNSLELEEEGEQPSK	[5] Phospho (ST)	RRGPRNS*LELEEE	tr|F1NLZ2|F1NLZ2_CHICK	45486.7	46994.4	43030.3	18019.4	105330	91681.7	46352.6	103506	134644	35608.1	24468.3	97252.7	72340.7	64228.8	81037.6	45486.7	91681.7	103506	35608.1	72340.7	NA	0.651102	0.49961	0.789477	0.160549	1.09128	1.13915	-0.353241	0.669363	0	0	0	0	0	0.623939	0.0724271	0.940155	0.0365727	0.204858	1.1401
tr|F1ND22|F1ND22_CHICK	F1ND22	NEFH	Neurofilament heavy OS=Gallus gallus OX=9031 GN=NEFH PE=3 SV=2	749	14.44	SPEKPVSPSKEEAK	[9] Phospho (ST)	EKPVSPS*KEEAKT	tr|F1ND22|F1ND22_CHICK	1864.73	1991.88	223.639	8042.47	14884.8	26.6706	15098.9	15124.1	196.28	3310.72	1013.43	1117.85	17463.6	9688.84	4636.11	1864.73	8042.47	15098.9	1117.85	9688.84	NA	0.929573	0.729822	0.953548	0.701676	2.10867	2.92465	0.828177	3.22731	0	0	0	0	0	0.630255	0.0618687	0.357499	0.00283913	0.200484	1.20853
tr|R4GFH1|R4GFH1_CHICK	R4GFH1	PRKCDBP	Caveolae associated protein 2 OS=Gallus gallus OX=9031 GN=PRKCDBP PE=4 SV=1	209	18.52	KVDSLKK	[4] Phospho (ST)	SLKKVDS*LKKAFS	tr|R4GFH1|R4GFH1_CHICK	718.176	418.044	7862.32	17142.4	206.598	2716.64	713.687	265.697	25301.8	9182.35	9684.51	19718.9	2165.34	3195.62	9623.84	718.176	2716.64	713.687	9684.51	3195.62	NA	1.64378	0.865908	0.805708	0.836381	-1.01683	-0.00904599	3.67645	1.59218	0	0	0	0	0	0.630371	0.55106	0.00987955	0.0550137	0.200404	0.258801
tr|A0A1D5NZW8|A0A1D5NZW8_CHICK	A0A1D5NZW8	TRIO	Trio Rho guanine nucleotide exchange factor OS=Gallus gallus OX=9031 GN=TRIO PE=4 SV=1	2424	10.86	NSIGSLTLGKPRPGAISPMNSPLSTTFPSPFGK	[7] Phospho (ST)	NSIGSLT*LGKPRP	tr|A0A1D5NZW8|A0A1D5NZW8_CHICK	990.798	7416.35	21568.4	2919.35	2504.24	10644.9	4831.79	1940.55	19939.2	10801.8	7464.74	2406.32	2374.05	1830.56	15649.1	7416.35	2919.35	4831.79	7464.74	2374.05	NA	1.16204	1.2347	1.49456	1.00493	-1.01876	-0.113313	0.009383	-0.462837	0	0	0	0	0	0.634445	0.931479	0.945719	0.600739	0.197606	0.0308269
sp|P23614|BASP1_CHICK	P23614	BASP1	Brain acid soluble protein 1 homolog OS=Gallus gallus OX=9031 GN=BASP1 PE=2 SV=4	36	48.32	AEGAATEEEETPKEAEDAQQTTETTEVK	[11] Phospho (ST)	ATEEEET*PKEAED	sp|P23614|BASP1_CHICK	1320.22	22332.3	1352.85	21163.7	65034.7	129.011	25239.1	47163.8	4393.97	4999.66	3777.15	231.454	17930.1	9434.84	3100.88	1352.85	21163.7	25239.1	3777.15	9434.84	NA	1.34013	1.16523	1.51788	1.31061	1.54208	1.69952	-2.54721	1.19667	0	0	0	0	0	0.644108	0.027182	0.371453	0.3134	0.191042	1.56572
tr|A0A1D5PTF4|A0A1D5PTF4_CHICK	A0A1D5PTF4	LIMA1	LIM domain and actin binding 1 OS=Gallus gallus OX=9031 GN=LIMA1 PE=4 SV=2	223	58.12	ISENSFSSEDLDVGQGEK	[2] Phospho (ST)	AIGRRIS*ENSFSS	tr|A0A1D5PTF4|A0A1D5PTF4_CHICK	436.706	4412.49	102.945	1135.67	259.199	218.044	891.372	4257.82	1085.7	1555.14	578.552	1439.05	2760.65	303.844	1137.42	436.706	259.199	1085.7	1439.05	1137.42	NA	0.847725	1.16189	1.22433	0.947451	1.08274	1.02937	1.83231	2.66027	0	0	0	0	0	0.670183	0.114985	0.555387	0.680202	0.173807	0.939359
tr|F1NLT2|F1NLT2_CHICK	F1NLT2	TOR4A	Torsin family 4 member A OS=Gallus gallus OX=9031 GN=TOR4A PE=4 SV=5	170	22.02	QFSLNR	[3] Phospho (ST)	VLQRQFS*LNRSGL	tr|F1NLT2|F1NLT2_CHICK	478.314	537.25	842.444	1374.68	1161.86	255.609	957.392	353.438	227.532	857.423	672.528	642.175	810.664	565.479	1213.81	537.25	1161.86	353.438	672.528	810.664	NA	0.745681	0.930526	0.40616	0.231706	1.11277	-0.604137	0.324	0.526885	0	0	0	0	0	0.685909	0.462421	0.486883	0.136035	0.163734	0.334962
tr|A0A3Q2UE53|A0A3Q2UE53_CHICK	A0A3Q2UE53	FNBP1	Formin binding protein 1 OS=Gallus gallus OX=9031 GN=FNBP1 PE=4 SV=1	392	19.48	RGLSLK	[4] Phospho (ST)	SLKRGLS*LKLGAG	tr|A0A3Q2UE53|A0A3Q2UE53_CHICK	637.851	1242.73	77.6451	1553.26	262.81	334.567	1711.18	2327.55	420.472	655.041	755.668	187.029	937.736	1739.04	1062.89	637.851	334.567	1711.18	655.041	1062.89	NA	0.88471	0.558458	0.69906	1.28183	1.284	1.4237	0.0383646	0.555962	0	0	0	0	0	0.69194	0.0121925	0.692741	0.122721	0.159931	1.91391
tr|Q5Y1E8|Q5Y1E8_CHICK	Q5Y1E8	DD1	DD1 protein OS=Gallus gallus OX=9031 GN=DD1 PE=2 SV=1	117	16.27	KKESFESCR	[4] Phospho (ST)	KVKKKES*FESCRS	tr|Q5Y1E8|Q5Y1E8_CHICK	2089.13	1941.56	2941.41	4992.16	154.181	6277.41	18.6045	1937.51	5144.72	3290.25	3555.39	2835.8	1090.2	2999.39	10023	2089.13	4992.16	1937.51	3290.25	2999.39	NA	0.825413	0.950096	0.305799	0.801799	1.09366	-0.00301678	0.655292	0.62745	0	0	0	0	0	0.707119	0.296913	0.175115	0.466406	0.150507	0.527371
tr|A0A3Q3B0A5|A0A3Q3B0A5_CHICK	A0A3Q3B0A5	IRF2BP2	IRF-2BP1_2 domain-containing protein OS=Gallus gallus OX=9031 GN=IRF2BP2 PE=4 SV=1	524	92.07	RPGSVSSSSSGGGGGGAAGEHDGGGK	[8] Phospho (ST)	PGSVSSS*SSGGGG	tr|A0A3Q3B0A5|A0A3Q3B0A5_CHICK	2910.85	704.725	5111.06	433.18	43942	2360.99	7235.04	502.556	1364.06	420.791	1403.11	2128.22	1737.79	2084.04	1778.28	2910.85	2360.99	1364.06	1403.11	1778.28	NA	1.70687	1.01588	1.1719	1.10706	-1.11423	-0.487776	-1.26397	-0.744183	0	0	0	0	0	0.712009	0.622174	0.267659	0.755399	0.147514	0.206088
tr|F1NGN7|F1NGN7_CHICK	F1NGN7	GALNT14	Polypeptide N-acetylgalactosaminyltransferase OS=Gallus gallus OX=9031 GN=GALNT14 PE=3 SV=3	521	45.38	FCLDTETVGDTNESTKELVINPCESTSMSQR	[5] Phospho (ST)	SRFCLDT*ETVGDT	tr|F1NGN7|F1NGN7_CHICK	872.01	12489	16186.5	5998.17	126.082	49643.4	1146.95	5637.13	57424.7	2301.53	57.2248	4981.12	4582.53	1079.31	33187.1	12489	5998.17	5637.13	2301.53	4582.53	NA	1.03694	0.901952	1.46527	1.0589	1.61681	0.395392	-1.70025	1.03583	0	0	0	0	0	0.722831	0.598815	0.224329	0.980513	0.140963	0.222707
tr|A0A1D5NYT1|A0A1D5NYT1_CHICK	A0A1D5NYT1	SCARF2	Scavenger receptor class F member 2 OS=Gallus gallus OX=9031 GN=SCARF2 PE=4 SV=3	702	14.03	SPEPAAARPSSPEHGQGLAK	[11] Phospho (ST)	AAARPSS*PEHGQG	tr|A0A1D5NYT1|A0A1D5NYT1_CHICK	6893.36	1579.76	783.541	1164.59	4821.24	3310.9	2195.93	708.587	5961.71	3021.33	8356.33	9274.03	5222.2	1530.68	2171.37	1579.76	3310.9	2195.93	8356.33	2171.37	NA	0.840996	1.49429	0.976974	0.738126	1.6097	-1.15668	2.40317	-0.0455341	0	0	0	0	0	0.724664	0.9705	0.191149	0.499731	0.139863	0.0130044
tr|A0A1D5NTA5|A0A1D5NTA5_CHICK	A0A1D5NTA5	CCT8	T-complex protein 1 subunit theta OS=Gallus gallus OX=9031 GN=CCT8 PE=3 SV=2	486	10.44	PAGGPKPPSGKK	[9] Phospho (ST)	GGPKPPS*GKKDWD	tr|A0A1D5NTA5|A0A1D5NTA5_CHICK	54.4993	1164.83	117.038	567.956	260.484	21.6545	5687.89	2444.28	82.0447	30.9875	1213.21	154.234	202.241	133.99	96.6599	117.038	260.484	2444.28	154.234	133.99	NA	1.63403	1.6643	0.388217	1.22812	-2.16085	1.0693	0.0587139	-0.275987	0	0	0	0	0	0.76436	0.185087	0.743212	0.665343	0.116702	0.732625
tr|A0A3Q3AXC4|A0A3Q3AXC4_CHICK	A0A3Q3AXC4	BTBD8	BTB domain containing 8 OS=Gallus gallus OX=9031 GN=BTBD8 PE=4 SV=1	717	25.13	AQDTPTHSPKNQGTVGESPNSLK	[4] Phospho (ST)	QQKAQDT*PTHSPK	tr|A0A3Q3AXC4|A0A3Q3AXC4_CHICK	287.978	18.5975	6196.49	17.9874	302.043	2275.65	200.976	18.7891	3735.37	18.2885	18.5462	4164.56	18.4712	265.767	20113	287.978	302.043	200.976	18.5462	265.767	NA	1.66531	0.276742	0.820592	1.27267	-1.44517	-0.518938	-0.573287	1.69861	0	0	0	0	0	0.776924	0.187914	0.161434	0.774048	0.109621	0.726042
tr|A0A1D5NUK5|A0A1D5NUK5_CHICK	A0A1D5NUK5	APRT	Pribosyltran domain-containing protein OS=Gallus gallus OX=9031 GN=APRT PE=3 SV=1	15	16.09	VRSFPDFPVPGVLFR	[3] Phospho (ST)	VRDRVRS*FPDFPV	tr|A0A1D5NUK5|A0A1D5NUK5_CHICK	827.659	260.085	3337.83	362.395	3494.96	226.41	64.4108	106.12	2290.24	206.238	98.7931	448.648	20.2389	248.492	2147.29	827.659	362.395	106.12	206.238	248.492	NA	1.63831	0.77953	0.482565	0.875742	-1.19147	-1.29329	-2.00473	-0.636391	0	0	0	0	0	0.780353	0.0528264	0.00472118	0.180533	0.107709	1.27715
tr|A0A1D5PTU9|A0A1D5PTU9_CHICK	A0A1D5PTU9	ZNF687	Zinc finger protein 687 OS=Gallus gallus OX=9031 GN=ZNF687 PE=4 SV=1	136	31.94	EKGPKPLDIFSHFSPDPNEDSAANLIDR	[14] Phospho (ST)	DIFSHFS*PDPNED	tr|A0A1D5PTU9|A0A1D5PTU9_CHICK	32177	29115.4	101413	69521	97893.7	22900	90921.1	90939.5	103982	26409.4	55013.5	52431.4	23792.4	40917	134393	32177	69521	90939.5	52431.4	40917	NA	0.825815	0.488291	0.670136	0.314311	1.11142	1.49858	-0.284978	0.406216	0	0	0	0	0	0.785882	0.0596826	0.822354	0.622054	0.104643	1.22415
tr|A0A3Q2UN07|A0A3Q2UN07_CHICK	A0A3Q2UN07	MYO10L	Uncharacterized protein OS=Gallus gallus OX=9031 GN=MYO10L PE=3 SV=1	1931	18.7	SSGTSSHTLER	[8] Phospho (ST)	SGTSSHT*LERRRT	tr|A0A3Q2UN07|A0A3Q2UN07_CHICK	20.1234	494.453	824.679	119.566	1306.27	21.4939	7633.05	264.137	204.155	25.6907	195.984	187.022	268.857	18.5336	90.0719	494.453	119.566	264.137	187.022	90.0719	NA	1.03294	1.72671	0.889997	1.70385	1.40154	-0.904546	-1.3351	-3.19468	0	0	0	0	0	0.803235	0.462256	0.133886	0.505572	0.0951572	0.335118
tr|A0A3Q2U9U1|A0A3Q2U9U1_CHICK	A0A3Q2U9U1	DCP1B	Decapping mRNA 1B OS=Gallus gallus OX=9031 GN=DCP1B PE=4 SV=1	264	23.66	SLSYEEPSRHSPCAEK	[3] Phospho (ST)	GVVRSLS*YEEPSR	tr|A0A3Q2U9U1|A0A3Q2U9U1_CHICK	1890.01	6755.68	8002.65	19013.9	543.699	19431.5	23943.3	10857.2	25394.7	6278	6222.39	5663.76	9974.87	15619.8	43408.2	6755.68	19013.9	23943.3	6222.39	15619.8	NA	1.24542	1.0291	0.879614	0.404798	1.27985	1.66598	-0.118634	2.3999	0	0	0	0	0	0.824427	0.0331952	0.521442	0.00528823	0.0838479	1.47893
tr|A0A1D5P583|A0A1D5P583_CHICK	A0A1D5P583	KIAA1109	KIAA1109 OS=Gallus gallus OX=9031 GN=KIAA1109 PE=4 SV=3	4559	29.28	SSHEQLLDAAHHR	[2] Phospho (ST)	NNLERSS*HEQLLD	tr|A0A1D5P583|A0A1D5P583_CHICK	108.155	3774	128.971	906.39	879.215	39.4143	470.307	283.926	89.0147	699.747	412.933	385.927	111.775	62.7421	1164.76	128.971	879.215	283.926	412.933	111.775	NA	1.57521	1.35524	0.998216	1.46924	-1.71025	-0.534926	1.58129	0.0474967	0	0	0	0	0	0.834034	0.577996	0.790678	0.670178	0.0788161	0.238075
tr|A0A1D5P251|A0A1D5P251_CHICK	A0A1D5P251	MAP1S	Microtubule associated protein 1S OS=Gallus gallus OX=9031 GN=MAP1S PE=4 SV=2	616	40.57	AGSEEEKAKPAKPDSSAEK	[3] Phospho (ST)	EVARAGS*EEEKAK	tr|A0A1D5P251|A0A1D5P251_CHICK	536.518	66.7101	18.541	17.9874	280.4	109.633	24353	348.692	718.641	75.8226	169.196	18.3211	18.4712	18.4552	18.5686	66.7101	109.633	718.641	75.8226	18.4712	NA	0.893899	0.722704	0.993911	1.15012	2.07151	5.27648	-0.0172111	-1.85388	0	0	0	0	0	0.958803	0.00322984	0.600879	0.103098	0.0182708	2.49082
tr|F1NGY9|F1NGY9_CHICK	F1NGY9	KIAA0895L	KIAA0895 like OS=Gallus gallus OX=9031 GN=KIAA0895L PE=4 SV=5	32	12.35	LCSCPSPPPRPAASGSPR	[6] Phospho (ST)	RLCSCPS*PPPRPA	tr|F1NGY9|F1NGY9_CHICK	1478.62	1909.14	13047.2	5610.97	198.748	29899.5	9913.02	27.1799	23459.5	480.224	4383.19	30234.4	237.756	3863.18	47910.1	1909.14	5610.97	9913.02	4383.19	3863.18	NA	0.899379	1.22033	0.695177	0.899903	1.19638	0.846437	1.19906	1.01686	0	0	0	0	0	0.966956	0.673962	0.723368	0.937545	0.0145933	0.171364
tr|A0A1D5PAC5|A0A1D5PAC5_CHICK	A0A1D5PAC5	USP35	Ubiquitin specific peptidase 35 OS=Gallus gallus OX=9031 GN=USP35 PE=3 SV=1	1095	29.35	AAYISTLPKSPLWWR	[10] Phospho (ST)	ISTLPKS*PLWWRD	tr|A0A1D5PAC5|A0A1D5PAC5_CHICK	18.148	18.5975	257.473	17.9874	1036.93	229.584	1777.04	718.681	3514.74	964.079	18.5462	18.3211	2231.41	732.275	3009.72	18.5975	229.584	1777.04	18.5462	2231.41	NA	1.64718	0.864381	1.68102	0.998607	-0.0128276	5.27217	-0.00398236	5.2992	0	0	0	0	0	0.219088	0.000807366	0.758222	0.00248697	0.659381	3.09293
tr|E1BTG4|E1BTG4_CHICK	E1BTG4	ELFN1	Extracellular leucine rich repeat and fibronectin type III domain containing 1 OS=Gallus gallus OX=9031 GN=ELFN1 PE=4 SV=1	657	38.34	YIEKTSPTTDTILTVTPAAAILR	[11] Phospho (ST)	TSPTTDT*ILTVTP	tr|E1BTG4|E1BTG4_CHICK	2978.87	2853.27	5160.06	4669.46	6968.79	3881.92	10854	11137.5	31752.8	1959.45	1453.12	2082.56	10504.8	5834.28	19263.7	2978.87	4669.46	11137.5	1959.45	10504.8	NA	0.532452	0.302226	0.243901	0.296944	0.648492	1.96474	-0.973459	1.81822	0	0	0	0	0	0.254956	0.00107645	0.0221446	0.00545191	0.593535	2.96801
[truncated: 6,655 more rows]
[truncated: 20 more columns]
